# Supplementary material for: Mapping global effects of the anti-sigma factor MucA in Pseudomonas fluorescens SBW25 through genome-scale metabolic modeling
Source: BMC Syst Biol. 2013 Mar 11;7:19. doi: 10.1186/1752-0509-7-19 (PMC3641028; doi:10.1186/1752-0509-7-19)
Supplement: Additional file 2 — The complete microarray data, both in raw and quantile normalized formats. [file 1752-0509-7-19-S2.xlsx]

## Sheet: All Gene Expression Values
				Raw / Normalized	Raw	Raw	Raw	Raw	Raw	Raw	Raw	Raw	Raw	Raw	Raw	Raw	Raw	Raw	Raw	Raw	Raw	Raw	Raw	Raw	Raw	Raw	Raw	Raw	Quantile normalized	Quantile normalized	Quantile normalized	Quantile normalized	Quantile normalized	Quantile normalized	Quantile normalized	Quantile normalized	Quantile normalized	Quantile normalized	Quantile normalized	Quantile normalized	Quantile normalized	Quantile normalized	Quantile normalized	Quantile normalized	Quantile normalized	Quantile normalized	Quantile normalized	Quantile normalized	Quantile normalized
				Carbon source	Fructose	Fructose	Fructose	Fructose	Fructose	Fructose	Fructose	Fructose	Fructose	Fructose	Fructose	Fructose	Fructose	Fructose	Fructose	Glycerol	Glycerol	Glycerol	Glycerol	Glycerol	Glycerol	Glycerol	Glycerol	Glycerol	Fructose	Fructose	Fructose	Fructose	Fructose	Fructose	Fructose	Fructose	Fructose	Fructose	Fructose	Fructose	Fructose	Fructose	Fructose	Glycerol	Glycerol	Glycerol	Glycerol	Glycerol	Glycerol
				Strain	Wild type	Wild type	Wild type	ΔalgC	ΔalgC	ΔalgC	mucA	mucA	mucA	mucA ΔalgC	mucA ΔalgC	mucA ΔalgC	mucA TTalgD	mucA TTalgD	mucA TTalgD	Wild type	Wild type	Wild type	mucA	mucA	mucA	mucA TTalgD	mucA TTalgD	mucA TTalgD	Wild type	Wild type	Wild type	ΔalgC	ΔalgC	ΔalgC	mucA	mucA	mucA	mucA ΔalgC	mucA ΔalgC	mucA ΔalgC	mucA TTalgD	mucA TTalgD	mucA TTalgD	Wild type	Wild type	Wild type	mucA	mucA	mucA
GENE_NAME	FUNCTION	SECONDARY_NAME		Sample name	27260102_532_calls.txt(raw)	27261402_532_calls.txt(raw)	46775002_532.calls(raw)	27259302_532_calls.txt(raw)	27259502_532_calls.txt(raw)	46774902_532.calls(raw)	27259602_532_calls.txt(raw)	46775302_532.calls(raw)	46775602_532.calls(raw)	8394002_532_calls.txt(raw)	27254402_532_calls.txt(raw)	27261202_532_calls.txt(raw)	8393802_532_calls.txt(raw)	8394702_532_calls.txt(raw)	27272202_532_calls.txt(raw)	32757102_532.calls(raw)	32778802_532.calls(raw)	32769202_532.calls(raw)	32756902_532.calls(raw)	32757402_532.calls(raw)	46771202_532.calls(raw)	32769002_532.calls(raw)	32757202_532.calls(raw)	32756702_532.calls(raw)	27260102_532_calls.txt(normalized)	27261402_532_calls.txt(normalized)	46775002_532.calls(normalized)	27259302_532_calls.txt(normalized)	27259502_532_calls.txt(normalized)	46774902_532.calls(normalized)	27259602_532_calls.txt(normalized)	46775302_532.calls(normalized)	46775602_532.calls(normalized)	8394002_532_calls.txt(normalized)	27254402_532_calls.txt(normalized)	27261202_532_calls.txt(normalized)	8393802_532_calls.txt(normalized)	8394702_532_calls.txt(normalized)	27272202_532_calls.txt(normalized)	32757102_532.calls(normalized)	32778802_532.calls(normalized)	32769202_532.calls(normalized)	32756902_532.calls(normalized)	32757402_532.calls(normalized)	46771202_532.calls(normalized)
PFLU0001	chromosomal replication initiator protein DnaA	dnaA			2908.33	3168.8	2357.35	3089.8	3446.65	2183.26	2433.48	3549.92	1523.54	2818.76	2450.56	3134.25	5527.36	5965.77	4261.33	2520.86	1835.11	3652.58	2131.17	2221.08	2108.14	3214.59	2884.66	4427.89	11.0048	10.9012	11.2656	11.7012	11.4473	11.0592	12.2969	12.8293	11.6252	11.718	11.7553	11.635	11.8326	11.6848	11.3365	11.6586	11.2831	10.9295	11.8275	11.0823	11.6272
PFLU0002	DNA polymerase III, beta chain	dnaN			6965.83	7748.81	5711.08	7327.21	8256.17	5798.58	6280.56	7181.71	5857.5	6713.74	7045.56	9260.04	9815.38	11092.2	9049.18	7922.53	5835.04	9515.27	8515.35	6753.51	7523.97	8967.89	8198.97	10115.5	12.4055	12.3718	12.5409	12.8345	12.718	12.5109	13.4123	13.5975	13.1971	13.0022	13.1084	13.1312	12.7476	12.795	12.5685	13.1475	12.8602	12.3784	13.4544	12.6861	13.251
PFLU0003	DNA replication and repair protein RecF	recF			6545.41	8780.2	6310.03	6562.06	8111.47	6584.3	5888.84	6939.6	6133.3	6690.26	8814.23	9504.78	10763.7	12007.8	10219.3	6353.59	5909.03	12863.5	8755.41	8354.55	7226.72	9671.84	9902.88	13259.2	12.2837	12.5881	12.6771	12.6952	12.6922	12.7092	13.3503	13.5553	13.2434	12.9949	13.3516	13.1679	12.8912	12.9296	12.7749	12.8704	12.8813	12.8912	13.4913	12.9987	13.2035
PFLU0004	DNA gyrase subunit B	gyrB			5105.06	6178.26	4634.52	4490.78	5794.36	4599.61	2960.66	3121.02	4017.43	4106.45	3726.56	5446.42	7178.77	8702.89	6989.74	4352.94	3269.71	7806.76	3552.09	4645.28	4389.77	5821.49	5611.48	8293.95	11.8835	11.9774	12.2173	12.1878	12.1944	12.1361	12.5383	12.6688	12.7799	12.2713	12.3137	12.3919	12.2468	12.3419	12.1364	12.3768	12.0898	12.0624	12.4588	12.157	12.5506
PFLU0005	putative two-component system, response regulator				8028.34	6219.48	5187.06	5577.77	7490.47	6192.5	2191.66	1861.19	2804.47	3568.85	3028.11	4244.27	8163.92	9540.76	7262.64	3560.95	3198.89	8336.81	2722.92	4595.86	4002.86	5146.6	5020.2	10925.8	12.6605	11.9889	12.3868	12.4847	12.5863	12.6079	12.1715	11.941	12.3798	12.0718	12.0313	12.0523	12.4538	12.5121	12.1969	12.1086	12.0568	12.1687	12.1418	12.1471	12.4418
PFLU0006	putative exported protein				6360.56	7902.93	4296.96	4071.63	5517.47	4896.7	2131.51	2072.21	2509	3690.79	3018.09	4137.05	8031.51	9565.14	8617.4	3871.74	3040.76	8645.26	3060.23	4532.3	3775.37	5479	6059.72	9622.58	12.2435	12.4021	12.0969	12.053	12.1223	12.2254	12.1391	12.1064	12.2468	12.1194	12.0265	12.0168	12.4272	12.5179	12.4838	12.2228	11.9889	12.2243	12.2837	12.1292	12.3621
PFLU0007	putative two-component system, sensor kinase				5059.09	6217.33	4700.47	3640.67	4275.81	5126.98	1536.59	1868.42	2475.68	3781.45	3299.58	4313.56	6630.15	8190.62	7092.95	4224.09	3915.31	9216.89	2967.42	5378.24	3957.45	6441.47	6983.54	10140.7	11.8697	11.9874	12.2382	11.9115	11.7662	12.3028	11.7176	11.9471	12.2314	12.1594	12.1415	12.0729	12.1117	12.2339	12.1553	12.3376	12.3346	12.3266	12.2479	12.3742	12.4259
PFLU0008	putative phospholipid biosynthesis-related acyltransferase				4174.6	5857.41	4889.31	4074.65	4946.49	4500.62	1909.87	1783.26	2591.37	3564.78	3224.56	4047.53	7251.36	8261.8	7045.74	4117.81	3581.31	9296.07	2992.23	4745.8	3520.35	6455.24	6213.6	10266.1	11.5468	11.8808	12.295	12.0543	11.972	12.0996	12.014	11.8766	12.2875	12.0693	12.1117	11.9845	12.2578	12.2515	12.1463	12.3041	12.2115	12.3401	12.2562	12.192	12.2726
PFLU0009	D,D-heptose 1,7-bisphosphate phosphatase	gmhB			5699.25	7201.54	5267.26	4359.46	5937.11	5337.39	2642.33	2834.58	3045.43	4208.49	4212.98	5579.13	7831.68	9110.01	8515.11	4258.43	3935.94	9514.42	3834.72	5386.78	3905.76	6680.67	6769.09	10839.2	12.0582	12.2461	12.4074	12.1496	12.2318	12.3643	12.4059	12.5405	12.4677	12.3078	12.4524	12.4307	12.3834	12.4223	12.4628	12.3483	12.3409	12.378	12.5443	12.3764	12.408
PFLU0010	glycyl-tRNA synthetase beta chain (ec 6.1.1.14) (glycine--trna ligase beta chain) (glyrs)	glyS			2876.16	3110.15	1882.83	1866.45	2464.41	2170.22	1287.99	2164.27	1605.08	2264.93	1930.16	2144.95	3324.92	4674.45	3409.53	1798.33	1682.48	4091.82	1523.53	2606.23	1560.6	2880.84	3482.1	4389.38	10.9897	10.8736	10.9741	11.0315	10.9785	11.0484	11.4725	12.1679	11.6967	11.3984	11.4199	11.0856	11.0856	11.3069	11.0278	11.2232	11.1556	11.0807	11.3816	11.3202	11.2519
PFLU0011	glycyl-tRNA synthetase alpha chain	glyQ			4048.53	4167.72	3202.74	3991.35	4388.27	3403.62	3306.66	5223.9	3459.79	3779.78	3157.11	4428.49	6044.74	7093.79	5743.08	2916.34	2900.38	6209.38	2135.98	3684.22	2697.58	4209.65	4944.91	6511.21	11.505	11.3401	11.6755	12.0282	11.8015	11.6755	12.6643	13.2745	12.6152	12.1586	12.0846	12.109	11.9669	11.9899	11.8068	11.8465	11.917	11.7046	11.832	11.829	11.94
PFLU0012	putative DNA-3-methyladenine glycosidase I				8963.71	10902.2	9275.72	9922.19	12220.9	9526.33	5734.62	7283.51	6955.46	9304.57	9571.72	10630.3	14884	16393.4	13936.6	9308.69	10025.3	18006.9	8438.1	13036.5	8042.56	15638.7	15180.9	20060.9	12.8589	12.9785	13.2939	13.2292	13.2973	13.3572	13.3212	13.6085	13.3871	13.5001	13.4657	13.3221	13.4664	13.5879	13.338	13.3394	13.5161	13.4939	13.442	13.5916	13.3347
PFLU0013	lipid A biosynthesis lauroyl acyltransferase	htrB			6331.1	6953.73	4716.84	4079.61	5678.01	4602.22	1772.38	2035.03	1990.38	3560.21	3049.88	4398.74	7239.7	8214.68	7555.27	3597.72	3127.99	8549.37	2645.61	4340.44	3106.04	5704.1	5807.48	9599.85	12.2359	12.1878	12.2432	12.0558	12.166	12.1369	11.9102	12.0761	11.9762	12.0679	12.0389	12.0992	12.2558	12.2401	12.2558	12.1229	12.0268	12.2062	12.104	12.0679	12.1154
PFLU0014	conserved hypothetical protein				8316.48	13662.9	6992.53	4996.92	7778.73	6485.37	2651.68	2038.63	3496.26	5171.65	5118.8	7354.66	9581.6	10581.8	12136.6	5979.88	6138.35	15130.1	5281.99	8276.5	4988.9	10346.5	9859.31	15901.7	12.7245	13.4091	12.8284	12.3314	12.6336	12.6799	12.4086	12.0787	12.6243	12.6154	12.7169	12.8165	12.7081	12.7092	13.0789	12.7867	12.9277	13.1847	12.9178	12.989	12.716
PFLU0015	trk system potassium uptake protein trkA	trkA			3154.51	3506.86	2070.5	2229.53	2831.05	2354.03	929.96	1032.99	1023.56	1760.41	1606.59	2131.68	3043.76	3790.27	3529.71	1740.08	1782.41	4453.93	1330.35	2471.25	1545.72	2823.15	3206.74	4689.86	11.1206	11.066	11.1009	11.2688	11.1755	11.1626	10.9804	10.8484	11.1348	11.0326	11.1609	11.0773	10.9484	10.9961	11.0693	11.1755	11.241	11.2033	11.1989	11.241	11.2396
PFLU0016	ribosomal RNA small subunit methyltransferase B	rsmB			3399.73	3449.7	1504.59	2141.13	2265.59	1766.97	830.149	1142.16	879.729	1763.03	1381.23	1647.07	3084.02	3739.82	2870.06	1431.21	1344.65	3645.64	1146.13	2315.44	1050.54	2124.24	2905.4	3569.67	11.2404	11.0444	10.7088	11.2114	10.8684	10.7822	10.7937	11.0729	10.9151	11.0368	10.9151	10.7088	10.9665	10.9647	10.7896	10.9093	10.8372	10.9236	10.9773	11.1475	10.7777
PFLU0017	methionyl-tRNA formyltransferase	fmt			2634.42	2651.03	1528.84	1573.87	2322.02	1666.39	1007.09	1291.47	820.631	1556.49	1251.89	1807.05	2975.22	3628.71	2629.68	1344.36	1218.36	2930.89	969.752	1851.15	1014.72	2020.83	2418.35	3063.74	10.8516	10.6679	10.7224	10.7926	10.9042	10.7026	11.1068	11.3054	10.83	10.8411	10.7701	10.853	10.9169	10.9243	10.6583	10.8237	10.6598	10.6146	10.7325	10.8152	10.7325
PFLU0018	peptide deformylase	def			5638.44	5291.82	3980.8	3911.83	4475.35	4311.83	2454.05	4257	2688.34	4207.48	3757.26	3591.44	7012.26	8026.95	6094.93	3966.54	3704.1	8418.58	3193.21	4429.73	3454.11	6069.94	6068.45	9610.85	12.0408	11.7082	11.9877	11.9999	11.8279	12.0316	12.3082	13.0427	12.3323	12.3069	12.3221	11.8182	12.2078	12.1958	11.9075	12.2582	12.2602	12.1841	12.3323	12.0988	12.2543
PFLU0019	putative exported protein				10282.5	11001.1	7607.26	8215.54	9819.73	7837.2	3079.63	2464.9	3889.78	6540.05	5698.15	8140.29	11852	13067.1	11809.5	6667.75	6820.42	14270.9	5392.77	8845.5	5671.23	10891.9	11034.7	14543.5	13.1039	12.9923	12.9686	12.9744	12.9645	13.0014	12.5881	12.3455	12.7389	12.9626	12.8436	12.9577	13.0604	13.1165	13.0279	12.9249	13.0562	13.0765	12.941	13.0726	12.879
PFLU0020	conserved SMF-related protein				5581.31	6483.28	4817.77	5529.93	6601.82	4913.13	2135.11	1902.91	2475.2	5093.34	4498.19	5027.28	8066.38	9387.94	7518.81	4089.57	5496.26	10789.3	3387.03	7828.04	3526.06	8347.45	8217.34	10590.4	12.0216	12.0679	12.2743	12.4721	12.3904	12.2308	12.1412	11.9788	12.2311	12.5899	12.5492	12.2837	12.4317	12.4767	12.2479	12.2966	12.7726	12.5917	12.405	12.9092	12.2752
PFLU0021	conserved hypothetical protein				4464.8	6173.8	4061.33	3113.09	4449.75	4298.75	1579.62	1944.26	1991.64	3224.47	2658.75	4058.15	6139.64	6570.59	5832.16	3370	3034.34	6782.76	2445.95	3828.52	3014.74	4515.12	5413.71	8180.78	11.6582	11.9762	12.013	11.7133	11.82	12.0287	11.7553	12.0136	11.9774	11.9082	11.8597	11.9886	11.9906	11.8628	11.8326	12.0401	11.987	11.8404	12.0112	11.8842	12.0772
PFLU0022	quinone oxidoreductase	qor			5185.86	7153.86	4703.12	4084.89	5188.92	5027.79	2331.53	3614.75	2872.08	4097.35	3648.28	5294.69	7590.68	7992.91	7189.23	4838.73	4861.93	8593.85	3981.03	5285.33	3842.05	6174.97	6344.83	10103.9	11.9078	12.2323	12.2394	12.0595	12.0364	12.2735	12.2453	12.8515	12.4077	12.2685	12.2879	12.3552	12.3335	12.1883	12.1814	12.5106	12.6095	12.2147	12.5793	12.3447	12.3878
PFLU0023	coproporphyrinogen III oxidase, aerobic	hemF			6084.45	4831.89	2360.66	3330.22	3959.52	3050.01	1275.22	1555.37	1161.43	2616.07	1995.26	2864.27	5105.03	5971.1	4773	2354.57	1931.13	5357.68	1624.45	2764.58	1681.91	3307.17	3658.91	5859.13	12.1665	11.5822	11.2679	11.797	11.6525	11.524	11.4618	11.6437	11.2937	11.6079	11.468	11.4962	11.7046	11.6878	11.5186	11.5673	11.3628	11.4893	11.4772	11.4148	11.3492
PFLU0024	shikimate dehydrogenase	aroE			4537.39	5521.69	2829.74	3522.92	4342.53	3209.28	1278.09	1675.06	1173.04	2093.92	2134.95	2901.95	4131.45	4607.76	5404.47	1973.33	2514.86	6488.5	1621.18	3234.48	1567.05	3841.7	4425.98	7940.3	11.6882	11.784	11.5154	11.8749	11.7882	11.598	11.4658	11.7692	11.3039	11.2839	11.5669	11.5111	11.3984	11.2821	11.7129	11.3372	11.7293	11.7692	11.4713	11.6397	11.2563
PFLU0025	putative ABC transport system, permease				5060.07	5983.18	3806.82	3064.75	4262.5	4191.82	1311.98	1388.85	1704.41	2994.76	2575.75	3786.01	5236.68	6285.51	6200.89	3160.6	2906.12	7198.86	2295.86	4120.68	2611.86	4850.33	5220.02	8257.7	11.8705	11.9181	11.9283	11.6882	11.7629	11.9853	11.4995	11.448	11.7857	11.8055	11.8168	11.8919	11.7458	11.774	11.9381	11.9542	11.9189	11.925	11.9287	11.9934	11.8983
PFLU0026	putative ABC transport system, substrate-binding protein				8618.18	8640.59	6892.89	7047.64	8408.23	7069.17	2359.11	1581.32	3141.54	5301.18	4454.44	6352.37	10195.9	10851.1	9599.7	5689.68	4692.01	10575.4	4279.18	6057.8	4699.31	7931.9	7454.05	12255.3	12.7864	12.5573	12.8052	12.7885	12.7424	12.8218	12.2596	11.67	12.5022	12.6574	12.5341	12.6054	12.8026	12.757	12.6654	12.7249	12.5613	12.5613	12.6704	12.5329	12.6355
PFLU0027	putative choline sulfatase				7246.1	7585.2	4836.93	5250.36	6520.12	5185.68	1842.48	1632.06	2173.41	3837.09	3253.44	4828.43	6858.01	8464.08	7074.46	4009.61	3654.27	8910.08	2759.9	5292.99	3198.03	6229.21	6514.12	9290.92	12.4843	12.3363	12.2802	12.3941	12.3689	12.3209	11.9623	11.7221	12.0775	12.183	12.1252	12.2272	12.1687	12.2917	12.1518	12.2709	12.2435	12.2716	12.1583	12.3465	12.1502
PFLU0028	putative LysR family regulatory protein				7451	6665.56	3534.61	4861.46	5957.39	4234.81	1859.43	1556.67	1536.84	3584.55	2962.47	3978.6	6254.78	7081.49	6671.3	3123.83	3033.18	6827.84	2294.65	3973.49	2495.16	4622.78	5280.82	7829.35	12.525	12.1186	11.8312	12.2953	12.2356	12.0033	11.9724	11.6446	11.6375	12.0794	12.002	11.9606	12.02	11.9864	12.0504	11.9386	11.9866	11.8478	11.9271	11.9425	11.8307
PFLU0029	conserved hypothetical protein				5227.33	5802.69	4109.3	4063.23	4951.03	4168.59	1551.05	1562.7	1882.94	3545.97	2794.23	3886.52	6502.3	7702.87	5747.49	3209.23	3008.64	7011.56	2322.61	4126.12	2627.4	5113.78	5107.99	7937.91	11.9199	11.8628	12.032	12.0504	11.9734	11.9741	11.7314	11.6497	11.9111	12.0616	11.9309	11.9309	12.0753	12.1266	11.8082	11.9738	11.9744	11.8847	11.9429	11.9962	11.9078
PFLU0030	putative 2-dehydro-3-deoxygalactonokinase				2556.45	2253.66	1514.94	1571.49	2124.79	1678.9	683.57	858.961	629.701	1267.6	1066.23	1375.17	2379.85	3121.98	2320.75	1042.79	1110.25	3036.2	836.331	2014.71	873.861	1797.48	2584.38	3501.89	10.8105	10.4311	10.7142	10.7871	10.7822	10.7107	10.4725	10.3817	10.4425	10.5221	10.492	10.4311	10.5879	10.7026	10.4858	10.4888	10.5305	10.6679	10.5006	10.9348	10.5568
PFLU0031	putative 2-dehydro-3-deoxy-6-phosphogalactonate aldolase				4886.64	5021.44	2614.71	3154.59	4173.9	2978.88	1483.68	1841.5	1344.99	2692.99	2400.92	3032.55	4461.86	5383.07	4767.05	2151.36	2331.57	5664.15	1674.54	3800.89	1833.28	3809.05	4818.81	6149.7	11.811	11.6301	11.3927	11.725	11.7318	11.4743	11.6726	11.9259	11.4876	11.652	11.731	11.5822	11.498	11.5223	11.5129	11.4507	11.6284	11.5665	11.5211	11.8729	11.4518
PFLU0032	galactonate dehydratase	dgoD			3813.44	4095.93	3068.86	2386.39	3203.21	2921.2	1059.73	1017.22	1411	2624.93	1868.72	2616.75	5410.14	6575.2	5090.89	2492.38	2711.1	5319.29	2051.9	3046.39	1903.62	3545.33	4021.22	6387.94	11.419	11.3011	11.6162	11.3485	11.3385	11.4502	11.1783	10.7997	11.5433	11.6114	11.3679	11.3749	11.7966	11.8641	11.6219	11.6432	11.8223	11.4791	11.774	11.5555	11.493
PFLU0033	D-galactonate transporter	dgoT			9235.1	11055.5	9046.31	9361.69	12048.9	9227.75	2877.2	3611.53	6303.25	8231.83	8553.54	9849.51	12820.8	14766.5	11225.9	9105.58	9207.97	17697.9	8236.1	12209.9	7460.48	14038.2	13757.4	18101.8	12.9163	13.0003	13.2523	13.1426	13.2711	13.3051	12.5041	12.8503	13.2688	13.3075	13.3162	13.2206	13.195	13.3686	12.9431	13.309	13.4151	13.4592	13.4177	13.4959	13.2402
PFLU0034	putative exported protein				1472.92	1656.46	1075.9	829.395	1374.33	1016.13	556.579	848.822	599.796	814.578	880.758	1179.41	1732.09	2162.39	1573.87	720.194	943.717	2227.71	709.885	1363.98	688.224	1458.05	1684.71	2339.96	9.97284	9.97284	10.2863	9.95081	10.1929	10.1184	10.0462	10.3294	10.3817	9.83127	10.1807	10.2243	10.1252	10.2035	9.95081	9.91033	10.2758	10.2669	10.2297	10.3294	10.2297
PFLU0035	tryptophan synthase alpha chain	trpA			3649.95	4476.91	2621.25	2721.22	3690.17	2665.44	1156.6	1340.44	1257.8	2300.16	2042.17	2960.72	3833.71	4996.24	4548.13	2322.84	2333.2	5450.17	1678.83	3275.43	1917.72	3681.78	4328.45	5694.62	11.3532	11.4604	11.3967	11.5235	11.5468	11.3248	11.3181	11.3708	11.3994	11.4214	11.5006	11.5419	11.2804	11.4101	11.4386	11.5535	11.6291	11.5093	11.5266	11.6608	11.5034
PFLU0036	tryptophan synthase beta chain	trpB			6605.78	6651.71	3485.22	4138.98	5467.51	4031.45	1898.86	2269.09	1814.37	3240.56	2773.91	3964.21	5218.62	6210.29	6386.32	3203.84	3054.32	6910.6	2260.77	3972.18	3031.84	4281.89	5151.42	7188.47	12.3045	12.1142	11.8045	12.0775	12.1082	11.9295	12.0033	12.2314	11.8609	11.9134	11.9237	11.9557	11.7398	11.7489	11.9817	11.9716	11.9947	11.8628	11.9099	11.9419	12.085
PFLU0037	HTH-type transcriptional regulator trpI (trpBA operon transcriptional activator)	trpI			5027.58	5854.86	3893.08	3281.03	4417.21	4108.06	1441.56	1797.16	1850.69	3052.15	2594.58	3558.65	5492.44	6734.98	5833.3	2810.77	3197.9	7732.34	2218.85	4710.05	2676.75	5156.11	5564.33	8733.82	11.8601	11.8796	11.9557	11.776	11.81	11.9588	11.6326	11.8894	11.8889	11.8307	11.8245	11.8036	11.8211	11.9054	11.8335	11.7913	12.0554	12.0488	11.8816	12.1723	11.9322
PFLU0038	conserved hypothetical protein				13994.8	15278.8	9244.42	10425.4	11412.6	9943.15	4450.97	8055.91	5583.38	6999.37	7084.34	11285.1	12787.9	14500.3	14781.5	7462.48	8822.14	16535.1	6013.31	10684.3	6703.05	12803.4	12530.9	19024.7	13.7461	13.615	13.2886	13.2982	13.1902	13.4359	13.0259	13.701	13.1495	13.0663	13.1157	13.3966	13.1914	13.331	13.457	13.07	13.3669	13.3404	13.0685	13.3189	13.1084
PFLU0039	conserved hypothetical protein				8814.36	11798.4	7661.67	6305.72	8740.56	7653.82	3183.26	4041.47	4653.82	5484.66	5300.27	7739.77	10290.3	11198.9	11445.2	7508.18	7460.61	12911.2	4494.35	8035.5	5575.45	9146.85	8636.32	13676.9	12.8223	13.1182	12.982	12.6507	12.7933	12.9597	12.6252	12.9858	12.9467	12.7036	12.7545	12.8871	12.8193	12.8097	12.9837	13.0779	13.1665	12.8986	12.7331	12.946	12.8614
PFLU0040	conserved exported hypothetical protein				4994.22	5563.13	3062.94	2937.15	3979.16	3138.86	1430.58	1635.02	1341.53	1960.75	2032.69	2679.83	4092.56	4283.49	5461.1	3044.54	3446.63	6176.33	1896.02	2879.34	1713.02	3320.63	3282.47	6700.82	11.8457	11.8011	11.6135	11.6264	11.6632	11.5657	11.6196	11.726	11.4817	11.1822	11.493	11.4041	11.383	11.1679	11.7273	11.9039	12.1702	11.6979	11.6739	11.4739	11.3721
PFLU0041	putative oxidoreductase				5935.84	7416.44	4461.62	4428.74	5803.71	4288.24	2278.58	2677.53	2258.54	3893.92	3283.67	4487.95	6403.56	7920.89	6888.22	3570.57	3742.89	7914.15	2527.05	5020.01	2977.92	5674.68	6007.39	8566.06	12.1256	12.2938	12.1574	12.1702	12.1966	12.0261	12.2176	12.4597	12.1194	12.2043	12.1357	12.1273	12.0548	12.1723	12.1094	12.1117	12.2767	12.0854	12.0501	12.2775	12.0612
PFLU0042	osmotically inducible protein c	osmC			6632.54	8215.93	5734.75	5238.74	6613.62	5816.68	2592.42	2722.8	2952.55	5036.25	5028.91	6557.37	8600.63	10088.6	9390.08	5657.71	6806.77	11065.2	4058.41	7049.53	4024.39	8283.98	8546.83	11796.5	12.3124	12.4659	12.5474	12.3909	12.3919	12.5162	12.383	12.488	12.4369	12.5708	12.6945	12.6502	12.5319	12.62	12.6313	12.7176	13.0541	12.6418	12.6007	12.75	12.4498
PFLU0043	conserved exported hypothetical protein				7594.32	8283.9	5563.94	5245.92	6891.59	5761.55	3524.02	4421.75	3719.44	4404.79	3753.04	5408.66	8622.44	9269.44	8752.04	4436.35	3940.82	9752.95	3618.11	4810.3	3974.3	6247	6160.98	10403	12.5599	12.4811	12.5003	12.393	12.4528	12.4984	12.7493	13.0799	12.6926	12.3703	12.3209	12.3808	12.538	12.4556	12.5132	12.3996	12.3422	12.4212	12.4832	12.2105	12.4328
PFLU0044	putative lipoprotein				8489.12	9638.47	6696.91	6078.63	8503.51	7495.87	5258.33	5374.09	5380.96	5147.85	4813.14	6865.43	10180	10012.4	11045.5	5502.86	4335.94	12030.7	4607.86	5934.31	5208.9	7426.45	7242.32	11939.2	12.7624	12.7439	12.7654	12.6045	12.7609	12.914	13.2058	13.3109	13.1105	12.604	12.6344	12.7137	12.799	12.6066	12.9135	12.6733	12.4681	12.7871	12.7628	12.5071	12.7689
PFLU0045	putative lipoprotein				9683.35	10741.1	7956.34	7792.27	9766.87	7849.55	3815.06	3077.78	5022.63	6310.45	5823.28	7757.14	10521.1	12196.3	11636.8	6865.45	6483.24	14614.9	5377.36	8313.06	6203.34	10238.9	10208.5	15054.3	12.9992	12.9525	13.0427	12.9117	12.9585	13.0038	12.8405	12.6522	13.0347	12.898	12.865	12.8902	12.8523	12.962	13.0053	12.9581	12.9851	13.1125	12.9371	12.9927	13.0027
PFLU0046	putative hydrolase				11328.2	12732.7	8732.35	8691.29	11285.6	8916.31	3358.83	2566.29	4472.7	6681.84	5880.29	8812.69	12264	13707.8	13624.9	8216.12	6083.76	14574.6	5776.05	8453.52	6903.21	11174.9	10333.4	15788.5	13.3051	13.2696	13.1971	13.0522	13.1746	13.2382	12.6836	12.4024	12.9087	12.9937	12.8795	13.0632	13.1264	13.2128	13.2904	13.1841	12.9163	13.1084	13.0266	13.0132	13.148
PFLU0047	conserved hypothetical protein				4977.52	5065.22	2695.92	3307.67	4223.01	3208.77	1698.14	1872.44	1596.4	2724.67	2090.66	3044.22	4715.28	5776.27	5075.81	2473.3	2079.72	5299.46	1844.65	2816.66	2223.98	3381.87	4137.99	5666.95	11.8404	11.6397	11.4342	11.7869	11.7518	11.5972	11.8535	11.9506	11.6905	11.67	11.5354	11.5894	11.5813	11.6307	11.6177	11.6316	11.4609	11.4698	11.6437	11.4424	11.6982
PFLU0048	oligopeptidase A	prlC			2622.62	3210.97	1721.68	1910.85	2407.93	1784.17	1057.09	1438	972.609	1710.46	1474.4	2117.97	2885.54	3748.97	3247.62	1648.85	1485.5	3583.13	1390.45	2148.04	1357.6	2509.92	2868.49	4028.01	10.8411	10.926	10.8658	11.0622	10.9572	10.7896	11.1764	11.5125	11.0514	10.9921	11.0098	11.0703	10.8543	10.9691	10.9516	11.0946	10.9676	10.8938	11.2619	11.0378	11.0712
PFLU0049	conserved hypothetical protein				6380.25	7430.02	4311.09	3871	5290.15	4373.16	1873.58	1994.33	1762.92	3417.65	3042.26	4553.99	7171.94	7630.8	7529.3	3247.08	3182.15	7915.4	2818.16	3904.23	2563.01	5358.54	4940.98	9254.1	12.249	12.2998	12.1033	11.9874	12.0624	12.0535	11.9826	12.0552	11.8245	11.9976	12.0368	12.145	12.2448	12.1113	12.2502	11.9886	12.0473	12.0857	12.1864	11.9181	11.8692
PFLU0050	putative exported protein				6875.7	8338.28	5518.04	5004.95	6341.86	5719.1	1940.28	1870.98	2298.94	4046.74	3589.83	5150.11	7777.9	9419.43	8729.63	3838.29	3770.33	10166.1	3118.08	4771.82	3673.7	6849.36	6983.68	10835.7	12.3818	12.4949	12.486	12.335	12.3275	12.4838	12.0328	11.9494	12.1435	12.2511	12.2641	12.3146	12.3718	12.4832	12.5101	12.2136	12.2869	12.4899	12.3049	12.1995	12.3228
PFLU0051	putative membrane-bound protein				6983.8	9328.33	6378.21	5911.58	7531.22	6430.22	2745.72	2133.71	3523.46	4795.82	4496.96	6319.7	8581.67	10351.4	9194.38	5479.03	4947.78	11588.6	4244	6352.01	5046.64	7982.01	8010.85	11582.8	12.4088	12.6876	12.6931	12.5667	12.5922	12.665	12.4559	12.1487	12.6333	12.4888	12.5482	12.5966	12.5267	12.6679	12.5938	12.6673	12.6318	12.7245	12.6605	12.6029	12.7331
PFLU0052	putative dehydrogenase				8977.45	8497.39	6074.85	6556.73	7910.85	6554.83	2433.62	2048.33	2702.06	4947.05	4251.55	5774.13	9427.92	10473.4	8713.38	5416.79	4762.76	10139.7	3898.85	5502.11	4169.91	7508.46	7605.62	11253.8	12.8625	12.5315	12.628	12.6935	12.6588	12.7033	12.2974	12.0857	12.3398	12.5427	12.4616	12.4729	12.6845	12.6906	12.5038	12.6522	12.5837	12.4858	12.5599	12.4014	12.4909
PFLU0053	alcohol dehydrogenase cytochrome C subunit precursor	adhB			5511.11	6334.02	4102.17	3657.12	4929.74	4456.72	1588.38	1563.13	1903.97	3574.26	2806.06	4054.66	6238.13	7795.18	6859.8	3274.34	3030.48	7213.85	2458	4480.67	2985.7	5242.14	5222.47	8197.15	12.002	12.022	12.0295	11.9181	11.9659	12.085	11.7633	11.6502	11.9271	12.0739	11.9356	11.987	12.014	12.1471	12.0988	12.002	11.9853	11.9279	12.018	12.1146	12.064
PFLU0054	conserved SAM superfamily hypothetical protein				5275.39	5294.99	3247.22	3108.55	4140.02	3554.3	1268.36	1251.67	1323.45	2514.81	2200.18	3114.22	4524.08	5708.64	5883.13	2420.28	2437.98	6324.34	1778.35	3584.67	2262.94	3911.64	4656.5	6968.71	11.9351	11.7095	11.7012	11.711	11.7193	11.7449	11.4531	11.2453	11.4653	11.5438	11.6079	11.6255	11.5186	11.6109	11.8498	11.6032	11.6882	11.7301	11.6011	11.7899	11.716
PFLU0055	carbonic anhydrase 1	cynT2			4753.75	4669.05	3186.84	3693.65	4254.77	4063.26	6620.4	9916.86	5878.12	3711.36	6004.94	6997.77	5813.83	7036.59	5519.2	3075.38	2638.97	5415.2	3661.72	4216.55	4842.76	6871.39	6312.6	6836.94	11.765	11.5223	11.6685	11.9283	11.7594	11.941	13.4664	13.8644	13.2035	12.127	12.9048	12.7424	11.9095	11.9738	11.7481	11.9181	11.7913	11.5034	12.4958	12.0268	12.6793
PFLU0056	putative transport-related membrane protein				4795.06	5340	3695.33	3346.41	4405.98	4172.66	3534.72	5107.9	3722.66	3099.35	4420.38	5152.36	5871.35	7528.3	6465.54	3162.46	3095.31	7919.81	2572.88	5068.24	2928.77	6831.55	6477.55	9226.36	11.782	11.724	11.8876	11.8045	11.8065	11.9767	12.754	13.255	12.6945	11.8518	12.5223	12.3158	11.925	12.0862	11.9994	11.9547	12.0123	12.0878	12.0729	12.2917	12.0428
PFLU0057	conserved hypothetical protein				4439.46	4644.85	3237.99	3728.73	4207.86	3481.55	2446.1	3040.67	2334.35	2648.65	2676.96	3166.57	4806.05	5738.94	5205.57	2861.83	3285.27	7211.55	2084.25	3452.61	2462.65	4420.61	5056.73	6806.68	11.6479	11.5154	11.6967	11.9419	11.7458	11.7129	12.3033	12.6344	12.1594	11.6246	11.8717	11.6497	11.6079	11.6188	11.6502	11.8182	12.0967	11.9274	11.7974	11.7358	11.8163
PFLU0058	putative cytochrome C oxidase subunit II				2849.37	3818.94	3111.58	2312.49	3005.16	2735.89	1893.24	1777.75	1956.54	2166	1857.08	2588.2	4816.86	5512.4	4373.8	3267.47	2800.64	5031.89	1987.68	3136.49	2277.11	3472.04	3338.48	5203.82	10.9813	11.1966	11.6326	11.3123	11.261	11.3616	11.9991	11.8708	11.9588	11.3244	11.3604	11.355	11.6114	11.5588	11.3804	11.9991	11.8705	11.3877	11.7293	11.6007	11.7201
PFLU0059	putative cytochrome C oxydase, subunit I				5057.39	5267.09	4270.66	4111.77	5056.6	4377.11	1579.98	1600.49	2152.56	3117.04	2672.18	3442.76	5670.25	6599.17	5761.41	4017.28	3396.82	7601.73	2549	4267.53	3225.58	5438	5447.6	8248.75	11.8692	11.6998	12.0862	12.0693	12.0012	12.0554	11.7562	11.69	12.0632	11.8645	11.8701	11.7662	11.8674	11.8713	11.8125	12.2735	12.1463	12.0196	12.0604	12.0451	12.1606
PFLU0060	putative cytochrome C oxidase assembly protein				11378.1	11667.7	8674.39	8289.61	10638.2	8940.19	3557.85	3197.04	4531.75	6402.02	5463.3	8119.52	11586.9	12522.8	11886.9	7950.43	6581.05	13597.8	5235.59	8166.65	6583.42	9691.04	10138.8	14887.3	13.3221	13.1021	13.186	12.9883	13.0799	13.2451	12.7654	12.6989	12.9183	12.927	12.7891	12.9551	13.0156	13.0137	13.0417	13.1488	13.0076	12.9879	12.9048	12.9698	13.0858
PFLU0061	putative cytochrome C oxidase, subunit III				11131.8	12209	8124.55	8331.48	10669.8	8402.68	4372.13	4003.03	4533.52	7582.64	6319.9	8946.37	12834.7	13578.1	12666.7	8271.34	8034.34	15744.8	6087.64	9084.24	5850.81	10957	10931.5	15938.5	13.2665	13.1854	13.0784	12.9966	13.0876	13.1195	13.0082	12.973	12.9193	13.1943	12.9725	13.0846	13.1988	13.192	13.147	13.192	13.2559	13.2537	13.0893	13.115	12.9265
PFLU0062	conserved hypothetical membrane protein				13561.8	17241.3	11203.8	11403.1	15231.9	11358.5	5663.81	4007.97	7702.51	9747.05	8542.93	12870.4	17121.8	17783	17622.6	13334.7	9729.8	22380.2	9595.47	14237.3	9186.69	15767.8	16077.6	20956	13.6691	13.849	13.6103	13.4144	13.6569	13.6925	13.3051	12.975	13.4922	13.5817	13.3133	13.5739	13.7178	13.7591	13.8243	13.8167	13.4757	13.9228	13.5825	13.7027	13.5063
PFLU0063	conserved hypothetical membrane protein				8752.64	10133.7	6436.54	6279.21	8287.81	6552.38	2736.2	2383.72	3423.64	5434.59	4651.76	6899.11	10114.3	11212.8	9604.56	6225.16	4766.51	11997.6	4325.49	7143.52	4668.86	8436.75	8559.34	12373.7	12.8097	12.8475	12.7041	12.6447	12.7245	12.7029	12.4506	12.2994	12.604	12.6894	12.5946	12.723	12.7898	12.8118	12.6664	12.8402	12.585	12.7811	12.6816	12.7712	12.6289
PFLU0064	conserved hypothetical membrane protein				5509.57	6216.32	3538.97	3313.59	4667.61	3856.93	1589.07	1543.35	1663.08	3054.43	2502.3	3634.14	5841.96	6618.51	6124.45	3165.4	2801.51	7366.3	2313.24	4325.53	2277.17	4803.09	5090.79	7804.45	12.0015	11.9866	11.8326	11.7918	11.882	11.8645	11.7642	11.6296	11.7492	11.832	11.7873	11.8326	11.9172	11.8754	11.9172	11.9554	11.8708	11.9618	11.9397	12.0624	11.7209
PFLU0065	conserved hypothetical membrane protein				5386.62	6930.54	3371.09	3035.63	4739.87	4066.92	1312.29	1390.56	1555.84	3487.9	2143.2	3680.27	6183.15	7067.5	6251.73	2799.07	2684.61	7412.22	1585.85	4650.89	2529.78	4587.34	5014.27	7322.12	11.9716	12.1826	11.7557	11.669	11.9039	11.9425	11.5001	11.4495	11.6582	12.0308	11.572	11.853	12.004	11.9821	11.9487	11.784	11.8118	11.9709	11.437	12.1583	11.8503
PFLU0066	putative protoheme IX farnesyltransferase				5847.58	5056.45	3692.48	4114.57	4758.86	4002.68	1582.57	1526.37	1542.11	2721.31	2425.87	3400.04	5530.16	6298.44	5718.22	2815.98	2790.81	7287.49	2058.88	3976.97	2240.83	4818.97	5218.17	7777.77	12.104	11.6343	11.8866	12.0704	11.9082	11.9185	11.7584	11.6104	11.6432	11.6681	11.7436	11.75	11.8344	11.7767	11.8015	11.7946	11.8652	11.9425	11.7783	11.9441	11.7049
PFLU0067	putative copper-binding protein	scoP			9095.66	9551.52	5686.88	6277.38	8125.37	6092.02	2483.73	2273.11	2759.24	5603.45	4172.3	5927.39	9314.93	10749.7	9488.07	4638.18	4543.58	11449.9	3477.71	6117.33	3947.93	7570.91	8175.86	11640.1	12.8887	12.7268	12.5304	12.6441	12.6945	12.5859	12.3212	12.2363	12.3635	12.7318	12.4451	12.5121	12.6627	12.7374	12.6462	12.451	12.5186	12.7029	12.4362	12.5447	12.4229
PFLU0068	putative D-methionine ABC transport system, substrate-binding protein				12307.4	13348.1	8261.16	9205.79	11579.1	8492.98	4671.9	4771.98	4467.26	7214.36	6484.91	9258.1	12063.5	13954.4	13380.6	6874.13	7430.71	14890.6	5779.59	8795.08	6374.48	10728.8	10967.3	15035.5	13.4846	13.3603	13.1029	13.1195	13.2095	13.1392	13.0745	13.1775	12.9078	13.1092	13.0027	13.1306	13.0925	13.2503	13.2609	12.9602	13.1598	13.1558	13.0272	13.0639	13.0375
PFLU0069	D-methionine ABC transport system, permease	metI			4972.13	6529.82	4381.1	4246.69	5418.33	4752.73	3189.45	4153.8	3576.74	4393.74	3900.44	5252.45	7067.1	8639.85	6617.19	4166.4	4010.89	9028.46	3379.6	6015.77	3680.04	6730.73	7307.8	9626.88	11.8392	12.0807	12.1273	12.1123	12.0976	12.1873	12.628	13.0137	12.6511	12.368	12.3621	12.3443	12.2206	12.3254	12.0385	12.3185	12.3627	12.2917	12.4024	12.5245	12.3258
PFLU0070	D-methionine ABC transport system, ATP-binding protein	metN			4320.65	4557.93	2991.62	2761.03	3586.36	3036.84	2084.1	2502.79	1850.53	2793.05	2201.03	3167.96	5163.43	5988.11	5006.9	2354.4	2167.05	5543.97	1964.93	3017.41	2164.99	3853.84	3961.95	5947.4	11.6041	11.4866	11.581	11.5419	11.505	11.5137	12.1142	12.3689	11.8885	11.7053	11.6093	11.6515	11.725	11.693	11.5913	11.5669	11.5218	11.5359	11.716	11.5422	11.6604
PFLU0071	catalase HPII	katE			13461.1	14479.1	8986	12024.8	14047.9	9424.48	5946.34	5151.65	5987.05	9526.83	8519.17	12086.8	14851	17269.7	13749.4	14276.3	13987.3	16402.9	7765.69	10184.3	7963.74	13660.2	12494.1	16235.2	13.6569	13.5181	13.2368	13.4972	13.5269	13.3404	13.3597	13.2622	13.2211	13.5385	13.309	13.4979	13.457	13.6983	13.3133	13.9144	13.9331	13.3317	13.3424	13.2703	13.3228
PFLU0072	putative lipoprotein				6511.01	7451.68	4250.82	4932.2	6062.38	4916.27	2269.35	2486.42	2241.1	3215.93	3339.9	4408.7	6338.68	6705.19	7535.27	3370.56	3490.79	8129.71	2957.42	4179.53	2662.8	5237.23	5411.19	9121.32	12.2756	12.302	12.0791	12.3151	12.2641	12.2318	12.2122	12.3597	12.1121	11.9054	12.1586	12.102	12.0381	11.8969	12.2521	12.0408	12.1814	12.1277	12.2432	12.014	11.9246
PFLU0073	high-affinity zinc ABC transport system, membrane protein	znuB			7228.24	8144.33	5242.17	5589.82	7066.38	5904.66	2768.91	4024.07	3090	5155.39	4385.05	5845.53	8826.79	10366.1	8639.9	4752.65	4796.38	10364.9	3990.08	6880.86	3746.68	8037.3	8330	12051.4	12.4781	12.4559	12.4042	12.4872	12.4931	12.5393	12.4689	12.9803	12.4847	12.6074	12.5092	12.4914	12.5734	12.6725	12.4876	12.4863	12.5926	12.53	12.5814	12.7143	12.3526
PFLU0074	high-affinity zinc ABC transport system, ATP-binding protein	znuC			4388.1	4513.24	2261.84	2952.81	3737.45	2732.02	1492.61	2029.76	1197.81	1910.87	1937.07	2508.48	3425.92	4183.22	4178.94	1677.6	1992.65	5074.07	1378.6	2847.38	1506.89	3134.21	3755.7	5241.4	11.6307	11.4707	11.2123	11.6359	11.5657	11.3589	11.679	12.0732	11.3346	11.1529	11.4268	11.3054	11.1186	11.1378	11.3097	11.1169	11.409	11.3984	11.2475	11.458	11.2058
PFLU0075	putative zinc transport-related regulatory protein				6736.81	8379.41	3843.09	5050.24	6433.89	4216.22	2202.56	2758.03	1950.52	3769.82	3261.49	4659.8	6814	8264.52	6936.11	3147.3	3552.4	8108.24	2857.47	5624.57	2918.08	6053.85	6348.62	8503.58	12.3419	12.5025	11.94	12.3475	12.352	11.993	12.1768	12.5032	11.9547	12.1548	12.1273	12.1777	12.157	12.2521	12.1223	11.946	12.203	12.1227	12.203	12.4307	12.0381
PFLU0076	putative zinc ABC transport system, substrate-binding protein				5726.52	7306.07	5184.6	4615.01	6154.7	5475.03	2655.91	3619.19	3115.54	4826.97	3895.55	5482.22	8376.35	10398.5	7762.39	4796.8	4384.23	10678.2	3791.39	6531.15	4050.61	7758.24	7779.22	11435.4	12.0676	12.2688	12.385	12.2251	12.2887	12.408	12.4127	12.8528	12.4953	12.5025	12.3607	12.4033	12.4922	12.6793	12.3016	12.4964	12.4828	12.5768	12.5307	12.6423	12.4594
PFLU0077	homoserine kinase	thrB			6091.51	6859.31	4005.29	3758.71	5133.65	4531.24	2055.32	2419.71	2074.86	3711.98	2705.51	4245.44	7447.17	8706.97	6804.53	3416.47	2741.13	6901.08	2385.06	3822.1	2837.99	4639.99	4920.59	7688.03	12.1687	12.1624	11.9947	11.9524	12.0213	12.1082	12.0962	12.3189	12.0216	12.1273	11.8891	12.053	12.3033	12.3428	12.0862	12.0591	11.8404	11.8601	11.9788	11.8804	12.0047
PFLU0078	conserved hypothetical exported protein				15209.4	14817	10817.7	12829.8	14783.2	10939	5831.31	3426.44	5867.1	7701.23	8227.07	10320.3	16730.3	16782.7	18406.1	9558.4	7618.45	18279.2	7966.85	10193	8334.93	14220.6	12324.1	20873.9	13.8702	13.5541	13.5511	13.5871	13.6093	13.6197	13.3394	12.7846	13.2005	13.2182	13.2703	13.2878	13.689	13.6324	13.9168	13.3696	13.1854	13.5258	13.3724	13.2724	13.3717
PFLU0079	DNA polymerase I	polA			3047.01	4260.37	3133.17	2285.09	2921.34	2564.52	1203.69	1754	1404.68	2191.29	1788.09	2727.05	4016.58	5203.12	4366.13	2055.53	1740.45	5477.28	1671.13	2462.16	1777.94	3128.34	3285.14	5650.97	11.0746	11.3783	11.6461	11.3011	11.2208	11.2758	11.3783	11.8473	11.5343	11.3435	11.3061	11.4261	11.3561	11.4691	11.3777	11.3896	11.2145	11.5164	11.5189	11.2383	11.4123
PFLU0080	probable GTP-binding protein	engB			10203.7	12721	9284.39	10403.5	12040.3	9095.13	16292.2	16645.9	19435.8	8092.69	9945.57	11727.8	13858.4	15120.7	13973.4	9368.72	8713.52	17900.2	9784.01	12041.2	8467.04	13974.3	12929.1	17873.5	13.0967	13.2653	13.2961	13.2955	13.2696	13.2812	14.3023	14.2213	14.4408	13.2812	13.5081	13.4563	13.3355	13.4096	13.3432	13.347	13.3503	13.4775	13.6124	13.4673	13.404
PFLU0081	putative cytochrome c5				5865.74	7291.54	5902.82	4927.97	5757.35	5616.98	8190.14	17246.2	13385.4	4218.86	4642.34	5892.81	8933.04	9694.77	8978.82	5281.91	5506.86	12440.5	4406.64	7293.35	4918.92	8406.07	7834.65	13267.2	12.1077	12.2654	12.5881	12.3142	12.1835	12.4542	13.6769	14.2434	14.0596	12.313	12.5913	12.5018	12.5938	12.5424	12.5555	12.6182	12.7753	12.8414	12.7076	12.8038	12.6999
PFLU0082	cytochrome c4 precursor	cycA			10979.3	11414.3	7367.75	8108.34	10227.5	7605.09	8056.33	7596.17	7272.18	5924.19	5271.98	8078.17	11488.6	12486.6	10848	6151.4	5360.29	11915.7	5088.55	6929.73	5993.57	8757.09	8419.53	13411.5	13.2335	13.0599	12.9193	12.9602	13.0212	12.9395	13.6599	13.6409	13.4295	12.8031	12.748	12.946	12.9961	13.0082	12.8725	12.8244	12.7374	12.7678	12.8704	12.7233	12.9554
PFLU0083	thiol:disulfide interchange protein	dsbA			5477.5	7281.06	5351.64	5276.43	6408.23	5429.32	5273.89	5976.57	5020.5	4594.56	4135.14	6185.24	9621.05	9976.43	8322.24	4803.21	4089.78	8467.02	4061.1	5029.73	4360.62	6379.1	5996.2	9916.94	11.9934	12.2634	12.4324	12.4009	12.3455	12.3947	13.2102	13.4244	13.0342	12.4275	12.4369	12.5731	12.7169	12.5986	12.4263	12.4989	12.3896	12.194	12.6021	12.2821	12.5424
PFLU0084	putative endonuclease/exonuclease/phosphatase family protein				3687.15	3915.85	2953.15	2910.18	3406.12	2902.77	2158.08	2432.23	2170.37	2773.35	2098.41	3134.08	5325.22	6338.88	4646.91	2653.84	2209.64	5385.03	1971.51	2947.94	2286.25	3927.47	3851.95	5996.65	11.3721	11.2334	11.5673	11.62	11.4298	11.4398	12.1553	12.3237	12.0756	11.6926	11.5419	11.6347	11.7703	11.7913	11.4735	11.7147	11.5529	11.4962	11.7197	11.5088	11.7277
PFLU0085	conserved GGDEF domain protein				1864.93	2565.39	1753.79	1343.94	1851.11	1670.53	1063.01	1342.88	1036.57	1437.93	1189.14	1774.96	2733.8	3464.96	3017.08	1306.87	1339.11	3508.86	1087.75	1940.35	1251.68	2251.71	2422.55	3638.19	10.3437	10.6171	10.8871	10.5899	10.6007	10.7042	11.1842	11.3771	11.1468	10.6962	10.6909	10.8177	10.7701	10.8578	10.8422	10.7701	10.8326	10.8563	10.9202	10.8781	10.9773
PFLU0086	putative membrane-bound N-acetylmuramoyl-L-alanine amidase				6269	7278.21	5502.74	5520.63	6899.39	5645.25	3511.75	3362.32	4111.27	5296.52	4049.16	5374.31	8833.18	10575.7	8064.13	5103.14	3805.23	9054.11	3773.78	5395.33	4701.82	6655.04	6844.58	10115.5	12.2239	12.2618	12.4843	12.4681	12.4542	12.4636	12.7471	12.7635	12.8059	12.6552	12.4119	12.3703	12.5758	12.7081	12.3736	12.5749	12.3009	12.2979	12.5271	12.3773	12.6372
PFLU0087	putative two-component system, sensor kinase				5811.23	7161.27	4690.91	3875.76	5500.97	4833.06	3451.37	3961.77	3343.81	4181.06	3272.86	4722.78	7657.32	9255.76	7655.59	3552.77	3365.7	8599.31	2983.05	4564.21	3705.71	5457.51	5753.68	8920.89	12.094	12.2339	12.2344	11.9902	12.1186	12.2078	12.7199	12.9591	12.5773	12.2974	12.1335	12.1949	12.3478	12.4535	12.2788	12.1069	12.1309	12.2169	12.253	12.1385	12.3363
PFLU0088	alginate biosynthesis transcriptional regulatory protein	algB			5463.54	6595.7	4032.23	4184.82	5342.38	3929.5	2833.07	3147.66	2569.58	3238.63	3047.9	4241.11	5681.29	6725.25	6181.89	3619.36	3542.5	6758.3	2785.76	4166.14	3197.63	5098.97	5084.05	7303.82	11.9899	12.0992	12.004	12.0906	12.0775	11.8934	12.4903	12.6816	12.2767	11.913	12.0381	12.0513	11.8705	11.9017	11.9329	12.1317	12.1979	11.8339	12.1715	12.0107	12.1498
PFLU0089	conserved hypothetical protein				11397.8	13130	8599.61	9032.56	11934	8845.1	4582.85	3220.09	4312.25	6621.05	5628.9	7856.7	12351.1	13749.8	13250.3	11979.7	13336.6	15849	5653.07	9364.81	6219.85	10726.8	10850	16237.9	13.3261	13.3253	13.1698	13.0973	13.2544	13.225	13.0604	12.7092	12.8681	12.982	12.8327	12.9072	13.1409	13.2206	13.2402	13.6634	13.8702	13.2688	13.0003	13.1526	13.0064
PFLU0090	conserved hypothetical membrane protein				13764.8	17755.4	14022.8	16439.1	19300.1	13811.7	9674.95	5954.24	10398.1	11770.5	13450.4	16227.5	17730.8	19055.6	19836	35653.8	34725.3	26013.3	13926.6	19527.1	11558.4	21813.6	19868.4	27717.7	13.7036	13.8991	14.0392	13.9215	14.0136	14.0792	13.8419	13.4201	13.794	13.8589	13.8504	13.9004	13.7832	13.8948	14.0568	15.1161	15.1161	14.2213	14.0033	14.1413	13.812
PFLU0091	conserved hypothetical exported protein				7850.59	10765.2	7391.74	7318.56	9634.13	6933.52	3637.76	2047.38	4498.43	5369.74	4270.5	6175.2	10102.6	11240.2	10662.2	19913.3	14975.5	11875.4	4994.89	6759.3	5705.34	7981.42	7730.16	12452.4	12.6217	12.9557	12.9261	12.8327	12.9349	12.794	12.7927	12.0846	12.9131	12.6729	12.4677	12.5691	12.7876	12.8149	12.8483	14.3638	14.0124	12.7605	12.8515	12.687	12.8905
PFLU0093	proton glutamate symport protein	gltP			6944.2	7411.78	5127.38	5269.35	6620.83	5537.22	2304.37	2171.26	2654.32	4367.17	3452.91	4652.91	7851.99	9213.41	8231.6	3813.05	3419.62	9250.88	2780.71	4774.87	3695.62	5918.99	6532.51	9604.91	12.4	12.2913	12.3654	12.3988	12.393	12.4268	12.2329	12.1723	12.3154	12.36	12.2062	12.1749	12.3875	12.4447	12.4092	12.2005	12.1562	12.3319	12.1674	12.2011	12.3329
PFLU0094	conserved hypothetical membrane protein				9752.15	13935.8	9874.88	8210.49	11203.6	10345.7	4576.89	6788.41	7573.03	9322.46	8989.25	12074.5	14848.3	16625.4	13823.7	11698.9	10657.2	19049.5	9881.99	14327.2	9450.94	16069.5	15922.4	20259.1	13.0121	13.4468	13.4177	12.9734	13.1617	13.5071	13.0569	13.5376	13.4719	13.5026	13.3863	13.4948	13.4563	13.6103	13.3235	13.6409	13.5898	13.5949	13.6217	13.7093	13.5465
PFLU0095	putative lipoprotein				6898.18	6305.7	3807.95	4503.35	5613	4811.93	1613.1	1791.73	1424.66	2772.66	2396.09	3727.95	5077.73	6682.87	7057.03	2491.52	2795.97	9157.87	1982.45	3705.83	2192.77	4825.76	5784.02	9209.52	12.3861	12.0123	11.9287	12.1902	12.1502	12.2025	11.7823	11.8851	11.5512	11.6922	11.7277	11.8729	11.6974	11.8914	12.1482	11.6421	11.8682	12.3185	11.725	11.8387	11.6776
PFLU0096	conserved hypothetical membrane protein				13367.3	17123.1	11879.9	11949.7	15090.2	11344.1	6541.47	6067.54	7335.75	10100.4	9437.18	13348.8	17299.1	19083.7	16505.7	10245.1	10048.6	19544.3	8478.63	13089.3	9467.01	15384	15310.4	20394.3	13.6478	13.8328	13.7203	13.4854	13.6419	13.6904	13.4548	13.4444	13.4375	13.6284	13.4482	13.6324	13.7422	13.9004	13.6691	13.4628	13.5189	13.6419	13.4488	13.5964	13.5485
PFLU0097	putative ABC transport system, ATP-binding protein				1850.29	2060.49	962.454	1053.87	1400.75	1090.43	619.319	819.952	515.454	996.134	825.411	1116.42	1825.16	2077.26	1935.98	838.57	909.81	1981.78	717.336	1199.89	600.371	1335.01	1525.85	2450.16	10.3378	10.3096	10.1807	10.2523	10.2297	10.2068	10.314	10.2344	10.0766	10.1754	10.0842	10.1341	10.2185	10.1544	10.2297	10.1686	10.1871	10.1001	10.246	10.1414	10.0693
PFLU0098	putative ABC transport system, permease				14780.7	18329.4	9140.69	11701.2	14739.9	10146.9	5316.6	5446.57	5044.6	9361.29	7701.53	11117.1	15334.2	16628.6	15805.5	7849.05	8426.43	17422.3	6653.69	11829.9	6833.06	13573.5	14269.9	18460.4	13.8232	13.9688	13.274	13.4495	13.6062	13.4719	13.2233	13.3325	13.0367	13.5081	13.1971	13.3821	13.5318	13.6111	13.5871	13.138	13.309	13.4287	13.186	13.4482	13.1348
PFLU0099	putative membrane protein				5253.62	7062.64	4433.59	4048.48	5148.65	4613.67	2080.42	2075.54	2299.92	3654.68	3124.76	4617.12	7542.79	9299.81	7560.97	3208.07	3139.41	8185.68	2776.04	4830.5	3144.49	5580.85	6121.45	8025.71	11.9271	12.2144	12.1468	12.0438	12.0265	12.1432	12.113	12.1094	12.1438	12.105	12.0707	12.1634	12.3224	12.4628	12.2578	11.9734	12.0292	12.1367	12.1648	12.219	12.1292
PFLU0100	putative membrane-bound peptidase				8270.96	8080.81	5453.9	5571.55	6822.98	5730.49	2914.79	3534.97	2954.53	4446.94	4054.21	5226.09	7939.46	9273.63	8395.01	4540.46	4692.89	11370.9	3599.42	6395.74	3868.92	7743.96	8430.57	11782.5	12.7143	12.439	12.4668	12.4832	12.4386	12.4868	12.5199	12.8244	12.438	12.3776	12.4127	12.3367	12.4042	12.4559	12.438	12.4292	12.5621	12.6917	12.4767	12.6131	12.3959
PFLU0101	putative cation transport-related membrane protein				9656.16	10729.7	7056.36	7582.76	9624.35	7675.71	4014.28	4225.02	4234.4	6216.15	5831.09	7563.32	9854.12	11561.8	10655.4	6278.09	6354.69	13119.3	4912.56	8503.22	5539.15	10270	10565.1	14287.6	12.9937	12.9498	12.8471	12.8795	12.9338	12.9641	12.9078	13.0361	12.8419	12.8771	12.8694	12.8535	12.75	12.8608	12.8452	12.8545	12.9581	12.9224	12.8352	13.0193	12.8515
PFLU0102	putative membrane protein				6746.07	6844.99	4339.13	4633.64	5844.26	4564.58	2549.39	3823.49	2699.12	4041.04	3471.12	4697.12	6870.95	8317.6	7495.91	3354.08	3681.52	8744.06	2896.84	5230.2	3108.6	5916.57	6590.88	9506.25	12.3455	12.1594	12.1113	12.2314	12.2081	12.1223	12.3616	12.9148	12.3371	12.2502	12.2139	12.1869	12.1728	12.2634	12.2432	12.032	12.253	12.2408	12.2232	12.3335	12.1169
PFLU0103	putative anion transporter, permease				5191.12	5345.33	3610.04	3732.91	4635.62	3732.53	1792.57	1851.81	1785.38	3362.48	2498.5	3547.21	5738.05	6861.45	5742.99	2700.48	2638.17	7044.05	2033.9	3818.27	2658.97	4548.96	4671.99	7029.61	11.9092	11.7269	11.8581	11.9448	11.8722	11.8223	11.9246	11.9341	11.8437	11.9699	11.7845	11.7994	11.8861	11.9313	11.8065	11.7378	11.7908	11.8958	11.7625	11.879	11.923
PFLU0104	putative exported protein				5501.29	6463.57	3710.93	3659.45	4854.13	3834.44	1582.82	1794.42	1836.35	3116.86	2671.38	3583.45	5488.51	6933.74	6232.67	2879.45	2977.36	7080.57	2307.64	4382.72	2738.34	4860.81	5581.85	7360.13	11.9988	12.064	11.8914	11.9185	11.9413	11.8572	11.7587	11.8866	11.8754	11.8635	11.8692	11.8129	11.8196	11.9501	11.9433	11.8272	11.9565	11.9017	11.9367	12.0846	11.9592
PFLU0105	putative exported protein				5109.32	3826.39	2217.4	3038.11	3626.01	2572.56	2128.8	3325.71	1705.7	2691.34	2548.73	2687.06	4318.52	4371.2	4138.56	2012.6	2205.99	4354.67	1774.75	3088.14	2012.52	3537.28	3854.35	5270.35	11.8856	11.2026	11.1906	11.67	11.5211	11.2812	12.1381	12.746	11.7873	11.6506	11.8045	11.4076	11.4552	11.2053	11.2899	11.3632	11.5503	11.1698	11.598	11.5748	11.5673
PFLU0106	putative exported protein				5957.99	5862.86	2891.48	3426.52	4395.92	3210.24	1835.66	1947.08	1425.37	2649.93	2653.41	3160.9	4844.81	5316.18	5405.38	2094.58	2322.51	6124.31	1832.05	3152.22	2205.31	3681.47	4167.2	6628.78	12.1309	11.8824	11.5415	11.8367	11.8042	11.5986	11.9569	12.0177	11.5529	11.6252	11.8553	11.6455	11.6205	11.5016	11.7137	11.4179	11.6223	11.6887	11.6347	11.6046	11.6863
PFLU0107	putative exported protein				4953.19	4550.52	2777.76	3120.2	3731.44	3040.18	1385.85	1939.9	1347.75	2508.93	2339.28	2815.11	4412.99	5322.65	4570.22	2063.89	2165.03	5750.16	1677.76	3310.11	2143.13	3792.05	3872.61	5937.42	11.8326	11.4849	11.4856	11.7166	11.5614	11.5159	11.5757	12.0091	11.4888	11.5427	11.6952	11.4713	11.4837	11.5034	11.4484	11.3963	11.5211	11.591	11.5243	11.6755	11.6497
PFLU0108	conserved hypothetical protein				2591.99	2166.28	1934.84	1754.16	1991.63	1920.61	641.365	720.226	665.802	1228.86	1046.86	1280.87	2786.43	2882.85	2766.74	1455.4	1189.51	3573.92	1057.72	1543.94	1066.72	2119.38	2045.68	4012.29	10.8264	10.3817	11.0122	10.9494	10.7026	10.8938	10.3594	9.74931	10.5504	10.4654	10.4697	10.341	10.8024	10.5899	10.7243	10.9295	10.6272	10.8896	10.8705	10.5387	10.8009
PFLU0109	conserved hypothetical protein				4745.53	5224.11	3894.97	3483.77	4138.24	3295.72	1413.33	1419.3	1703.31	2440	2156.65	3000.33	5769.54	6152.66	5701.63	2500.3	2451.94	6721.78	2130.14	3484.89	2380.58	4328.78	4089.35	7370.03	11.7622	11.6882	11.9574	11.8587	11.718	11.6284	11.6003	11.4866	11.7836	11.5034	11.5819	11.5669	11.8969	11.7362	11.7946	11.6469	11.693	11.8238	11.8267	11.7522	11.7734
PFLU0110	putative hydrolase				5334.9	6626.71	4339.73	3942.25	5132.09	4628.47	1800.14	2121.96	2484.28	3540.2	3024.52	4357.37	6286.48	7496.15	7185.01	3765.35	2980.71	7355.41	2527.93	3869.39	3346.39	5158.76	5537.23	8072.67	11.9557	12.1073	12.1117	12.0123	12.0209	12.1478	11.9304	12.1395	12.2351	12.0573	12.0282	12.0862	12.0273	12.0804	12.1797	12.1847	11.9592	11.9574	12.0513	11.9024	12.2089
PFLU0111	NAD(P) transhydrogenase subunit beta	pntB			4448.85	4593.12	2830.15	3139.57	3920.21	3286.03	1383.08	1564.27	1519.99	2697.2	2038.29	2686.26	4737.5	5692.53	5148.14	2442.78	2273.99	5579.82	1746.92	3436.82	2162.15	3903.96	4479.56	6452.46	11.6525	11.4943	11.5164	11.7197	11.6354	11.6264	11.5726	11.6512	11.6233	11.654	11.4985	11.4071	11.5865	11.6046	11.6347	11.6148	11.5937	11.5478	11.5787	11.7273	11.6582
PFLU0112	putative NAD(P) transhydrogenase subunit alpha 2				7718.89	8543.54	5502.22	6075.6	7643.67	5970.94	3195.84	3240.22	3109.81	5129.72	4360.46	5462.42	8551.34	9831.01	9224.82	4747.26	5120.95	10620.2	3583.75	6628.7	4342.9	7649.57	8457.31	11595.2	12.5877	12.5413	12.4838	12.6029	12.6131	12.5573	12.6313	12.7169	12.4931	12.6001	12.5008	12.3959	12.5199	12.5696	12.5977	12.4828	12.6776	12.568	12.471	12.6605	12.5383
PFLU0113	NAD(P) transhydrogenase subunit alpha 1	pntAA			4516.88	5056.56	3001.93	2873.14	3853.04	3052.26	1628.46	1710.84	1458.16	2600.27	1932.2	2926.28	5019.33	6017.37	5302	2310.16	2168.98	5238	1832.33	3053.42	2125.7	3443.46	3887.39	6016.15	11.6826	11.6347	11.5885	11.598	11.613	11.5248	11.7953	11.805	11.5777	11.6003	11.4228	11.5218	11.6781	11.7002	11.6826	11.5468	11.5235	11.4513	11.635	11.5597	11.6397
PFLU0114	putative LysR-family regulatory protein				11062	12034.5	8602.19	9611.94	11783.6	8820.39	3937.86	3017.36	5049.49	6615.49	6345.07	9014.58	11426.6	13069.8	13038.8	7402.58	6649.22	14668.3	5745.43	8232.44	7366.8	10944.8	10621.3	15017.6	13.255	13.1564	13.1702	13.176	13.2313	13.2194	12.8785	12.6257	13.0397	12.9803	12.9757	13.0967	12.9858	13.1172	13.204	13.0557	13.0206	13.1182	13.0212	12.9785	13.2245
PFLU0115	putative acyl-CoA dehydrogenase				8097.2	9604.76	7697.38	6240.31	9116.96	8013.47	4010.02	3543.66	5363.66	5508.2	5940.25	8058.17	9265.6	10978.8	11323.3	8812.94	6217.5	14740.8	5862.44	8917.3	7072.32	9639.87	10476.4	15182.4	12.6729	12.7379	12.9905	12.636	12.8571	13.0322	12.906	12.8284	13.1063	12.7108	12.8946	12.9422	12.654	12.7765	12.9613	13.2703	12.939	13.1317	13.0427	13.0858	13.1746
PFLU0116	putative CoA-transferase				12093.1	13367.7	11377.5	12162.5	13698.3	11155.5	5743.7	5002.7	9088.46	8512.03	9641.25	12032.9	14495.9	15350	14163.7	12464.3	11227.6	19724.5	10412.4	12646.2	10190.6	16263.6	15059.3	21704.2	13.443	13.3686	13.6409	13.513	13.4854	13.656	13.3228	13.2393	13.6634	13.3628	13.4746	13.4905	13.4082	13.4488	13.373	13.7065	13.6517	13.6607	13.6884	13.5453	13.6419
PFLU0117	putative methyl-accepting chemotaxis protein				7404.38	8752.08	6533.11	6683.59	7931.67	6434.64	6070.68	4486.97	5688.32	5311.95	4306.74	5784.24	9860.68	11498.4	9463.3	5858.89	5114.53	11333.3	3942.76	6594.24	5392.45	7689.58	8238.74	11690.3	12.5145	12.5798	12.7254	12.7185	12.6627	12.6664	13.3847	13.098	13.1691	12.6611	12.482	12.4767	12.7509	12.8528	12.6423	12.7574	12.6758	12.6876	12.5708	12.6552	12.8144
PFLU0118	conserved hypothetical protein				8072.66	9687.57	7087.53	6491.01	8415.91	6769.02	6187.54	5786.04	5537.34	5411.51	4723.19	6748.28	10058.3	10836.6	10586.8	5648.8	5090.49	11911.6	4410.6	7137.05	5484	8134.71	8429.14	13027.5	12.6679	12.7526	12.8545	12.6836	12.7439	12.7509	13.3966	13.3893	13.1392	12.6828	12.6091	12.6876	12.7799	12.7531	12.8309	12.7154	12.6713	12.7661	12.7081	12.7695	12.8381
PFLU0119	putative amino acid activating peptide synthase domain				9654.85	10791.7	7820.71	7670.94	9409.23	7753.62	6038.52	4704.45	5677.19	6610.69	5047.68	7048.79	11596.1	13341.4	12403.2	6158.69	5608.23	13373.5	4866.83	7754.79	6097.69	9353.88	9148.56	14326.4	12.9933	12.9602	13.0149	12.8951	12.9042	12.9815	13.3799	13.1606	13.1665	12.9791	12.6995	12.754	13.0175	13.1532	13.1157	12.8269	12.8009	12.9566	12.8223	12.8912	12.9832
PFLU0120	conserved hypothetical protein				6405.38	7578.88	5548.26	5067.98	6403.09	5353.95	3309.07	2965.96	3601.95	4740.82	3778.77	5121.01	8088.81	9547.08	8713.77	4328.6	4211.92	10099.6	3441.52	6172.46	3987.8	7291.85	7849.45	10780.1	12.2547	12.3342	12.4958	12.352	12.3439	12.3722	12.6664	12.6035	12.6596	12.4733	12.3292	12.3073	12.4386	12.5132	12.5041	12.3696	12.4287	12.4775	12.4219	12.5595	12.4362
PFLU0121	conserved hypothetical protein				5008.24	5300.7	3863.22	4225.93	4774.35	3839.74	2413.87	2347.63	2317.43	2757.19	2613.14	3357.67	5006.78	5967.1	5463.59	2757.38	2948.98	7430.1	2200.11	3793	2600.24	4960.74	5087.22	8436.05	11.8522	11.7129	11.9452	12.1033	11.9156	11.8597	12.2872	12.2803	12.1526	11.684	11.8354	11.7333	11.6718	11.6854	11.7281	11.7642	11.9433	11.9762	11.8689	11.8713	11.8911
PFLU0122	putative GntR-family regulatory protein				12376.4	13792	11791.9	12884.7	15151.2	11636.2	9895.99	7564.84	9804.3	8903.64	9874.51	12673.6	14753.3	15943.7	17020.6	11653.5	10533.8	20577.3	9784.66	14188.1	9629.61	16538	16488.6	21778.5	13.4933	13.4287	13.7018	13.5916	13.6486	13.7534	13.8602	13.6371	13.7386	13.416	13.4948	13.5553	13.4397	13.5225	13.7422	13.6354	13.5766	13.7525	13.6133	13.6995	13.5721
PFLU0123	putative taurine catabolism dioxygenase				9624.63	9195.36	6258.24	6814.89	8371.98	6344.19	4046.1	3339.07	3958.25	4900.87	4198.68	6175.54	9261.6	10196.2	9728.83	5295.75	4124.97	10770.7	4118.74	5809.86	4442.1	7552.14	7709	11475	12.9901	12.6635	12.6668	12.748	12.7374	12.6468	12.922	12.7545	12.7628	12.5285	12.4502	12.5696	12.6535	12.6398	12.6917	12.6221	12.4024	12.5895	12.6217	12.4742	12.5691
PFLU0124	puative ABC transport system, substrate-binding protein				8598.66	9858.66	5910.89	5365.15	7680.3	6539.25	4016.89	4133.6	3705.04	4767.78	4031.85	6155.36	9492.6	10615	9076.97	5229.5	3988.18	10150.6	3736.34	5974.95	4166.46	7428.49	7650.43	11109.2	12.783	12.7914	12.5909	12.4275	12.6189	12.6995	12.9087	13.0101	12.6901	12.4824	12.4092	12.5632	12.6966	12.7146	12.5731	12.6029	12.357	12.4876	12.5175	12.5137	12.4895
PFLU0125	putative ABC transport system, ATP-binding protein				7087.76	8768.02	5067.91	4420.19	6511.56	5358	2934.44	2902.21	2770.31	4835.09	3564.51	5146.85	7846.06	9672.18	8665.37	3628.88	3940.1	10937	3286.72	5940.86	3610.98	6882.62	7615.85	10706.7	12.4373	12.5856	12.3451	12.1683	12.3676	12.3742	12.5276	12.5749	12.367	12.5054	12.2558	12.3137	12.3861	12.5393	12.4931	12.1351	12.3419	12.6204	12.367	12.5083	12.3028
PFLU0126	putative ABC transport system, permease				5760.12	6644.38	4633.91	3992.53	5423.27	5032.44	2352.26	2204.74	2230.98	3846.22	3010.81	4263.54	7093.29	8240.26	6792.88	3591.96	3247.25	8626.91	2817.5	4455.45	3257.68	5805.14	6246.19	9315.09	12.0781	12.1126	12.2166	12.0292	12.1	12.2748	12.2562	12.1913	12.1064	12.1864	12.0224	12.0573	12.2251	12.2461	12.081	12.1215	12.0791	12.2213	12.1853	12.1069	12.174
PFLU0127	hypothetical protein				14033.2	14658.3	9616.46	11436.8	13293.8	9693.61	7241.7	5520.55	4964.01	7622.79	6842.66	9562.49	14066.9	15232	13950.1	7656.13	6880.7	16404.6	5977.52	9620.47	6198.55	11908.1	12134.6	17666.4	13.7512	13.5403	13.3603	13.4209	13.4366	13.3886	13.5502	13.3463	13.0241	13.2017	13.0674	13.1775	13.3546	13.4287	13.3404	13.0994	13.0679	13.3325	13.0595	13.191	13.0014
PFLU0128	putative nodulation-related LysR-family regulatory protein				7199.18	7542.57	4262.13	5055.76	6571.74	4735.81	2499.36	2497.56	2085.64	3185.49	3140.79	4395.38	5712.95	6423.85	6877.97	3345.69	2619.18	7357.96	2369.48	4342.25	2761.53	4979.29	5841.72	7982.77	12.4702	12.325	12.0823	12.3483	12.3818	12.1804	12.3298	12.3657	12.0273	11.8895	12.0765	12.0981	11.8784	11.8153	12.1057	12.0287	11.7815	11.9588	11.9716	12.0688	11.9744
PFLU0129	putative ABC transport system, permease				4854.18	5719.75	3997.03	3640.67	4861.25	4111.34	1800.92	2216.6	2053.96	3806.55	2805.05	3838.13	7235.91	8730.52	5713.26	3279.75	3062.79	7936.61	2376.36	4762.88	2531.4	5524.09	6334.09	8364.5	11.8004	11.8412	11.9927	11.9118	11.9433	11.9603	11.9313	12.1987	12.0136	12.1715	11.9351	11.9115	12.2551	12.3475	11.7999	12.004	11.9994	12.0914	11.9741	12.1966	11.8522
PFLU0130	putative ABC transport system, lipoprotein				2111.73	3128.88	1432.1	1324.65	1929.93	1561.91	870.574	1216.64	807.463	1584.08	1146.23	1668.05	2888.38	3724.05	2520.6	1160.32	1241.1	3146.75	925.869	1940.78	931.955	2099.17	2533.99	3271.07	10.5463	10.8815	10.6479	10.5725	10.6679	10.6395	10.8719	11.1859	10.8009	10.8618	10.6322	10.7325	10.8556	10.9593	10.6024	10.6171	10.6826	10.7155	10.6379	10.8796	10.629
PFLU0131	putative ABC transport system, lipoprotein				7098.65	6574.15	3633.32	4151.41	5349.16	4290.52	1914.13	2213.68	1730.32	3457.25	2670.6	3677.18	6092.92	6904.39	6097.95	2858.56	2873.21	7780.75	2064.52	4274.85	2336.39	4872.9	5476.29	7899.18	12.4427	12.0954	11.8663	12.0804	12.0801	12.0268	12.0165	12.1958	11.8022	12.0165	11.8686	11.8522	11.9817	11.9421	11.9095	11.8153	11.905	12.0577	11.784	12.0469	11.7518
PFLU0132	putative exported protein				6159.3	10926	6040.53	5901.11	8726.91	6740.01	3861.65	4159.36	3795.21	5903.31	6083.73	7678.42	9279.48	9299.02	9607.68	5984.31	6673.7	12765.3	5024.65	8824.33	4598.85	8908.53	9730.7	13568.5	12.1861	12.9815	12.6204	12.5636	12.7914	12.7429	12.856	13.0149	12.7143	12.7975	12.9193	12.878	12.657	12.4618	12.6679	12.7876	13.0272	12.878	12.8586	13.069	12.6125
PFLU0133	putative exported protein				4034.24	4138.2	2309.27	2730.82	3707.88	2607.18	1271.44	1359.68	1178.58	2079.96	1743.21	2468.55	3624.41	4471.73	4193.57	1909.26	1973.06	4803.06	1324.01	2839.77	1626.21	3224.33	3368.62	4996.89	11.5024	11.3244	11.2303	11.5313	11.5524	11.2992	11.4576	11.401	11.3092	11.2763	11.2777	11.2891	11.2006	11.2383	11.3155	11.2974	11.3931	11.3286	11.1927	11.4541	11.3069
PFLU0134	putative membrane protein				12830.8	13815.5	9834.9	13836.1	14894.1	10173.5	5418.1	4879.05	5461.85	9276.85	9073.77	11371.9	15104.7	16141.1	14908	9794.13	9931.74	17785.7	7812.9	12919.6	8194.19	15080	15793.6	20487.1	13.5618	13.4318	13.4096	13.6825	13.629	13.4786	13.2503	13.2053	13.1245	13.4959	13.4003	13.4137	13.5054	13.5527	13.4719	13.4022	13.5026	13.4664	13.3509	13.5721	13.3572
PFLU0135	conserved hypothetical protein				9802.27	14412.4	11315.5	10074.5	13067	10493	5353.11	5903.7	6974.55	8772.48	9402.28	12909.2	15516.1	17502.1	14544.2	10176.6	10553.8	20322.5	8850.02	13612.1	8506.06	16456.9	15749.4	21684	13.0206	13.5071	13.6332	13.2492	13.4131	13.5403	13.2335	13.4115	13.3886	13.3985	13.4408	13.5825	13.5586	13.7256	13.4249	13.4477	13.5795	13.7275	13.5001	13.6448	13.4075
PFLU0136	putative MarR-family regulatory protein				4504.31	4602.4	2320.23	2162.78	3391.8	2953.8	1276.48	1600.09	1177.03	1858.43	1660.41	2367	3582.88	4257.69	4592.47	1961.72	1652.3	4578.59	1536.31	2315.7	1594.13	3161.12	3086.67	5581.35	11.677	11.499	11.2388	11.227	11.4244	11.4641	11.4635	11.6895	11.3069	11.1169	11.2064	11.234	11.1813	11.1626	11.4531	11.3286	11.1293	11.2427	11.3937	11.1492	11.2797
PFLU0137	putative membrane protein				3866.11	4246.51	2306.24	2137.31	3229.3	2522.28	1296.57	1386.91	1252.66	2165.1	1658.91	2377.36	3947.74	4890.59	4182.57	1757.45	1613.41	4384.48	1220	2462.72	1603.86	2872.3	3323.22	4847.37	11.4418	11.3721	11.2277	11.2071	11.3508	11.2512	11.4823	11.4457	11.3931	11.3231	11.2047	11.2388	11.3275	11.3755	11.311	11.1881	11.0966	11.1837	11.0739	11.2396	11.2885
PFLU0138	conserved hypothetical membrane protein				5944.16	7463.13	4702.5	4269.03	5190.11	4987.42	2448.12	3877.5	2365.85	4163.23	3665.7	4720.36	8215.97	8737.53	6873.92	3444.15	5158.94	11351.6	3061.02	6362.49	2604.8	7901.52	7750.97	13052	12.1292	12.3057	12.239	12.1186	12.0377	12.2558	12.3041	12.9316	12.1761	12.2887	12.2934	12.193	12.4632	12.3483	12.1044	12.0688	12.6884	12.6888	12.2842	12.6057	11.8939
PFLU0139	putative exported protein				7931.42	7335.38	4663.85	5045.61	5905.21	4856.54	2729.56	3864.87	2476.38	4451.95	3675.4	4533.77	8458.18	9003.27	7174.28	3549.72	4261.94	9913.45	2946.39	5975.56	2860.46	6721.08	7269.85	10895.1	12.6408	12.2752	12.2258	12.3461	12.2236	12.2132	12.4474	12.9265	12.2323	12.3805	12.2956	12.1412	12.505	12.4033	12.1768	12.1057	12.4407	12.4515	12.2401	12.5147	12.0119
PFLU0140	putative lipoprotein				3406.13	4118.4	1920.48	2072.83	3022.6	2274.3	1332.9	1841.94	1220.27	2050.07	1659.37	2353.55	3510.47	4551.19	3595.07	1567.34	1650.09	4319.15	1230.7	2803.79	1362.42	2866.29	3487.1	4528.89	11.2427	11.3123	10.9956	11.1666	11.2694	11.114	11.5248	11.9267	11.3574	11.2524	11.2053	11.2251	11.1529	11.2662	11.0943	11.0269	11.1261	11.1563	11.0887	11.4355	11.076
PFLU0141	hypothetical membrane protein				5969.2	6393.23	5432.27	5485.84	6260.34	5730.38	2373.27	2907.38	2983.34	4160.64	3999.45	4846.51	7007.51	8155.59	7467.69	4715.07	4654.7	10725.9	3514.22	6468.29	3587.12	7951.72	7892.12	12552.6	12.1347	12.0381	12.4607	12.4597	12.3092	12.4863	12.2663	12.5758	12.4474	12.2875	12.3988	12.2318	12.2058	12.2261	12.2356	12.4713	12.5487	12.5841	12.4484	12.6302	12.295
PFLU0142	putative membrane protein				3756	3947.58	2133.47	2340.71	2987.09	2448.5	1409.67	1581.03	1191.62	1870.84	1547.58	2126.6	3437.17	4308.46	3777.06	1936.19	1735.89	4076.89	1206.74	2004.81	1511.85	2829.39	2826.03	4781.42	11.3973	11.2427	11.146	11.3248	11.2512	11.2102	11.5977	11.6697	11.3275	11.1244	11.1016	11.076	11.1244	11.1831	11.1735	11.3141	11.2102	11.0767	11.0522	10.9223	11.2123
PFLU0143	conserved hypothetical protein				6627.37	5962.79	4627.57	4775.13	5656.79	4932.5	1788.84	1605.19	2138.97	3668.88	2968.49	4018.34	6719.43	7896.35	6797.76	3979.69	3409.26	7560.67	2475.11	4466.75	3318.51	5527.98	5510.4	8464.67	12.31	11.907	12.2139	12.2739	12.163	12.2373	11.9208	11.694	12.0568	12.1098	12.0062	11.9738	12.134	12.167	12.0828	12.2641	12.1513	12.0047	12.0252	12.111	12.2005
PFLU0144	putative lipoprotein				7540.65	7827	5493.55	5701.49	7317.16	5734.26	2538.02	2220.53	2754.71	5079.08	4333.06	5748.99	8218.21	9923.52	9136.45	5045.42	4944.67	9967.42	3367.02	6586.08	4533.53	7364.29	7459.11	10204.2	12.5474	12.3878	12.4816	12.5116	12.5487	12.4888	12.3543	12.2018	12.3611	12.5827	12.4926	12.4681	12.4643	12.5856	12.5837	12.5582	12.6294	12.4594	12.3984	12.6526	12.5933
PFLU0145	putative membrane protein				9621.1	10111.5	8141.28	6847.06	9171.83	8405.13	3023.88	2113.1	3556.76	7484.52	5503.2	7449.96	11802.7	13926.8	11992.7	7319.16	6218.41	14325.2	5707.4	7754.35	6337.13	9848.91	11056.7	14710.9	12.9883	12.8431	13.0817	12.7565	12.869	13.1201	12.565	12.1357	12.6441	13.1691	12.8009	12.8345	13.0517	13.2451	13.0574	13.0439	12.9395	13.0831	13.0127	12.8905	13.029
PFLU0146	conserved hypothetical membrane protein				5349.49	6379.8	4193.21	3504.66	4711.86	4029.37	1389.64	1270.06	1480.59	3000.49	2428.77	3740.94	6276.74	7067.23	6727.4	2781.53	2537.27	6813.41	2079.11	3335.48	2594.18	4572.01	4560.76	7835.96	11.961	12.0334	12.06	11.8682	11.8963	11.9287	11.5791	11.2688	11.5943	11.8089	11.7468	11.878	12.0248	11.9817	12.0665	11.7729	11.7427	11.8457	11.7923	11.6854	11.8866
PFLU0147	putative exported adhesin activator				8363.79	7210.31	4745.97	5536.8	6342.45	5201.15	6488.81	7817.64	4620.56	3873.18	3684.7	4829.28	6768.77	7207.91	7303.32	3513.02	3950.01	8444.58	2789.37	4721.77	3607.19	6162.46	6393.91	9235.2	12.7331	12.2477	12.2487	12.4733	12.3284	12.3275	13.4468	13.6726	12.939	12.1969	12.302	12.2282	12.1463	12.0123	12.2046	12.0922	12.3461	12.1894	12.1728	12.1793	12.3012
PFLU0148	putative adhesin				11364.6	16006.1	12855.9	13830.1	15441	11589.2	7586.13	4204.65	9511.4	10718	11459.3	13379.3	17719.3	17791.4	16560.7	12625.4	12572	21391.8	10731.1	15629.4	12492.2	19083.8	17037.4	21207.6	13.3189	13.7148	13.8633	13.6818	13.6825	13.7488	13.5916	13.0284	13.7108	13.7108	13.6641	13.6342	13.7819	13.7605	13.6759	13.7256	13.7914	13.8243	13.7256	13.8378	13.9228
PFLU0148A	putative transposase				6693.72	8101.07	7893.69	6573.41	7468.87	6824.37	2570.8	1901.09	3855.05	5136.34	4845.73	6020.49	9414.41	9193.72	9773.81	5532.99	5367.73	13038.5	4979.68	8268.71	5348.64	9385.22	8987.1	13338.9	12.3301	12.4457	13.0335	12.6984	12.5802	12.7673	12.3722	11.9767	12.7297	12.6016	12.6447	12.5315	12.6807	12.4415	12.6961	12.6852	12.7389	12.9148	12.8488	12.9874	12.8052
PFLU0149	hypothetical protein				8495.54	10580.4	8426.65	6689.19	8626.92	8153.7	2750.75	2461.47	4260.29	5604.92	5419.47	6967.72	9332.68	10314.9	11443.9	6349.85	6288.98	15317.4	5503.29	8280.99	6649.59	10604.6	10491.6	15903.1	12.7635	12.923	13.1306	12.7204	12.7773	13.0619	12.4588	12.3428	12.8515	12.7323	12.779	12.736	12.6668	12.6611	12.9832	12.8685	12.9506	13.2048	12.9668	12.9901	13.0987
PFLU0150	hypothetical protein				15766.3	18790.6	14345.4	17599.3	19389.6	13377.3	7123.94	3389.1	9174.08	12385.4	11308.7	14074.8	20660.2	18860.4	19258.3	13521.3	9927.17	22226.8	11576.3	16438.6	12828.1	18014.2	16804.4	23150	13.9362	14.0301	14.0771	14.0103	14.033	14.0164	13.531	12.7739	13.6702	13.9312	13.6448	13.701	14.0645	13.8727	14.0052	13.8328	13.5016	13.905	13.8088	13.9198	13.9643
PFLU0151	hypothetical protein				11182.5	13051.2	10441.5	12732.5	13341	9884.4	4596.59	1853.31	5855.06	7431.46	7559.4	8972.27	13032.8	11064.9	14677.6	9914.33	7289.38	16578.6	8085.45	11119	8218	12455.2	11714.4	17345.6	13.2751	13.3139	13.5071	13.5784	13.4451	13.4271	13.0632	11.9351	13.1958	13.1606	13.1754	13.0882	13.2206	12.7907	13.4437	13.4183	13.1372	13.347	13.3893	13.3709	13.361
PFLU0152	hypothetical protein				13819.9	21027.9	16361.2	19583.4	21629.8	14463	10693.9	6183.26	12188	13558.7	18281	19599.6	20017	17560.9	20831.3	16681.3	18027.8	28439.7	16422.2	24901.4	14870.8	25878.8	23504.3	30329.7	13.7148	14.2623	14.3209	14.1587	14.2134	14.1871	13.9331	13.457	13.9688	14.0911	14.2134	14.1366	13.995	13.7311	14.1492	14.1294	14.255	14.4202	14.2043	14.5146	14.178
PFLU0153	hypothetical protein				13623	20888.3	17109.7	21423.6	23829.7	15331	14345.4	9406.02	17449.5	16746.5	21414.6	21943.5	23985.9	22623.8	21431.8	19691.7	22237.9	29328.3	20087.4	27094.1	19611.8	30013	25804.4	28259.5	13.6804	14.2434	14.4041	14.3096	14.3854	14.3056	14.2065	13.8191	14.3346	14.3769	14.4161	14.2651	14.3496	14.2651	14.1972	14.3455	14.5365	14.5146	14.4495	14.6808	14.616
PFLU0154	putative signal peptidase				8687.07	11107.5	7421.87	6001.73	8266.65	7529.52	3481.5	3056.11	3804.94	5165.5	4731.08	7199.98	9619.7	9457.26	11236.3	5645.65	4951.74	12769.1	4629.38	6658.68	5420.4	8227.13	8352.35	13744.1	12.7975	13.0059	12.9316	12.5899	12.7189	12.9198	12.7323	12.6405	12.7169	12.6125	12.6106	12.7841	12.7164	12.4909	12.945	12.7146	12.6336	12.879	12.7654	12.6679	12.8199
PFLU0155	putative membrane protein				4882.36	5960.99	4442.11	3152.82	4483.62	4264.12	1676.84	1679.62	2034.08	3282.25	2540.23	3690.15	7128.03	7051.9	7357.38	3529.48	2499.07	8244.96	2692.94	3875.19	3113.9	5102.2	4910.11	8330.28	11.8085	11.9066	12.1504	11.7245	11.83	12.0174	11.8351	11.7722	12.0007	11.9322	11.8022	11.8567	12.2356	11.9774	12.2162	12.0976	11.7218	12.1475	12.1263	11.9062	12.119
PFLU0156	putative membrane protein				8616.23	9708.41	8215.31	6738.7	8575.32	7863.75	3072.18	2204.83	4207.98	6192.97	5176	6590.72	11148.8	11433.3	11418.6	6454.55	5657.86	15132.2	5228.25	8348.48	6196.68	9848.46	9789.41	15147.3	12.7859	12.7574	13.0932	12.7323	12.7726	13.0086	12.5846	12.1916	12.8363	12.8731	12.7303	12.6579	12.945	12.8431	12.9797	12.8881	12.8149	13.1854	12.9019	12.9981	13.0009
PFLU0157	putative membrane protein				11708	18044.3	12715.6	13503.3	16365.5	11335.3	8049.77	5258.21	9647.66	11942.3	12016.3	14978.2	18697.7	19509.6	18655.7	12877.5	13252	24598	12553.9	18195	11570.7	20673.2	18942.6	23876.9	13.3806	13.9397	13.8448	13.6539	13.768	13.6859	13.6579	13.2822	13.7267	13.8803	13.7311	13.7904	13.8766	13.9523	13.9397	13.7581	13.8589	14.1124	13.8925	14.0349	13.8136
PFLU0158	hypothetical protein				10133.3	11994.9	9749.22	10198.8	12011.6	9920.64	4547.76	2984.16	5833.35	7430.24	6837.21	9114.87	13721	12494	14440.3	10356.4	7080.17	16799.7	8241.74	9761.71	8035.47	11812.3	11147.8	17401.7	13.0806	13.148	13.3855	13.2653	13.2645	13.4328	13.0477	12.6148	13.191	13.1598	13.0663	13.1121	13.3167	13.0097	13.4144	13.4766	13.0987	13.3704	13.4191	13.2064	13.334
PFLU0159	putative exported protein				15113	15835.9	12011	14017.6	15916.8	11933.5	6291.78	3718.04	6741.76	8133.75	8558.92	11385.9	13321.3	13569	16430.1	10215.5	8556.18	16846.3	7687.5	11451.3	10298.3	13522.6	13172	19133.1	13.8589	13.6946	13.7337	13.6983	13.7256	13.7974	13.416	12.8856	13.347	13.292	13.3173	13.4151	13.2688	13.191	13.6607	13.4548	13.3296	13.3755	13.3275	13.4066	13.6634
PFLU0160	conserved hypothetical lipoprotein				7204.69	6184.73	4143.27	4770.1	5321.11	4474.6	1937.47	1697.19	1640.27	3545.35	2918.78	3666.55	6166.34	6856.87	6562.02	2718.63	3153.27	6972.84	2159.99	4333.58	2758.67	4992.61	5482.07	8491.71	12.4713	11.9784	12.0423	12.2704	12.0718	12.0911	12.0308	11.7894	11.7314	12.0607	11.9841	11.8469	11.9984	11.9287	12.0261	11.7458	12.0364	11.8743	11.8437	12.0654	11.9734
PFLU0161	putative lipoprotein				8983.63	9032.75	6499.46	6459.03	8094.34	6741.25	3235.23	2811.39	3291.24	5203.67	4419.23	5997.05	9459.84	10198	9436.65	5009.48	4882.26	11359.4	4149.99	6794.65	4880.98	8156.34	8125.05	13469	12.864	12.6372	12.7169	12.678	12.6866	12.7436	12.6408	12.53	12.5549	12.6257	12.5216	12.5288	12.6906	12.6405	12.6382	12.5514	12.6131	12.6906	12.6355	12.6939	12.6901
PFLU0162	putative lipoprotein				7379.36	6964.39	4927.99	4925.24	6268.21	4997.7	2433.07	2266	2127.44	3589.65	3127.51	4507.42	6785.43	7527.31	7527.3	3768.08	3440.01	8182.37	2679.02	4413.35	3360.24	5321.91	5912.43	8550.8	12.5075	12.1916	12.3069	12.3137	12.3109	12.2608	12.2966	12.2296	12.0476	12.081	12.0725	12.132	12.1518	12.0854	12.2494	12.1856	12.167	12.1354	12.1194	12.0926	12.2144
PFLU0163	putative lipoprotein				11250.4	11371.5	7547.03	9538.67	10982.9	7936.46	4837.64	4077.51	4314.47	6017.76	5904.33	8398.16	10211.5	10418	11448.4	7066.99	5828.2	12700.5	5051.19	7357.39	5778.15	9386.67	9277.54	13712.4	13.291	13.0492	12.9562	13.1636	13.1306	13.0187	13.1135	12.9937	12.8694	12.8293	12.8881	13.007	12.8073	12.6836	12.9851	13.0009	12.8586	12.8698	12.8647	12.8183	12.9087
PFLU0164	putative lipoprotein				4663.09	4671.77	2993.57	3052.98	3875.88	3226.99	1448.27	1612.59	1247.49	1905.72	1812.45	2727.58	4139.14	4452.78	4814.87	2328.59	1998.9	5464.08	1472.5	2477.22	1833.36	3141.89	3271.04	5645.94	11.7318	11.5235	11.5822	11.6785	11.6192	11.6046	11.6397	11.704	11.3872	11.1481	11.3219	11.4268	11.4026	11.2299	11.5279	11.5545	11.4148	11.5119	11.339	11.2453	11.4525
PFLU0165	conserved hypothetical protein				9143	12398.7	6621.04	6022.83	8910.87	7206.6	3567.34	3177.15	3464.53	6454.45	5309.13	7624.94	10892.1	11894.2	12008.9	5719.69	5501.57	13974.4	4820.98	8391.06	4860.83	9175.4	9274.76	14313.7	12.8971	13.2128	12.75	12.5946	12.8239	12.8479	12.7689	12.6931	12.6163	12.9455	12.757	12.8655	12.9126	12.9173	13.0599	12.7308	12.7736	13.0342	12.8122	13.0033	12.6848
PFLU0166	putative sigma factor				7619.57	8486.14	4836.93	5072.83	6741.93	4875.53	2324.88	2343.99	2014.03	3493.35	3291.07	4941.35	6830.76	7591.18	7345.89	3876.92	3091.87	8298.29	2545.68	4468.91	2790.74	5604.16	6139.06	8322.79	12.5645	12.5276	12.2802	12.3537	12.424	12.219	12.2429	12.2788	11.9902	12.0338	12.1385	12.2562	12.1621	12.102	12.2136	12.2243	12.0099	12.1606	12.0582	12.1113	11.9877
PFLU0167	conserved hypothetical protein				15506.7	20885.1	13449.9	13248.7	18161.3	12895.1	8776.8	7155.16	10111.6	11606.1	14187.3	18906.1	16707.9	17778.4	20212.5	15113.4	14675.8	22014.4	15156.2	18397.3	12127.2	21146.6	19164.4	23162.8	13.9066	14.2413	13.9427	13.6304	13.9262	13.9539	13.7512	13.5909	13.7664	13.8328	13.9144	14.1124	13.6859	13.7581	14.0963	13.9917	13.9871	13.8834	14.1015	14.0544	13.8816
PFLU0170	conserved hypothetical protein				11861.3	14900.6	12224.1	14593	15480.8	10231.8	5577.2	4470.45	8690.72	9158.95	8927.15	9237.11	15889.9	15855.8	15473.8	13646.2	10717.1	20402	8348.01	13955.5	9628.99	16002.9	15598.2	21720.1	13.4091	13.5674	13.7765	13.7461	13.689	13.489	13.2828	13.0911	13.6085	13.4728	13.373	13.1257	13.5995	13.5123	13.5424	13.8448	13.5964	13.7375	13.4318	13.6726	13.5715
PFLU0171	conserved hypothetical protein				16943.4	20936.2	17493	20797.2	22104.2	15554	10704.5	5393.8	13713.9	13960.4	15480.9	17295.9	22064	20085.1	23070.4	19632.4	17204.2	26159	15468.3	20084.9	15844.7	23229.6	21661.6	27547.1	14.0792	14.2497	14.4632	14.255	14.2497	14.3346	13.9362	13.3162	14.0963	14.1413	14.0182	13.9886	14.2086	14.0002	14.3638	14.3422	14.2016	14.2413	14.1256	14.1804	14.2716
PFLU0172	hypothetical protein				6522.65	8267.31	9483.21	10054.8	9355.46	7777.98	3470.83	2408.79	5439.07	6302.86	7633.68	6246.31	10918.6	10502.8	10260.6	7160.5	9178.98	17301.7	6470.35	12686.6	6234.55	14564.2	13633.1	17671.9	12.2792	12.4767	13.334	13.2476	12.8929	12.9851	12.7264	12.313	13.1201	12.8965	13.187	12.585	12.9193	12.6961	12.7852	13.0156	13.4107	13.4115	13.152	13.5519	13.0117
PFLU0173	hypothetical protein				22236.2	25136.8	19405.9	21713.9	24679.7	17262.8	11318.8	6343.31	13455.5	17094.6	18214.9	21508.2	28219.1	25546	26789.1	18413.3	15665.4	27808.5	18569	21939.5	15968	25190.4	22773	29647.6	14.567	14.6384	14.6663	14.3271	14.4306	14.571	13.99	13.4766	14.0692	14.4161	14.2065	14.2434	14.6721	14.5329	14.7399	14.2741	14.0671	14.3671	14.3496	14.3574	14.285
PFLU0174	conserved hypothetical protein				12680.2	15210.7	9408.23	8937.96	12567	9700.19	4543.46	3682.85	4408.25	7890.92	6794.74	9446.39	14289.8	14733.7	14764.1	7108.85	6630.61	16399.3	6156.7	9936.26	6093.48	11179.9	11315.7	17206.1	13.5403	13.6093	13.3203	13.0852	13.3441	13.3914	13.0472	12.8746	12.8929	13.2476	13.0599	13.1623	13.3806	13.3628	13.4548	13.0076	13.0149	13.331	13.0994	13.2382	12.982
PFLU0175	hypothetical protein				7705.93	7469.34	5962.12	6666.07	7474.06	5922.24	2433.89	1873.78	2628.28	4196.56	3738.88	4568.11	8270.43	7941.82	9019.65	4427.26	3594.02	11109.1	3364.4	5176.07	3719.24	6820.15	7033.76	11735.2	12.5863	12.3073	12.6021	12.7137	12.5818	12.5443	12.2979	11.9537	12.3037	12.3037	12.3163	12.1496	12.4737	12.1768	12.5626	12.3963	12.2176	12.6496	12.3963	12.3193	12.3422
PFLU0176	hypothetical protein				12919.6	13556.3	12071.5	11274.3	13842.5	11222.5	5498.3	4195.32	7363.63	8985.02	8691.47	10477.7	14797	15814.1	15661.8	9253.46	9782.05	21427.9	8273.92	13575.1	9435.7	15057.4	14828.9	20994.1	13.5766	13.3923	13.7409	13.3973	13.5063	13.6667	13.2672	13.0266	13.442	13.4328	13.3325	13.301	13.4477	13.5071	13.565	13.331	13.4858	13.8263	13.4218	13.6419	13.5442
PFLU0177	putative membrane protein				17142.2	15952.3	12103.2	15241.5	16454.6	12067.8	5646.6	4863.16	6395.3	7668.64	9554.02	11549.1	13041	13335.1	16774	9172.03	9894.57	20826.9	7847.55	13071.4	9064.83	15904	15700.8	21399.6	14.1098	13.7083	13.7498	13.8046	13.7738	13.8136	13.299	13.1999	13.287	13.2116	13.4638	13.4349	13.2217	13.1512	13.7027	13.3212	13.4995	13.7738	13.3582	13.5959	13.4905
PFLU0178	hypothetical protein				16422.2	14855.7	11398.7	13307.8	14907	11416.5	5010.22	4011.17	5695.36	8501.28	9173.08	10710.8	14063.4	14908.3	16942.4	9012.72	7857.09	18853.3	8402.64	11024.9	8408.78	13821.7	14506.9	20673.6	14.0124	13.5606	13.6448	13.6354	13.6304	13.7027	13.1512	12.9764	13.1711	13.3603	13.4131	13.334	13.3537	13.3871	13.7322	13.2945	13.2292	13.5766	13.4375	13.3559	13.3871
PFLU0179	putative phage integrase				13107.1	16135.3	12685.5	12805	14886.4	11933.3	7863.69	5313.82	9064.69	9833.43	10492.5	13225.8	17601.1	18406.7	16688.8	11613.4	9982.56	19321.6	10190	13099.3	11631.6	15725.6	14871.3	19740.8	13.6049	13.7247	13.8391	13.5857	13.6272	13.7964	13.6324	13.295	13.659	13.5934	13.5663	13.6227	13.7704	13.8263	13.6934	13.6332	13.5114	13.6163	13.6579	13.5986	13.8255
PFLU0180	succinate-semialdehyde dehydrogenase [NADP+]	gabD			3020.74	3702.54	2183.8	2395.6	2882.75	2353.24	1531.87	1652.04	2424.58	2214.86	1810.14	2329.56	3650.34	4376.9	3767.56	2619.12	2354.57	4544.45	1587.37	3431.01	1726.76	2934.83	3404.62	4715.18	11.0612	11.1447	11.169	11.3569	11.1989	11.1622	11.71	11.7436	12.2078	11.3641	11.3202	11.2078	11.2108	11.2085	11.1685	11.6987	11.6413	11.2299	11.4375	11.724	11.3798
PFLU0181	4-aminobutyrate aminotransferase	gabT			4838.46	5247.04	3924.92	3536.65	4709.2	3924.72	1800	1880.76	2582.04	3135.72	2711.58	3636.49	5589.23	6770.95	6093.16	3642.47	3075.18	7722.8	2459.57	4525.87	2986.5	4974.55	5262.86	7685.22	11.7961	11.6944	11.9669	11.879	11.8958	11.8911	11.9299	11.9588	12.2825	11.8717	11.8923	11.8339	11.8486	11.9118	11.9058	12.1403	12.0047	12.046	12.0188	12.1263	12.0654
PFLU0182	putative response regulator				4318.05	5126.45	2986.95	2160.59	3082.55	3016.33	1086.78	1732.24	1286.55	2058.72	1773.45	2471.06	3914.28	4848.66	4958.14	1961.6	2469.69	5885.01	1669.08	3016.44	1757.54	3428.34	4060.67	6376.92	11.6016	11.6582	11.5782	11.2257	11.2959	11.502	11.2214	11.8241	11.4244	11.2585	11.2974	11.2924	11.3149	11.3628	11.5769	11.3281	11.704	11.6284	11.5164	11.5419	11.3984
PFLU0183	conserved GGDEF domain protein				6885.88	7989.71	5130.03	4797.96	6457.75	5274.23	3771.78	5162.15	3625.94	4541.07	3785.4	5262.9	8011.13	9555.22	8642.56	3881.76	3859.35	9049.02	3015.34	5522.8	3719.71	6272.12	6981.93	10013.5	12.3838	12.4226	12.368	12.2803	12.3577	12.347	12.8322	13.264	12.6679	12.4127	12.3304	12.3475	12.4226	12.5154	12.4888	12.2272	12.3182	12.2956	12.2656	12.4074	12.3425
PFLU0184	putative fatty acid desaturase				7439.59	7456.72	5705.44	5962.99	6797.76	5594.25	3013.29	3273.39	3459.03	4996.08	4396.91	5562.89	8790.12	10297.7	8415.68	4761.51	4344.47	9488.03	3760.54	5854.05	4272.78	7508.1	7387.38	11121.9	12.5212	12.3037	12.5375	12.581	12.4324	12.4481	12.5591	12.7297	12.6148	12.5587	12.5137	12.4268	12.568	12.6588	12.4432	12.488	12.4717	12.3728	12.5231	12.482	12.5227
PFLU0185	putative sensory box GGDEF/EAL domains protein				6769.97	8308.89	4756.4	5350.97	7031.41	5090.7	2884.25	2706.27	2723.96	4161.13	3530.82	4900.31	6990.09	8026.36	8117.6	3565.5	3218.27	7857.57	2694.1	4847.27	3584	5494.78	6292.04	9223.14	12.3526	12.4872	12.2515	12.4215	12.4832	12.2917	12.508	12.4808	12.3495	12.2879	12.2416	12.2473	12.2002	12.1953	12.3841	12.1098	12.0665	12.0715	12.1266	12.2239	12.2941
PFLU0186	conserved hypothetical protein				12575.7	15214.7	7381.47	7336.26	10745	8334.59	3548.84	5367.06	3624.94	5917.3	4975.05	7400.77	11757.3	12261.7	14399.9	6715.92	4671.98	13472.9	5127.57	7075.8	5676.29	8685.38	9057.14	14190.9	13.5215	13.6103	12.9224	12.8373	13.0943	13.1097	12.7605	13.309	12.6659	12.8009	12.6776	12.8264	13.0434	12.9717	13.4091	12.9325	12.5559	12.9703	12.878	12.7584	12.8808
PFLU0187	sulfate ABC transport system, sulfate-binding protein precursor	sbp			6999.36	8318.02	5120.41	4888.28	6506.54	5429.34	2491.48	3788.4	2403.17	4257.9	3547.56	4901.72	7820.79	8926.82	8502.98	4314.72	3576.14	9617.74	3172.17	5339.24	3761.56	6561.97	6672.44	10081.7	12.4127	12.4884	12.3631	12.3033	12.366	12.3951	12.3254	12.9019	12.1944	12.3254	12.2502	12.2479	12.3818	12.3865	12.4602	12.3657	12.2086	12.3939	12.3266	12.3591	12.357
PFLU0188	sulfate ABC transport system, permease protein	cysU			1531.71	1779.87	1338.19	1388.63	1494.71	1266.11	517.025	872.87	571.138	852.19	928.098	1097.16	1794.96	1970.3	1724.45	894.495	1007.29	2394.39	682.926	1088.95	752.164	1577.72	1659.19	3007.83	10.0921	10.0462	10.56	10.6339	10.3181	10.3642	9.92667	10.4287	10.2941	9.96151	10.2941	10.1001	10.1871	10.0842	10.0921	10.2669	10.3944	10.3437	10.1184	9.98556	10.3378
PFLU0189	sulfate ABC transport system, permease protein	cysW			3413.8	3966.01	2358.26	2214.55	3033.36	2553.12	1133.05	1286.24	1130.02	2523.39	1819.07	2427.73	4374.49	5225.73	4308.84	1825.92	1880.78	5039.4	1511.51	2717.01	1683.83	3225.04	3599.54	5417.43	11.2453	11.2499	11.2672	11.2596	11.2752	11.2694	11.2904	11.2954	11.2563	11.5529	11.3286	11.2656	11.4725	11.4768	11.3569	11.2427	11.3267	11.3882	11.3728	11.3901	11.3513
PFLU0190	sulfate/thiosulfate ABc transport system, ATP-binding protein	cysA			3136.32	3228.44	2615.4	1634.01	2322.76	2535.4	895.805	1105.56	1079.65	1673.31	1311.72	2360.37	3819.31	4866.47	3925.59	1876.18	1359.79	4356.28	1490.8	2259.53	1829.84	2831.01	2554.91	4345.52	11.1147	10.937	11.3937	10.8543	10.9075	11.2596	10.9181	10.9946	11.1966	10.9494	10.8347	11.231	11.2746	11.3679	11.2232	11.279	10.8445	11.171	11.3555	11.1116	11.4469
PFLU0191	putative membrane protein				10382.7	18342	13606.5	9847.32	13201.7	12192.3	5661.01	4694.91	8406.45	10196.1	11362.3	16265.1	15399.4	17377	17972.3	12856.6	12468.3	23872.5	11998.4	15592.7	11653.3	18654.3	17590.4	24715.1	13.1238	13.9712	13.979	13.2166	13.4244	13.8391	13.3042	13.1571	13.5809	13.6419	13.653	13.9033	13.5442	13.7108	13.8656	13.7567	13.7765	14.0544	13.8328	13.8341	13.8263
PFLU0192	putative regulatory protein				6107.44	6710.09	5207.02	4602.32	5735.38	5118.79	1919.7	1974.67	2661.25	3978.71	3338.32	4702.36	7409.71	8267.96	7308.09	4228.91	3653.53	9525.84	3445.12	5421.75	3730.95	6499.05	6185.37	10014.3	12.1745	12.127	12.3941	12.2225	12.1777	12.3012	12.0205	12.0413	12.3201	12.2272	12.1579	12.1886	12.2953	12.2533	12.2058	12.3401	12.2425	12.3802	12.4235	12.3821	12.3447
PFLU0193	conserved hypothetical protein				10572.9	12499.2	8776.3	8342.09	10518.7	8452.99	3767.7	3490.85	4302.04	6761.34	6467.58	9022.35	11995.1	14085.6	12011.5	6138.32	6151.84	14725.8	5572.74	8890.83	5680.29	10756	10474.5	15543.8	13.1657	13.2292	13.2048	12.9971	13.0625	13.1325	12.8309	12.8078	12.8647	13.0127	13.0003	13.098	13.0825	13.2751	13.0604	12.8215	12.9308	13.1272	12.9809	13.0817	12.8827
PFLU0194	putative exported protein				4237.57	4069.3	2415.31	2609.37	3288.88	2513.48	1095.48	1306.23	1117.62	1642.59	1647.77	2277.19	3228.42	3868.83	3629.68	1590.9	1662.82	4233.4	1252.48	2328.68	1452.52	2818.48	3189	4666.7	11.5754	11.2909	11.3011	11.4707	11.3791	11.2475	11.235	11.3262	11.2453	10.9236	11.1954	11.1778	11.0435	11.0237	11.1053	11.0463	11.1378	11.1293	11.1116	11.1614	11.16
PFLU0195	putative response regulator (pseudogene)				7672.25	11166.8	7582.72	6011.6	7954.95	7349.32	2571.56	2387.93	3277.61	5632.66	5114.91	7386.98	10897.3	12329.1	9931.13	6502.09	5579.2	13520.2	4806.51	7956.3	5000.63	9554.55	9448.05	14968	12.5777	13.0193	12.9645	12.5922	12.6659	12.878	12.3726	12.3016	12.5478	12.7389	12.7146	12.8244	12.9135	12.9847	12.7282	12.8965	12.794	12.9757	12.8064	12.9325	12.7189
PFLU0196	putative AraC-family regulatory protein				6909.53	8005.11	4789.66	4553.92	6641.7	5199.69	1820.78	1941.59	2155.89	4259.09	3540.98	5248.41	7135.09	8770.07	7978.82	4052.06	3716.01	9256.7	3040.41	5624.18	3432.05	6300.48	6797.22	9733.8	12.3889	12.4268	12.2652	12.2089	12.3988	12.3263	11.9478	12.0112	12.066	12.3263	12.2465	12.3428	12.2378	12.3543	12.3506	12.2847	12.2647	12.3342	12.2748	12.4302	12.2468
PFLU0197	putative membrane protein				6621.04	7215.65	5364.15	4731.23	5906.02	5285.36	1896.85	1296.95	2237.87	4055.58	3344.1	4759.67	7671.98	8770.96	7639.25	4161.86	2592.34	8480.92	2820.86	5019.9	3874.97	6155.06	6415.54	9592.86	12.3078	12.2483	12.4357	12.2605	12.2243	12.3506	12.002	11.3128	12.1101	12.2551	12.1613	12.2081	12.352	12.3548	12.2735	12.3172	11.7687	12.1966	12.1878	12.2771	12.3992
PFLU0198	arylsulfatase (ec 3.1.6.1) (aryl-sulfate sulphohydrolase)	atsA			4703.6	6373.01	3836.78	3239.99	4812.47	4049.03	1469.77	1355.99	1731.43	3379.12	2685.89	3844.99	5681.42	6895.5	6242.79	3179.49	2851.33	7152.21	2167.41	4437.26	2875.19	4844.33	5329.6	7661.99	11.7458	12.032	11.9386	11.7592	11.9271	11.9341	11.6599	11.3973	11.8027	11.9784	11.8766	11.9138	11.8708	11.9397	11.9467	11.9618	11.893	11.9156	11.8482	12.102	12.018
PFLU0199	putative ABC sulfur transport system, ATP-binding protein				6745.43	6676.89	3625.57	4397.01	5661.68	3986.79	1630.28	1375.57	1546.73	3552.32	2700.29	3829.61	6850.02	7584.84	6584.06	2863.41	2677.35	7068.97	2141.82	3967.81	2528.73	4708.32	5151.03	7499.42	12.3451	12.1218	11.8623	12.1639	12.1642	11.9134	11.7974	11.4281	11.6479	12.0645	11.8871	11.9066	12.167	12.0992	12.0305	11.8196	11.8071	11.9	11.8344	11.9389	11.8491
PFLU0200	putative ABC sulfur transport system, membrane protein				3037.56	3462.81	2009.05	1612.94	2493.02	2232.61	839.566	1160.97	950.762	1995.88	1456.36	2116.08	3595.78	4525.64	3540.6	1603.08	1608.67	4260.72	1257.23	2555.78	1348.85	2683.51	3195.32	4527.49	11.0703	11.0492	11.0622	10.8289	11.0068	11.0887	10.812	11.1009	11.0237	11.2123	10.9921	11.0667	11.1865	11.2578	11.0712	11.06	11.0934	11.1356	11.1169	11.2851	11.0612
PFLU0201	putative ABC sulfu transport system, substrate-binding protein				3369.54	4048.98	2213.25	2219.97	2883.84	2365.06	977.408	1114.56	927.747	2058.01	1614.4	2305.32	3611.75	4564.67	3702.93	1654.2	1783.05	4781.77	1296.93	2707.57	1501.74	3048.58	3561.71	5050.94	11.2299	11.2839	11.1876	11.2637	11.1999	11.1679	11.0612	11.0089	10.9857	11.2573	11.166	11.1934	11.1934	11.2732	11.1348	11.0987	11.2416	11.3202	11.1622	11.3816	11.1995
PFLU0202	putative LysR-family regulatory protein				3357.74	3862.53	2140.66	2064.55	3039.2	2332.48	892.601	976.953	975.045	1936.83	1551.5	2255.31	3259	4010.17	3692.11	1750.86	1513.87	3986.3	1252.51	2247.15	1516.03	2707.56	3356.99	4378.66	11.2239	11.2145	11.1475	11.1641	11.279	11.15	10.9136	10.7173	11.0538	11.1704	11.1068	11.1648	11.0538	11.076	11.1316	11.1849	10.9972	11.0422	11.1124	11.0996	11.2188
PFLU0203	putative taurine dioxygenase				2190.74	1908.89	1207.27	1267.42	1616.09	1259.17	564.191	704.047	519.302	1132.97	896.587	1182.87	2190.9	2552.58	2117.67	1069.91	878.804	2302.58	738.194	1247.75	783.812	1470.84	1656.87	2542.25	10.6044	10.1871	10.4096	10.5175	10.4062	10.3594	10.1001	9.62494	10.1001	10.3437	10.2243	10.2297	10.4697	10.4478	10.356	10.5175	10.1544	10.2863	10.2994	10.1929	10.3866
PFLU0204	putative sulfatase				10554.8	9310.94	5524.95	7203.27	8425.45	6239.71	2145.1	2067.09	1968.54	4119.57	4101.13	5566.48	6982.26	7674.78	9049.59	3957.08	4300.26	9894.25	3094.51	6031.38	3526.45	6895.28	7460.57	11011.7	13.1611	12.6836	12.4876	12.8133	12.7454	12.6207	12.1478	12.1012	11.9659	12.2735	12.4275	12.428	12.1961	12.1194	12.5691	12.2543	12.4565	12.4484	12.295	12.5271	12.276
PFLU0205	putative LysR-family regulatory protein				4589.83	7008.97	4410.49	3501.27	4874.14	4148.57	1320.79	1438.16	1386.27	3501.5	2263.55	3770.07	6870.37	7951.14	6110.72	2648.72	2436.93	7902.83	1847.19	3921.11	1993.53	4346.36	5875.67	7835.1	11.709	12.2038	12.1391	11.8663	11.9471	11.9694	11.5142	11.5129	11.5169	12.0385	11.654	11.8885	12.1723	12.1793	11.9142	11.711	11.6868	12.0817	11.6455	11.9233	11.5579
PFLU0206	putative TonB-dependent exported protein				7098.67	8241.25	5872.98	5473.26	6998.61	5943.14	1954.06	1666.93	2479.42	5064.68	3643.69	5509.99	9515.79	10399.7	8115.13	4647.04	3947.37	10461.4	3336.92	5919.01	3868.99	7194.04	7334.25	10344.8	12.4432	12.4725	12.5798	12.4548	12.4775	12.5506	12.0413	11.7584	12.2334	12.5777	12.2852	12.4131	12.6995	12.6803	12.383	12.4528	12.3451	12.5443	12.3858	12.5032	12.3963
PFLU0207	putative transport-related membrane protein				2712.25	2749.54	1418.54	1406.15	1912.7	1561.57	700.1	915.492	650.345	1464.5	1167.26	1602.95	2992.05	3106.9	2758.43	1203.41	1206.09	3041.25	977.358	1780.05	866.485	1906.01	2243.81	3173.18	10.9021	10.7224	10.6303	10.6583	10.6548	10.6379	10.5006	10.5521	10.5175	10.7286	10.6583	10.6583	10.926	10.6997	10.7205	10.6534	10.6379	10.6711	10.7517	10.7554	10.5463
PFLU0208	putative LysR-family regulatory protein				6318.33	5889.55	3285.16	3932.57	4651.62	3645.17	1439.87	1493.68	1336.99	3083.69	2560.28	3256.69	5833.27	5668.17	5809.07	2925.63	2700.77	6465.56	2226.66	3755.27	2039.74	4445.36	5067.35	7541.69	12.2334	11.8891	11.7176	12.0073	11.878	11.7828	11.6312	11.5704	11.4783	11.8437	11.8115	11.6905	11.9138	11.5963	11.8272	11.8495	11.8168	11.7613	11.8876	11.8593	11.589
PFLU0209	putative TonB-dependent membrane protein				7072.39	9408.99	4601.71	4772.61	6898.12	4757.38	2121.15	2126.81	2258.77	4865.51	3678.62	5484.01	8582.86	9310.95	7472.78	3893	3740.77	9493.2	2880.26	5899.44	3306.75	6553.72	7569.27	8760.77	12.432	12.7036	12.2025	12.2729	12.4538	12.1883	12.1347	12.1435	12.1199	12.5167	12.2983	12.4037	12.5271	12.4659	12.2373	12.2318	12.2748	12.3746	12.2139	12.4949	12.1949
PFLU0210	putative transport-related membrane protein				7092.43	7412.9	4409.73	4343.23	5916.73	4570.91	1758.5	1499.89	1840.45	4174.26	3017.34	4416.93	7201.34	8091.72	7649.58	3739.49	2981.28	8655.19	2557.47	5610.39	2735.14	5641.44	5993.59	8258.95	12.4399	12.2917	12.1388	12.1442	12.2272	12.1248	11.8979	11.5777	11.8804	12.2953	12.0256	12.105	12.2502	12.2122	12.2779	12.1761	11.96	12.2265	12.066	12.4272	11.9579
PFLU0211	putative transport-related membrane protein				6609.72	8486.33	4569.79	4503.63	5682.79	4656.29	1833.89	1798.54	1816.12	4341.02	3516.84	4751.56	8317.89	8252.44	8046.89	3835.21	4101.86	8863.84	3057.71	4883.28	2738.4	6338.95	6409.5	9988.08	12.3057	12.528	12.1924	12.191	12.1679	12.157	11.9554	11.8911	11.8623	12.353	12.2347	12.2049	12.4808	12.2473	12.368	12.2108	12.3963	12.2634	12.2825	12.2339	11.9596
PFLU0213	conserved hypothetical protein				3269.62	3393.47	2013.1	1632.57	2099.14	2034.96	699.148	935.776	694.526	1410.46	1148.97	1673.92	3440.84	3395.23	2953.46	1346.41	1140	3455.71	998.461	1653.64	1054.55	2044.12	2684.69	3907.12	11.1755	11.0134	11.0667	10.8506	10.7713	10.9639	10.4982	10.6126	10.5849	10.679	10.6339	10.7376	11.1261	10.8163	10.8228	10.8264	10.564	10.825	10.7896	10.6493	10.7845
PFLU0214	putative sigma-54 dependent regulatory protein				6027.26	8230.79	4784.03	4832.04	6060.43	4757.87	2343.8	2343.41	2393.02	4391.12	3651.99	4685.55	7731.42	8783.37	6807.97	3714.81	4067.09	9462.94	3078.78	5679.08	3228.51	6601.68	7159.44	9761.13	12.1475	12.4698	12.2631	12.2875	12.2638	12.1886	12.2518	12.2783	12.1886	12.366	12.2904	12.1841	12.3637	12.3575	12.0885	12.1665	12.3808	12.3685	12.2917	12.4432	12.1621
PFLU0215	putative exported protein				5664.3	6606.44	3866.21	4192.51	5035.16	3829.73	1913.53	2011.32	1732.73	3186.37	2620.71	3655.16	5652.04	6650.72	6345.88	2767.53	2491.06	7276.01	2108.1	3622.82	2510.33	4682.81	4865.19	7511.7	12.0481	12.1023	11.9463	12.094	11.9971	11.8561	12.0161	12.0627	11.8036	11.8914	11.8404	11.8423	11.8649	11.8828	11.9741	11.7699	11.716	11.9397	11.8134	11.8075	11.8381
PFLU0216	putative transposase-like protein (pseudogene)				13185.3	12802.9	9639.39	10934.9	12375.3	9645	5891.73	5043.73	6552.63	7402.98	8273.34	10097.1	12993.9	13328.9	12934.3	7135.3	7183.1	15816.2	6591.62	9394.4	7642.06	11358.6	10954.6	16796.6	13.615	13.2843	13.3669	13.3537	13.3242	13.3775	13.3509	13.2459	13.3133	13.152	13.2785	13.2515	13.2151	13.1488	13.1902	13.0111	13.1214	13.2653	13.176	13.1591	13.2696
PFLU0218	conserved hypothetical protein				9919.19	8712.3	6812.22	7428.32	8232.07	7752.63	4062.01	4986.85	4751.82	5709.66	6094.99	6733.9	9791.11	9288.78	9983.43	5516.29	5926.61	13258	5613.79	7728.44	5156.02	8614.29	9454.32	15131.8	13.0422	12.5734	12.7876	12.8535	12.7154	12.9803	12.9261	13.2355	12.9769	12.7526	12.9234	12.6852	12.7444	12.4594	12.7424	12.6787	12.8827	12.9417	12.9927	12.8862	12.757
PFLU0219	conserved hypothetical protein				8989.51	8411.8	6096.16	7367.44	8076.52	6362.15	3377.97	5582.96	3196.77	6327.13	4963.22	5654.46	10453.8	10820.5	8552.72	4325.6	5406.41	11784.9	4230.87	7233.77	4556.8	8120.21	8293.34	11858.5	12.8664	12.508	12.6298	12.8447	12.6828	12.6491	12.6952	13.3553	12.5245	12.903	12.6748	12.4484	12.8419	12.7511	12.4733	12.3689	12.75	12.7504	12.6562	12.792	12.6007
PFLU0220	putative transposase				9183.91	10602.1	8316.1	6810.14	9511.09	8309.44	2858.92	1918.87	4136.59	6455.38	5024.93	7131.12	12009.6	12579.3	11397.5	7111.16	5217.59	13990.1	5243.51	7521.65	6911.79	9515.63	8980.87	14110.7	12.9055	12.9308	13.1092	12.7466	12.9209	13.1013	12.4994	11.9927	12.8155	12.946	12.6922	12.7712	13.0846	13.0259	12.9764	13.0082	12.7015	13.0367	12.9078	12.851	13.1488
PFLU0222	putative integrase (pseudogene)				9791.94	10097.3	7682.24	7641.69	9443.34	7572.67	2740.23	2055.27	3591.17	6003.71	5290.61	6942.9	10062.6	10912.4	10374.6	5861.63	4960.03	12008.4	4290.69	6885.3	5901.41	8154.31	8911.77	13114.3	13.0187	12.8395	12.987	12.8881	12.9078	12.9296	12.4528	12.0926	12.6535	12.8258	12.752	12.7323	12.7807	12.7649	12.8026	12.7588	12.6368	12.7826	12.6743	12.7164	12.9406
PFLU0223	conserved hypothetical protein (pseudogene)				6124.89	6879.81	4603.32	4430.91	5566.4	4331.2	1635.93	1203.87	1762.97	3575.48	2821.69	3882.96	6985.09	7343.43	6963.5	2932.59	2544.49	7322.66	2341.59	3445.74	3065.42	4643.99	4794.69	7785.21	12.1785	12.1694	12.2038	12.1723	12.1369	12.0397	11.8022	11.1666	11.8249	12.0746	11.9444	11.9291	12.1987	12.0419	12.1292	11.8539	11.7461	11.951	11.9554	11.7314	12.1012
PFLU0225	conserved hypothetical protein (pseudogene)				13984.3	15910.6	9022.41	11817.1	13103.4	8881.95	4513.32	3046.67	3908.76	8102.81	7930.59	9299.66	13587	13488.2	14763.5	6686.72	7935.2	15738.9	6237.88	10764.5	6522.6	12916.5	12338.1	18049.6	13.7433	13.7036	13.2459	13.4711	13.416	13.2313	13.0387	12.6368	12.746	13.2816	13.2292	13.1403	13.3029	13.1754	13.4544	12.9277	13.2447	13.2528	13.1157	13.3275	13.0752
PFLU0227	putative amino acid transportsystem, membrane protein				5505.41	6519.9	5281.4	5003.49	6131.72	5492.52	1893.66	1584.2	2182.2	3927.52	4075.62	4902.5	6433.77	7293.5	7809.5	3951.79	4797.76	11163.9	3224.76	6759.38	3711.81	7735.76	8171.76	11233.4	11.9999	12.0787	12.4116	12.3342	12.2788	12.4119	12.0004	11.6731	12.0807	12.2125	12.4203	12.2487	12.0624	12.0292	12.3137	12.2511	12.593	12.6596	12.3439	12.6876	12.3379
PFLU0228	putative amino acid ABC transport-system, membrane protein				14065.9	15886.9	11247.3	11857.5	13869.8	11168.8	4410.67	4037.73	5341.26	10162.9	8531.62	11410.8	16634.8	18758	16177.7	9131.72	9366.58	20589.3	7291.13	12723.6	9218.59	15165.3	15417.2	21187.8	13.7556	13.701	13.6181	13.4751	13.5114	13.6579	13.0137	12.9837	13.0987	13.6371	13.3101	13.4234	13.6769	13.8558	13.6263	13.3154	13.4295	13.7534	13.278	13.5541	13.5123
PFLU0229	glutamate ABC transport system, ATP-binding protein	gluA			12026.1	12228.4	8990.87	10018.4	11599.1	8616.02	3552.95	2609.84	3855.66	7566.89	6741.87	8726.53	13326.8	14229.1	13224	7771.83	6923.54	15124.2	6173.09	8668.12	6809.11	11815	11209.8	16057.2	13.4318	13.1914	13.2382	13.2426	13.2123	13.1686	12.7628	12.4226	12.7303	13.1914	13.0496	13.0545	13.2696	13.2955	13.2335	13.1257	13.0745	13.1836	13.1034	13.0466	13.1295
PFLU0230	putative amino acid ABC transport system, substrate-binding protein				6965.55	11037.7	6040.6	4824.1	7332.86	6211.05	2301.01	1653.02	2762.02	5697.5	4453.01	6851.23	10571.7	11298.1	10606	5083.19	4701.98	12378.2	4322.71	6779.15	4258.78	8019.6	8089.16	12279.6	12.405	12.9987	12.6207	12.2858	12.5534	12.6131	12.2311	11.7449	12.3647	12.7484	12.5338	12.7104	12.8614	12.8203	12.8363	12.57	12.5641	12.8322	12.6811	12.6912	12.5199
PFLU0231	conserved hypothetical protein				3721.66	4003.85	1883.17	2479.6	3407.92	2308.63	796.113	917.246	729.693	1617.69	1324.84	1938.18	3155.77	4087.69	3242.7	1463.97	1388.18	3507.62	1092.58	1893.32	1194.93	2175.19	2702.09	3941.41	11.3877	11.2656	10.9763	11.3999	11.4306	11.1348	10.7261	10.56	10.6514	10.9012	10.8445	10.9474	11.0122	11.1068	10.9494	10.9378	10.8757	10.853	10.926	10.8471	10.9295
PFLU0232	putative lipoprotein				3594.77	6188.34	3355.76	2440.33	3795.79	3476.79	1612.05	2218.34	2007.58	3215.61	2429.85	3554.03	5481.17	7060.16	5675.81	2938.84	3086.59	7014.38	2113.66	4168.82	2625.34	4899.95	5475.48	6922.38	11.3311	11.9807	11.7481	11.3777	11.5879	11.711	11.7811	12.1991	11.9856	11.905	11.7481	11.8008	11.8175	11.98	11.7894	11.8567	12.0086	11.8851	11.8178	12.0119	11.9066
PFLU0233	putative lipoprotein				5565.85	6130.21	3074.37	3272.42	4828.22	3468.45	1577.31	1897.6	1450.35	2787.55	2321.08	3455.66	5015.13	6455.79	5490.25	2488.4	2606.22	5888.16	1775.32	3794.2	2088.16	3980.12	4677.42	5849.81	12.0161	11.9606	11.6177	11.7713	11.9319	11.7082	11.7528	11.9741	11.5715	11.7026	11.686	11.7687	11.6744	11.8253	11.7362	11.641	11.7775	11.6296	11.5986	11.8717	11.6159
PFLU0234	putative transport-related membrane protein				6579.48	7704.99	4602.33	4621.26	6211.91	5114.74	1823.16	1701.79	1949.98	3716.41	2981.34	4793.1	6901.75	8920.96	7619.96	3756.73	3201.79	8791.56	2283	4257.33	3448.2	6008.05	6058.08	9488.75	12.2974	12.3611	12.203	12.2268	12.2998	12.2998	11.9487	11.7974	11.9537	12.1296	12.0104	12.2176	12.1761	12.3846	12.2698	12.1811	12.0591	12.2494	11.9203	12.0404	12.2515
PFLU0235	putative exported protein				3174.52	4187.16	3079.13	2210.74	3302.05	3027.84	981.888	1076.26	1214.71	2372.04	1593.67	2876.35	4253.74	5361.31	4383.04	1770.25	2189.86	5340.95	1622.96	3145.96	1870.34	3247.16	3893.34	6235.19	11.1334	11.3479	11.6192	11.2568	11.385	11.5083	11.0688	10.9314	11.3532	11.4653	11.1468	11.5006	11.4365	11.5164	11.3822	11.196	11.54	11.4843	11.4747	11.6027	11.476
PFLU0236	conserved hypothetical protein				8466.55	11408.5	8325.14	7123.54	9129.23	8130.77	2937.49	2657.4	3765.61	6843.73	5837.69	8588.79	12394.3	14131.7	12391	7063.36	6188.16	15370.2	5404.41	8568.36	6430.92	10394	10341.6	15765.7	12.7565	13.0585	13.1121	12.8026	12.8596	13.0545	12.5288	12.4457	12.7076	13.0335	12.8709	13.0347	13.1488	13.2805	13.1143	13.0003	12.9354	13.2102	12.9431	13.0295	13.0522
PFLU0237	putative amino acid ABC transport system, permease				2759.48	3788.16	2426	1983.63	2897.35	2507.82	902.955	953.462	1138.59	2324.07	1876.47	2450.28	4076.15	4994.9	4124.21	2154.58	2232.14	5267.6	1561.08	3211.68	1817.75	3664.73	4009.58	5679	10.9337	11.1881	11.3092	11.1002	11.2047	11.2423	10.9314	10.6583	11.2688	11.4355	11.3741	11.2812	11.3765	11.4095	11.2821	11.4525	11.5678	11.4593	11.4167	11.6312	11.4398
PFLU0238	putative amino acid ABC transport system, ATP-binding protein				3993.61	5157.6	2321.47	2581.31	3581.37	2833.08	969.181	1143.06	893.102	2331.56	1727.53	2325.06	3806.43	5043.68	4729.33	1728.5	1688.97	4412.56	1225.01	2492.45	1845.02	2719.24	3342.87	4955.91	11.4866	11.6678	11.2404	11.4593	11.5024	11.4048	11.0475	11.0739	10.9326	11.4398	11.259	11.2033	11.2688	11.4268	11.5006	11.1641	11.1635	11.1912	11.0798	11.2519	11.4618
PFLU0239	putative amino acid ABC transport system, exported protein				9885.96	11893.3	7427.31	6788.82	9672.59	7629.07	2921.92	2402.8	3411.85	6100.79	5066.75	7125.93	10521.9	12290.5	11872	6307.1	5506.87	13831.6	4560.24	7919.15	5721.17	9181.98	10002.1	14261.9	13.0361	13.1288	12.933	12.7424	12.9422	12.9479	12.5234	12.31	12.5997	12.8515	12.7029	12.7703	12.8528	12.9785	13.0392	12.862	12.7757	13.0181	12.752	12.9261	12.8951
PFLU0240	putative monooxygenase				4936.69	5438.61	3354.19	3008.66	4194.93	3380.24	1427.94	1441.18	1555.48	2665.91	2265.05	3188.82	5127.51	6198.91	5359.97	2591	2308.48	6640.54	1700.93	3540.72	2305.91	4015.91	4501.08	6546.94	11.8275	11.7584	11.7468	11.6582	11.7378	11.666	11.6167	11.5159	11.6569	11.6347	11.6555	11.6608	11.7105	11.7477	11.7012	11.6863	11.6139	11.8045	11.541	11.7716	11.7358
PFLU0241	putative acyl-CoA dehydrogenase				5337.89	5065.03	2171.2	2941.38	3992.4	2680.86	1189.87	1374.38	1125.62	1886.04	1979.9	2575.35	3093.23	3884.78	4367.51	1544.61	1818.8	4709.88	1223.42	2892.97	1483.2	2903.08	3836.23	5056.13	11.9569	11.6392	11.1622	11.6288	11.6694	11.336	11.3598	11.4244	11.2524	11.1316	11.4552	11.3479	10.9763	11.0326	11.3783	11.011	11.2694	11.2914	11.0767	11.4795	11.1831
PFLU0242	putative dehydrogenase				3793.94	3918.3	2404.87	2140.19	2901.71	2479.54	960.551	1208.78	993.107	1821.67	1614.45	2295.05	3369.38	4303.51	3994.75	1520.82	1765.93	4658.95	1225.4	2769.37	1439.2	2917.21	3438.54	4723.98	11.4123	11.2344	11.2928	11.2108	11.2085	11.227	11.0307	11.1735	11.0856	11.0894	11.1671	11.187	11.0981	11.1778	11.2475	10.991	11.2327	11.2679	11.0816	11.4174	11.1468
PFLU0243	conserved hypothetical protein				11731.5	9747.77	7436.67	10123.5	10610.1	7673.66	3089.28	2050.93	3629.21	6247.4	6129.02	7959.84	10007.6	11169.2	9776.01	6363.01	5941.67	11791.7	4957.4	7978.89	5393.17	9881.25	10239.7	12059.5	13.3821	12.7649	12.9338	13.2537	13.0765	12.9636	12.5895	12.0878	12.6698	12.8862	12.9325	12.9292	12.7716	12.8078	12.6971	12.8725	12.8887	12.7531	12.8441	12.9359	12.8149
PFLU0244	putative ABC transport system, ATP-binding protein				5527.74	7352.75	5033.73	4025.82	5733.27	4718.25	2251.02	2752.31	2469.27	3854.25	3564.27	4992.74	6695.1	8201.52	7233.62	4469.01	4037.21	8915.98	3254.79	5605.71	3609.45	6473.47	6547.93	9181.05	12.0082	12.2788	12.3363	12.0368	12.1772	12.1745	12.2043	12.4999	12.2278	12.1898	12.2554	12.2739	12.1292	12.237	12.1913	12.4104	12.3706	12.2726	12.3523	12.4268	12.302
PFLU0245	putative ABC transport system, permease				5372.31	6450.52	4403.32	4814.6	5651.23	4453.28	2256.49	2501.77	2169.47	3788.47	3534.91	4824.14	6613.35	7814.42	6738.26	4634.36	4336.15	8221.08	3421.04	4818.5	3108.74	6164.83	6291.32	8911.68	11.9678	12.06	12.1369	12.2842	12.1617	12.0833	12.2066	12.368	12.0749	12.163	12.2441	12.2258	12.1023	12.1529	12.0693	12.4498	12.4684	12.1435	12.4163	12.2136	12.1174
PFLU0246	putative ABC transport system, exported protein				8789.7	10645.1	6491.7	10098.7	10616.9	6392.53	5294.57	6289.16	4420.61	6821.91	6261.65	8924.51	9400.03	11278.2	9892.06	7732.61	7729.6	12227.8	5267.06	8068.33	5853.46	9173.84	8915.23	11800.2	12.8165	12.939	12.7127	13.2515	13.0772	12.6566	13.2137	13.4711	12.896	13.0247	12.9591	13.0799	12.6793	12.8176	12.7213	13.1178	13.2064	12.8144	12.9135	12.9528	12.9286
PFLU0247	D-cysteine desulfhydrase	dcyD			4252.25	4707.86	2414.1	2895.96	3783.02	2808.22	1353.68	1597.31	1432.41	2479.22	1944.49	2736.57	4130.05	4916.1	4120.27	2096.59	1959.27	4400.23	1589.95	2737.92	2041.11	3224.66	3598.81	4736.73	11.5819	11.5359	11.3	11.6114	11.584	11.3896	11.5457	11.6873	11.5574	11.5235	11.4293	11.4333	11.3978	11.3841	11.2812	11.4199	11.3853	11.1889	11.4407	11.401	11.5904
PFLU0248	serine acetyltransferase	srpH			14299.7	17152.3	12549.5	17443.8	19834.6	12377.6	9633.11	8988.56	10543.8	12638.2	15162.7	17885.4	18078.8	18327.3	17201.7	14235.7	14210.1	19791.9	12911.1	17634	12828.7	20394.2	18601	21820.5	13.7809	13.8341	13.8221	13.9854	14.0671	13.8741	13.8368	13.7858	13.8146	13.9673	13.9886	14.033	13.8221	13.8167	13.7654	13.9104	13.9523	13.6678	13.9248	14.0033	13.9657
PFLU0249	putative choline/betaine transport-related membrane protein				5169.16	5820.61	4159.5	3609.04	4859.66	4414.74	1469.39	1444.62	1574.69	3787.83	2530.84	3344.82	7253.68	8357.51	6498.11	2508.28	2513.5	6635	2014.42	3365.4	2358.06	4803.77	5389.63	8248.02	11.9017	11.8682	12.0464	11.9035	11.9429	12.0676	11.6596	11.5194	11.6751	12.1624	11.7974	11.7273	12.259	12.2716	12.0076	11.6512	11.7277	11.8018	11.7441	11.6987	11.7622
PFLU0250	putative outer membrane protein				5822.36	6722.64	4280.23	3907.84	5228.98	4261.9	1525.2	1418.18	1764.74	3543.31	2648.91	4064.07	6666.14	7772.91	6899.64	3116.1	2714.68	7391.19	2229.75	3865.41	2985.96	4887.79	4950.14	7748.75	12.0967	12.1296	12.0914	11.9991	12.0473	12.0165	11.7053	11.4849	11.8263	12.0591	11.8539	11.991	12.1237	12.1438	12.1121	11.9359	11.8245	11.9686	11.8889	11.9008	12.0645
PFLU0251	putative oxidoreductase				4319.08	7421.71	5475.65	4248.76	5685.65	4900.45	2247.4	2578.48	2923.41	4748.14	3985.89	5988.51	8693.05	9700.97	8131.44	4497.7	4439.13	10639.3	3692.19	6155.89	4011.87	7323.44	7113.48	9703.99	11.6027	12.2963	12.4767	12.113	12.1689	12.2261	12.2038	12.4059	12.4259	12.4758	12.3924	12.525	12.5534	12.5443	12.3878	12.4177	12.4949	12.5696	12.508	12.5555	12.4447
PFLU0252	alpha-ketoglutarate-dependent taurine dioxygenase	tauD			6459.69	7054.08	3590.45	3820.27	5705.84	4022.26	1834.72	1446.96	1923.14	3764.56	2549.68	4316.88	6289.24	7288.34	6887.29	2975.52	2939.72	7572.32	2440.07	4714.08	2684.99	4870.5	5676.47	7028.67	12.2634	12.2132	11.8518	11.9734	12.1715	11.9263	11.9565	11.5229	11.9386	12.1522	11.8055	12.0746	12.0282	12.0268	12.1082	11.8738	11.9381	12.0107	12.0091	12.1749	11.9346
PFLU0253	taurine ABC transport system, permease protein	tauC			5062.17	5751.89	3249.65	2782.46	4221.74	3531.89	1282.5	1288.98	1362.74	2964.44	2250.82	3255.2	5755.39	6211.13	5431.82	2675.47	2300.36	6639.64	1978.64	3583.53	1982.05	4099.75	4745.41	6599.75	11.8713	11.8469	11.7046	11.5524	11.7508	11.7378	11.4686	11.2992	11.5006	11.7904	11.6442	11.6895	11.8923	11.7497	11.7166	11.7269	11.6109	11.8036	11.7231	11.789	11.5468
PFLU0254	taurine ABC transport system, ATP-binding protein	tauB			2662.43	3198.12	1236.87	1601.04	2094	1457.08	779.522	948.522	542.994	1073.34	1192.03	1431.76	1888.69	1997.4	2769.08	980.937	1162.15	2589.2	790.321	1595.05	773.61	1687.32	2420.46	2999.43	10.8726	10.9151	10.4548	10.8152	10.7655	10.5305	10.6883	10.6414	10.1807	10.2523	10.6997	10.4944	10.2792	10.1072	10.7286	10.4146	10.5899	10.4399	10.4121	10.5849	10.3765
PFLU0255	taurine ABC transport system, substrate-binding periplasmic protein precursor	tauA			9197.41	9319.49	4668.3	5665.96	7296.73	5335.54	2262.53	3131.22	2052.08	3825.75	3501.28	4736.67	6249.82	7473.75	8074.48	3354.2	3593.14	9689.77	2588.33	5514.82	3234.81	6124.79	7340.27	9350.89	12.9087	12.6866	12.2278	12.505	12.543	12.3627	12.2092	12.6753	12.0123	12.1793	12.2267	12.2005	12.0168	12.0749	12.3764	12.0328	12.2162	12.41	12.081	12.4055	12.1642
PFLU0256	glutamate--cysteine ligase	gshA			6103.48	6384.88	4019.98	4219.66	5280.61	4217.26	2406.64	3231.47	2511.7	3425.04	3097.27	4283.77	5345.71	6965.48	6696.17	3353.74	3355.86	8089.51	2521.66	5013.71	3171.68	5591.94	6248.56	8021.97	12.1736	12.0346	11.9999	12.1012	12.0586	11.9939	12.2834	12.7154	12.2488	12.0007	12.0577	12.0632	11.7787	11.9579	12.0573	12.0316	12.127	12.119	12.0464	12.2752	12.1385
PFLU0257	putative thioesterase				6725.23	7171.25	4105.41	4192.14	5476.74	4271.87	1935.75	2082.54	1852.56	3758.19	3153.35	4332.97	6698.79	7641.32	6821.8	2910.38	2880.54	7879.65	2440.58	4207.91	2732.94	5124.78	5494.39	8658.47	12.3379	12.237	12.0308	12.0935	12.1117	12.0205	12.0299	12.1126	11.8907	12.1487	12.0823	12.0781	12.1302	12.1157	12.0906	11.844	11.9087	12.0746	12.0094	12.023	11.9562
PFLU0258	putative S1 RNA-binding domain protein				4193.42	4431.05	2507.53	2415.9	3380.54	2508.38	1594.53	2268.76	1401.23	2408.71	2074.51	3010.98	4074.61	5163.12	4134.66	1784.41	1975.98	4759.55	1626.44	2859.76	1758.93	3317.5	3751.94	4747.75	11.5574	11.4434	11.3497	11.3689	11.4199	11.2427	11.768	12.2311	11.5321	11.4849	11.5258	11.5735	11.3755	11.4576	11.2885	11.2071	11.3963	11.3097	11.4805	11.4653	11.401
PFLU0259	DNA-binding response regulator	ompR			5077.82	5774.34	3395.94	3176.78	4097.42	3357.44	1859.5	2228.23	1666.97	2631.17	2605.53	3587.53	4972.65	5899.41	5540.18	2586.48	2550.28	6862.33	2101.49	3418	2318.99	4040.33	4516.77	6993.85	11.8749	11.8518	11.7656	11.7348	11.7034	11.6555	11.973	12.2066	11.7541	11.6148	11.8287	11.8153	11.6621	11.6646	11.7518	11.6848	11.7489	11.8535	11.81	11.7166	11.7412
PFLU0260	osmolarity-sensing histidine-kinase	envZ			5929.76	6936	5029.2	4243.11	5461.43	4958.25	2213.63	2096.96	2524.4	4006.53	3393.47	4774.55	7209.96	8525.1	7744.01	4072.25	3605.58	9822.48	3267.27	5070.42	3756.58	6080.2	6571.65	10100.4	12.1237	12.1847	12.335	12.1098	12.1073	12.2473	12.183	12.1223	12.253	12.239	12.1838	12.2128	12.2521	12.3016	12.296	12.2917	12.2216	12.4331	12.36	12.2925	12.3548
PFLU0261	ribosomal protein S6 modification protein	rimK			12172.1	13275.6	10346.9	10532.2	12888.9	10663.7	4959.58	3887.35	6590.89	8995.8	8309.35	11201.6	15141.1	16715.9	14710.9	9641.98	7664.59	16672	7919.8	9738.04	9610.92	12549.7	12127	17349.8	13.4578	13.3503	13.4933	13.3075	13.3871	13.5708	13.1433	12.9338	13.3167	13.4375	13.2856	13.3886	13.5139	13.6227	13.4495	13.3829	13.1914	13.3603	13.3652	13.2035	13.5699
PFLU0262	conserved hypothetical protein				7898.16	8760.9	6837.44	5594.98	7101.9	6624.74	2267.1	2154.5	3121.95	5909.18	4253.14	6576.01	11758.5	12578.3	10207.2	5686.02	3994.99	11623.1	4442.36	5498.25	5142.96	7753.9	7099.34	11979.5	12.6318	12.5814	12.795	12.488	12.5028	12.7172	12.21	12.1613	12.4974	12.799	12.4628	12.6548	13.0453	13.0253	12.7716	12.7239	12.358	12.7297	12.718	12.3996	12.7526
PFLU0263	conserved EAL domain protein				11933.3	11967.5	7445.76	10273.1	11519.9	8263.56	3834.51	2877.09	3591.6	5990.66	6733.74	8144.01	9770.9	10426.1	12596.3	6102.17	6655.44	14681.8	5041.86	8873.77	6010.23	10703.3	11605.8	15351.9	13.4191	13.144	12.9349	13.2791	13.2026	13.0914	12.8462	12.5626	12.654	12.8209	13.0477	12.9597	12.7414	12.6856	13.1384	12.8169	13.0217	13.1206	12.862	13.0789	12.9585
PFLU0264	heat shock protein 15	hslR			11319.1	19418.7	11481.3	11051.7	14813.1	11163.6	7413.27	8126.02	8243.05	11116.7	12020.8	15316.4	17736	19124.8	17317.9	11493.6	11757.7	20223.5	11124.3	15818.8	11309	18254.1	17197.4	22177.4	13.3035	14.088	13.659	13.3679	13.6181	13.6569	13.5715	13.7093	13.5586	13.7617	13.7322	13.8178	13.7858	13.909	13.7772	13.615	13.701	13.7178	13.7581	13.8545	13.7765
PFLU0265	putative membrane protein				17014.8	20360.9	15488.6	18126.1	20412	14655.2	8780.02	6142.57	9946.69	12940.6	15422.9	17926.6	19141.5	21634.3	21665	15191.5	17499.2	29268.3	13425.7	20433.6	13722	24146.2	23531.8	29978.7	14.0963	14.1871	14.2086	14.0415	14.1185	14.211	13.7546	13.4522	13.7512	14.0019	14.0124	14.0374	13.909	14.147	14.2189	13.9984	14.2263	14.4984	13.9712	14.2213	14.0632
PFLU0266	33 kDa chaperonin	hslO			9956.75	11595.1	7020.54	8606.12	10114	7388.3	5334.4	6256.47	4248	7016.21	6946.21	8991.69	10485.9	11723	10883.5	5893.81	5586.05	12974.1	6167.12	7765.95	6487.07	9044.09	9765.35	12952	13.0477	13.0899	12.8363	13.0408	13.0064	12.8875	13.2286	13.4657	12.8447	13.0707	13.0858	13.0919	12.8479	12.8924	12.8827	12.7668	12.797	12.9078	13.1021	12.8955	13.0674
PFLU0267	phosphoenolpyruvate carboxykinase [ATP]	pckA			6067.47	6418.04	4762.22	4287.72	4878.94	4597.02	2596.75	3919.2	3159.35	4211.93	3496.75	4974.33	7175.88	8301.86	7040.52	3672.17	3187.49	8262.7	2837.01	4145.12	3509.77	5368.92	5398.58	8464.28	12.1598	12.0493	12.2543	12.1233	11.9503	12.1351	12.3861	12.9467	12.5065	12.3096	12.2251	12.2672	12.2461	12.2602	12.145	12.1522	12.0493	12.1526	12.1953	12.004	12.2698
PFLU0268	putative membrane protein				20499.6	18459.3	12584.7	15367.8	17495.8	12967	4769.29	2681.99	5302.93	9628.78	8178.42	11115.4	17895.4	16923.9	18385.2	8558.26	7404.12	19495.7	7402.08	9939.69	9175.41	13094	12163.8	20520.9	14.3854	13.983	13.8275	13.8221	13.8644	13.9643	13.1036	12.4643	13.0911	13.5575	13.2622	13.3806	13.8074	13.6458	13.9119	13.2335	13.1552	13.6363	13.292	13.2386	13.5048
PFLU0269	putative membrane protein				30225.8	27336.1	23103.2	32653.6	32266	21906.4	10983.4	4252.27	15029.6	18696.1	20776.8	24905.3	30942	30280.5	29368.8	23145.3	18935.7	33349.1	19869	23979.4	21779.9	29111.5	27839.8	34265.1	15.1522	14.7898	15.1161	14.9163	14.9024	15.1522	13.9571	13.0408	14.1871	14.5762	14.383	14.4583	14.7999	14.8472	14.9163	14.5435	14.3147	14.8328	14.4306	14.4682	14.7999
PFLU0270	cell filamentation protein	fic			17011.3	20622.9	13455.7	15370.8	18829.9	13808.8	6770.84	4869.3	8388.56	10846.7	12169.7	15673.8	17738.8	19224.8	19143.8	13581.5	13291.6	24312.3	11421.5	15913.9	12676.4	19269	18929	23314.2	14.0911	14.2134	13.9453	13.8232	13.9673	14.0771	13.4858	13.2011	13.5784	13.7256	13.7447	13.843	13.7871	13.9184	13.9842	13.8407	13.8656	14.0857	13.7914	13.8713	13.949
PFLU0271	hypothetical protein				21617.4	25181.4	15812.3	21208.2	23888.1	15038.8	7568.02	6400.9	7883.51	14172.5	11607.5	15857.6	21429.2	23153.3	24777.4	13287.7	12769.2	23299.8	10135.5	15869.7	13546.7	19781	18599	22899.8	14.5025	14.6457	14.2475	14.2879	14.3898	14.2681	13.5879	13.482	13.5155	14.1657	13.6825	13.8558	14.1514	14.312	14.549	13.8074	13.8221	14.0052	13.653	13.8617	14.0518
PFLU0272	hypothetical exported protein				4902.43	6117.08	4399.32	3320.05	4437.05	4091.48	1358.69	1529.47	1755.93	3108.01	2446.36	3570.25	5978.72	6879.78	6089.44	2845.88	2982.62	7844.16	2306.68	3781.91	3147.95	4932.02	5192.57	8043.13	11.8182	11.9569	12.1354	11.7933	11.8168	11.9518	11.5491	11.6162	11.8196	11.8567	11.7537	11.8075	11.9528	11.9356	11.9047	11.8105	11.9606	12.0688	11.9359	11.8674	12.132
PFLU0274	putative ATP-dependent DNA helicase				6194.59	6888.56	4590.81	4323.44	5577.59	4798.18	1876.44	1633.89	2263.44	3849.26	3137.45	4415.81	6523.36	7620.52	6976.42	3428.02	3005.89	8124	2821.44	4050.48	3466.33	5069.94	5458.03	8675.49	12.1979	12.172	12.2005	12.1381	12.1398	12.1999	11.986	11.725	12.1242	12.1886	12.0761	12.1044	12.0794	12.109	12.1332	12.0624	11.9724	12.1263	12.1886	11.9699	12.2575
PFLU0275	putative exported protein				7133.72	10054.3	7885.94	6821.87	8445.81	7376.39	3638.51	2734.59	5394.92	5735.75	5128.11	7150.06	10868.4	11569	9896.06	6372.42	4864.82	12614.9	4552.96	7134.94	6072.64	8926.95	8350.52	13094.3	12.4506	12.8322	13.0315	12.7509	12.7509	12.885	12.7945	12.4922	13.1135	12.7584	12.7194	12.7749	12.9092	12.863	12.7224	12.8731	12.6098	12.8602	12.7484	12.7678	12.9757
PFLU0276	putative thioesterase				21704.3	22811.8	16834.7	22857.3	25291.1	16846.1	14983	11738.4	12764.8	14009.9	18262.2	21595.4	22947.3	22402.1	23528.6	17191.5	16251.7	27947	16767.5	21513.1	14045.3	25336.5	24130.5	31249.5	14.5086	14.4202	14.3671	14.3854	14.4919	14.5278	14.2386	13.9811	14.0247	14.1492	14.211	14.2497	14.2741	14.2239	14.4121	14.1758	14.1256	14.3954	14.2293	14.3056	14.0979
PFLU0277	putative membrane protein				7422.21	12699.2	9344.55	7656.85	10489.5	8440.25	8563.67	9724.21	7488.07	8256.19	9000.92	12348.5	15244.1	15667.6	12454.6	9056.39	7028.64	14812.4	8085.79	10312.2	7614.52	14741.5	12223.9	17233.2	12.5171	13.2617	13.309	12.8893	13.0551	13.13	13.7275	13.8533	13.4599	13.3125	13.3886	13.5248	13.5258	13.4866	13.1227	13.3029	13.0925	13.1426	13.3905	13.2816	13.2645
PFLU0278	putative molybdopterin oxidoreductase				4374.44	4731.57	3293.14	2850.09	3823.45	3285.8	1456.86	1605.42	2393.63	2337.12	2059.26	2954.57	4349.56	5215	4775.96	2451.06	2276.73	5584.77	1735.06	3093.57	1923.41	3702.18	3877.05	6544.22	11.6268	11.5451	11.7221	11.585	11.6016	11.626	11.6483	11.6948	12.1891	11.4439	11.5142	11.5378	11.4653	11.4735	11.5194	11.6196	11.5947	11.5497	11.5665	11.5761	11.5061
PFLU0279	conserved hypothetical protein				9312.6	10257.5	6388.73	7782.52	9456.15	6915.96	5850.25	9553.88	7648.42	6084.93	8015.34	10018.4	11222	10153	10348.8	5615.35	5227.68	10241.6	6538.48	6947.64	4932.16	8816.74	7632.83	11330.4	12.9325	12.8647	12.6952	12.9108	12.9096	12.7898	13.3404	13.8407	13.483	12.8479	13.2382	13.2382	12.9528	12.6318	12.7975	12.7065	12.7054	12.5041	13.1642	12.7254	12.7033
PFLU0280	putative LysR-family regulatory protein				3681.63	3534.68	2555.16	2159.88	2829.96	2893.33	1186.32	1278.08	1272.91	2031.96	1555.97	2172.93	4121.27	4796.9	4491.12	1871.74	1710.61	4122.14	1499.96	2229.6	1676.1	2831.89	3100.62	5354.67	11.3673	11.0739	11.3679	11.2251	11.1748	11.4355	11.3555	11.2831	11.4118	11.2396	11.1116	11.1023	11.3927	11.3485	11.4179	11.277	11.1849	11.0894	11.3616	11.0887	11.3435
PFLU0281	conserved hypothetical protein				11752.8	15823.2	11444.1	12176.9	15282.7	10904.9	10691	11694.7	12607.3	10605	11499.5	15226	19767.4	19324	16380.9	14617.4	13108.1	17366.1	12136.9	13851.5	10989.5	19145.8	14742.5	18242.4	13.3886	13.6913	13.6517	13.517	13.6634	13.6163	13.9312	13.9727	14.0082	13.6972	13.6726	13.8088	13.9854	13.9342	13.6579	13.9453	13.8448	13.4191	13.8459	13.6653	13.7375
PFLU0282	putative hydrolase				8941.57	12481	7890.65	8351.08	10283.6	8135.72	6268.52	6841.54	6666.1	7512.42	7274.74	9411.97	12355.8	12575.7	12836.6	8071.93	7658.97	15652.3	6801.45	9074.07	6489.81	11775	11303.2	16112.8	12.8515	13.2258	13.0322	12.9992	13.0328	13.0569	13.4107	13.5403	13.331	13.1768	13.1354	13.1571	13.1416	13.0247	13.173	13.1657	13.1902	13.2409	13.2143	13.1121	13.0679
PFLU0283	ADP compounds hydrolase	nudE			9951.08	11958.6	6765.09	7688.44	9835.38	7218.92	5224.71	7632.79	5143.12	6867.2	6255.21	8269.19	11557.5	12531.9	11544.1	5834.01	5904.54	14479.5	5449.04	8425.93	5167.49	10169.8	10234.6	14545.1	13.0461	13.1416	12.7783	12.8971	12.9692	12.8519	13.1988	13.6458	13.0604	13.0412	12.9585	12.9785	13.0064	13.0167	12.9911	12.7531	12.8795	13.0987	12.9542	13.007	12.7596
PFLU0284	putative sulphur metabolism-related protein				6437.8	9298.17	5447.38	5016.09	6900.62	5564.51	3116.28	4268.9	3802.07	4359.45	4499.86	6420.3	7634.82	9220.2	9108.56	4719.64	4387.35	11089.1	3713.17	6903.49	4105.12	7628.52	8245.31	11802.4	12.261	12.6793	12.4646	12.3371	12.4548	12.4369	12.5997	13.0486	12.716	12.358	12.5506	12.62	12.3406	12.4457	12.5777	12.4729	12.4835	12.6468	12.5124	12.7189	12.4733
PFLU0285	conserved hypothetical protein				7007.7	11649.1	5175.07	5341.47	7368.72	6096.2	2758.45	4146.38	3336.51	5223.59	4530.19	6380.95	10596	10850.7	11162.1	5819.34	5045.58	13933.1	4521.84	6976.06	3767.91	7848.46	8914.89	13695.7	12.4141	13.0967	12.3825	12.4198	12.5595	12.5877	12.4628	13.0117	12.5758	12.6323	12.5568	12.6106	12.8655	12.7565	12.9349	12.7493	12.6557	13.0302	12.7414	12.7323	12.3597
PFLU0286	putative sigma-54 interactive two-component system, response regulator				1658.34	1979.95	838.425	928.348	1344.27	961.866	622.961	931.365	559.974	971.489	855.383	1135.37	1553.31	1986.22	1645.06	731.011	827.902	2022.7	664.247	1291.1	630.657	1312.42	1660.44	1946.4	10.1807	10.2185	10.003	10.1072	10.1544	10.0258	10.3181	10.5953	10.2523	10.1478	10.1414	10.1544	10.0155	10.0921	9.99233	9.93849	10.0693	10.1341	10.0842	10.24	10.1341
PFLU0287	putative two-component system, sensor kinase				3025.91	3679.78	1451.01	1469.1	1940.08	1710.85	733.065	1033.77	777.071	1456.75	1188.98	1595.36	2630.84	3672.64	2839.41	1241.06	1272.46	4531.42	944.971	2021.69	943.415	2106.38	2763.46	3979.91	11.066	11.1341	10.662	10.7052	10.6771	10.7359	10.5786	10.8497	10.757	10.7261	10.6883	10.6479	10.7224	10.9388	10.7727	10.7052	10.7499	11.2239	10.6679	10.9445	10.6458
PFLU0288	putative dTDP-4-dehydrorhamnose reductase				2251.29	2538.7	1461.96	1521.84	2042.33	1538.08	835.342	1019.74	774.916	1304.86	1167.55	1609.99	2370.68	2757.57	2442.66	1300.74	1206.7	2588.83	967.64	1437.14	1053.89	1812.81	2045.36	2781.5	10.6322	10.5953	10.6711	10.7465	10.7341	10.6146	10.8048	10.8063	10.7499	10.5623	10.6598	10.6679	10.5786	10.5483	10.5483	10.7599	10.6395	10.4368	10.7243	10.4014	10.7811
PFLU0289	dTDP-4-dehydrorhamnose 3,5-epimerase	rfbC			8446.27	7777.63	5651.46	7560.87	8309.44	6289.82	3375.87	3473.9	3333.67	4961.98	4940.89	5965.02	8690.25	9518.3	8834.24	5855.56	4799.25	10565.5	4242.89	6436.41	4618.76	7959.36	8180.35	11138.4	12.7545	12.3792	12.5223	12.878	12.7287	12.636	12.6945	12.8026	12.5734	12.5461	12.6688	12.5202	12.5526	12.506	12.5285	12.7565	12.5933	12.5591	12.66	12.6217	12.6166
PFLU0290	glucose-1-phosphate thymidylyltransferase	rfbA			7768.8	9860.84	7017.33	7468.46	8994.07	6842.01	4093.52	3638.22	4821.15	6784.88	5570.53	7866.72	11376.9	12680.7	9842.64	7723.02	5628.17	12025.1	5319.88	7049.91	6200.01	9249.36	8863.3	12077	12.6035	12.792	12.8352	12.8625	12.8357	12.7739	12.9333	12.8589	12.9879	13.0187	12.8199	12.9087	12.9785	13.0477	12.7101	13.1135	12.8084	12.7856	12.9261	12.7504	13.0022
PFLU0291	dTDP-glucose 4,6-dehydratase	rfbB			5699.94	6032.27	4665.11	4755.19	3774.75	4519.65	1687.43	2441.52	2408.59	4217.68	3301.29	4155.38	7156.41	8404.69	6091.54	4441.17	4296.77	8469.01	2916	5300.75	4003.43	6253.05	6159.59	8707.46	12.0586	11.9329	12.2268	12.2668	11.5819	12.104	11.8433	12.3292	12.2018	12.3113	12.1422	12.0224	12.2408	12.2796	11.9054	12.4009	12.4538	12.1944	12.2308	12.3478	12.4422
PFLU0292	putative aminotransferase				6559.61	6987.41	4571.91	4548.76	5886.53	4835.07	2222.39	2176.71	2486.29	3983.19	3545	4679.97	7165.3	8061.74	7140.35	3965.82	3610.44	8272.93	3340.71	4983.32	3528.09	5795.52	6170.32	8770.99	12.2904	12.1973	12.193	12.2078	12.2197	12.2089	12.1886	12.1761	12.2363	12.2289	12.2479	12.1818	12.2421	12.2049	12.167	12.2578	12.2236	12.1551	12.3878	12.2685	12.2771
PFLU0293	conserved hypothetical protein				8497.9	9886.95	5589.01	6969.73	8302.31	6115.41	4134.4	5607.95	3593.71	5472.08	5119.51	6944.09	8912.38	10374	8449.67	4525.33	4713.71	10169.3	3705.45	6850.79	4314.08	7687.54	8408.36	10509	12.7644	12.797	12.506	12.7773	12.7275	12.593	12.9467	13.3603	12.6548	12.6995	12.718	12.7331	12.5895	12.6753	12.4494	12.4246	12.5676	12.4903	12.5109	12.7057	12.5319
PFLU0294	hypothetical protein				6637.33	7994.18	5578.01	4868.34	6269.44	5391.95	2399.41	3182.7	2463.8	3726.22	3516.64	5070.07	7374.35	8217.56	8275.95	3895.9	3937.03	9878.99	3316.21	5172.18	3577.28	6340.74	6336.46	10993.8	12.3146	12.4246	12.5028	12.2969	12.3117	12.3818	12.2803	12.6957	12.2254	12.1347	12.2344	12.2929	12.2872	12.2408	12.4203	12.2334	12.3415	12.4442	12.3792	12.3185	12.2921
PFLU0295	purative iron-transport related exported protein				9754.02	10869.6	6851.07	6909.11	9070.17	7113.22	3483.2	3165.08	3744.04	5612.18	4743.49	7046.9	10216.9	11652.2	10817.4	5357.18	5261.25	12907.6	4264.3	7155	5238.44	8652.03	9037.75	13268.3	13.0132	12.975	12.798	12.7689	12.8475	12.8309	12.7331	12.6888	12.7003	12.7349	12.6131	12.752	12.8081	12.8795	12.8709	12.6355	12.7122	12.898	12.6679	12.7759	12.7769
PFLU0296	outer membrane protein, oprE3 precursor	oprQ			5258.85	6406.1	4313.8	4654.14	5543.5	3999.68	1917.23	2264.19	2136.43	3365.06	2874.22	4046.09	5990.97	7043.94	6037.45	5017.98	4629.84	7305.86	2628.51	4162.62	3040.96	5161.11	5148.4	7884.19	11.9283	12.0469	12.1054	12.2373	12.1296	11.9176	12.0188	12.2278	12.0535	11.9716	11.9648	11.9838	11.9557	11.9754	11.8919	12.553	12.5434	11.9463	12.0996	12.0091	12.0898
PFLU0297	putative dehydrogenase (pseudogene)				9176.36	11507	8895.88	7443.91	10150.4	8542.42	3336.97	2510.72	5121.2	5091.04	5909.97	7886.46	8966.11	9445.85	12456.8	6723.07	7125	15280.6	5732.6	9190.48	6806.73	10611	10569.7	16287.1	12.9042	13.0772	13.2245	12.8576	13.0111	13.1552	12.6771	12.3746	13.0557	12.5877	12.8897	12.9135	12.5992	12.4888	13.1233	12.9342	13.1063	13.1988	13.02	13.1295	13.1272
PFLU0299	putative lipoprotein				8838.07	7893.27	6866.7	7039.82	7983.14	6782.56	2578.22	1541.77	3101.68	5158.9	4732.83	5345.26	9614.62	9835.67	9194.6	5534.68	5062.62	11273.9	4192.26	6172.46	4776.77	9096.58	7612.68	12350.9	12.825	12.4	12.8009	12.7864	12.6693	12.755	12.3755	11.6288	12.4892	12.6098	12.611	12.3647	12.7146	12.5708	12.5942	12.6856	12.6617	12.6803	12.6474	12.5599	12.6596
PFLU0300	putative cell morphology-related protein	wssA			7058.04	8896.51	6401.59	6533.23	8105.7	6460.93	3125.73	2925.23	3720.38	5806.08	5646.57	6761.83	9436.64	10694.1	10185.9	6035.69	6636.19	11700.6	4915.81	8202.06	5171.61	10026.8	9629.23	13025.8	12.4282	12.6095	12.6995	12.6894	12.6906	12.6729	12.604	12.5814	12.6939	12.7729	12.8357	12.6912	12.6856	12.7264	12.7683	12.799	13.0175	12.7374	12.8363	12.9744	12.7609
PFLU0301	cellulose synthase catalytic subunit	wssB			3595.76	4233.31	2568.42	2527.56	3330.68	2666.49	1094.32	1196.84	1179.15	2212.25	1772.07	2427.25	4024.13	5014.38	4309.28	2190.02	2075.63	5160.82	1478.87	2924.89	1733.39	3446.96	3700.5	5465.95	11.3325	11.3666	11.3721	11.4317	11.3963	11.3262	11.2334	11.1556	11.311	11.3616	11.2948	11.265	11.3589	11.4158	11.358	11.4713	11.4576	11.4306	11.3443	11.498	11.383
PFLU0302	cyclic di-GMP binding protein	wssC			4951.2	5775.99	3430.63	3628.21	4528	3637.3	1399.4	1393.11	1597	3257.6	2450.04	3313.1	5705.12	6881.45	5636.6	2806.59	2761.74	6919.35	2017.26	4025.18	2494.53	4589.23	5168.36	7037.95	11.8316	11.8535	11.7806	11.9087	11.84	11.7811	11.5885	11.4531	11.691	11.9215	11.7549	11.7129	11.877	11.9367	11.7779	11.7882	11.8508	11.8645	11.7472	11.9618	11.8304
PFLU0303	endoglucanase precursor	wssD			2061.97	2084.96	1144.11	1243.44	1612.21	1276.96	610.064	811.212	575.746	1195.5	918.722	1250.83	2016.04	2609.61	2154.02	1000.13	1000.33	2467.12	774.256	1378.41	803.048	1477.22	1856.39	2469.11	10.5006	10.3218	10.3642	10.4888	10.4014	10.3866	10.2863	10.2185	10.3096	10.4368	10.2669	10.3041	10.3765	10.4725	10.3817	10.4368	10.3765	10.3817	10.3944	10.3437	10.4311
PFLU0304	cellulose synthase operon protein C precursor	wssE			6698.25	8574.7	6378.05	4935.55	6496.84	6007.57	2289.37	2120.95	2983.98	5171.65	4010.86	5613	9830.59	11478.5	8643.05	5521.84	4698.02	10229.8	4006.72	6152.42	4313.36	7424.7	7710.74	11677.2	12.3329	12.5466	12.6926	12.3177	12.3627	12.5654	12.2247	12.1385	12.4477	12.6154	12.4029	12.4377	12.7488	12.8494	12.4892	12.6803	12.5632	12.5018	12.5841	12.553	12.5307
PFLU0305	cell morphology-related protein	wssF			6985.79	7141.2	4698.39	4797.09	6093.16	4838.33	1978	1956.74	1965.92	3991.65	3349.39	4307.98	7280.19	8160.02	7680.77	3764.25	3927.72	9196.99	2880.53	4949.84	2992.69	5989.08	6167.01	10169.1	12.4108	12.2282	12.2373	12.2796	12.2706	12.21	12.0558	12.0268	11.9638	12.2318	12.1642	12.0712	12.2638	12.2268	12.2842	12.1844	12.3393	12.324	12.2144	12.2562	12.0672
PFLU0306	cell morphology-related protein	wssG			5664.53	6032.2	3328.12	3527.74	4683.92	3784.57	1447.24	1334.63	1394.95	3269.94	2371.98	3402.25	5748.46	6928.64	6032.13	2905.17	2535.59	6772.53	1933.03	3636.33	2308.85	4068.52	4795.25	7113.34	12.0484	11.9325	11.7348	11.8762	11.888	11.8409	11.6387	11.3621	11.5243	11.9255	11.7137	11.7518	11.8894	11.9494	11.89	11.8418	11.7417	11.8372	11.6987	11.8115	11.7371
PFLU0307	cell morphology-related protein	wssH			2891.07	3858.07	2803.75	2380.49	3037.52	2889.77	969.5	1092.61	1255.28	2374.76	1806.3	2544.11	4610.43	5690.3	4312.01	2198.14	1965.88	6167.99	1598.85	2982.23	1854.62	3733.68	4331.89	6015.38	10.999	11.213	11.4976	11.3459	11.277	11.4342	11.0484	10.9699	11.3949	11.4668	11.3162	11.3292	11.5433	11.6036	11.3598	11.4772	11.3896	11.697	11.448	11.5229	11.4691
PFLU0308	cell morphology-related protein	wssI			7681.31	7105.16	3861.35	5698.69	6454.47	4829.09	2046.79	2012.09	1889.05	3790.95	3773.9	4040.78	6083.21	6880.67	6481.99	3880.73	4013.58	9747.37	2745.71	5964.51	2728.59	6548.43	7762.8	10230	12.5802	12.2232	11.9444	12.5106	12.357	12.2066	12.0918	12.064	11.916	12.1642	12.3263	11.9821	11.9788	11.9363	12.0038	12.2265	12.3631	12.4198	12.1522	12.5112	11.955
PFLU0309	cell morphology-related protein	wssJ			6379.61	8087.12	5683.71	5414.11	7044.65	6190.9	3065.89	3245.13	3238.14	5137.36	5299.62	7168.96	8647.71	10047.5	9170.52	5997.42	4754.67	10475.4	4794.25	6829.53	4411.35	8119.56	8131.71	11355.3	12.2483	12.4401	12.5285	12.4377	12.4868	12.607	12.5807	12.7199	12.5348	12.6021	12.754	12.7799	12.5458	12.6131	12.5913	12.792	12.5814	12.5461	12.8021	12.6989	12.5573
PFLU0310	conserved hypothetical protein				3937	6066.01	4010.36	3086.52	4216.29	3696.91	1817.21	2148.45	2008.85	3098.52	2857.17	4204.63	5084.56	6439.65	5808.25	3119.44	3379.3	7589.21	2751.96	4945.8	3067.88	5225.8	5726.61	7827.58	11.4686	11.9438	11.9959	11.6987	11.7492	11.8082	11.9463	12.1579	11.9866	11.8503	11.9569	12.0393	11.6987	11.82	11.8263	11.9377	12.1381	12.0161	12.1538	12.2547	12.1026
PFLU0311	putative amino acid ABC transport system, membrane protein				11388.8	10200.8	7686.84	9379.72	10497.3	7781.29	4454.73	3776.08	4400.37	6623.77	6537.56	7657.91	11488.1	12450.7	10714.2	6991.47	6552.95	13045.1	5678.29	8105.74	6318.92	10518.9	10574.7	14223.3	13.3253	12.8571	12.9879	13.148	13.0579	12.9858	13.0266	12.8998	12.8912	12.9827	13.0117	12.8725	12.9956	12.9992	12.854	12.9815	13.0009	12.9163	13.0053	12.9585	13.0272
PFLU0312	putative amino acid ABC transport system, permease				6911.09	7478.65	5123.31	4433.06	6071.34	5675.92	2245.32	1693.99	2466.77	4191.88	3430.92	4974.81	7655.43	8675.81	7840.64	4401.23	3720.87	8429.64	3619.17	4938.01	3857.52	6027.51	5836.25	10156.9	12.3896	12.3082	12.3643	12.1732	12.266	12.4706	12.203	11.784	12.2261	12.3012	12.1966	12.2675	12.3465	12.3359	12.3193	12.3871	12.2675	12.1861	12.4835	12.2521	12.3939
PFLU0313	putative amino acid ABC transport system, membrane protein				8879.23	13495.1	7609.66	8078.06	10643.6	7400.19	5953.17	6901.55	5191.41	6877.31	6345.83	9213.45	11347.4	12708.1	11495.1	9033.61	7863.05	12881.1	6418.05	7768.98	7333.89	8320.25	8889.86	13307.2	12.8322	13.3855	12.9703	12.9585	13.0812	12.8905	13.3628	13.5491	13.0674	13.0434	12.9764	13.1222	12.9744	13.053	12.987	13.3002	13.2298	12.8929	13.144	12.8965	13.2194
PFLU0314	putative amino acid ABC transport system, ATP-binding protein				4788.19	6172.95	4357.1	3799.98	5066.12	4267.44	1816.89	1698.03	2091.81	3083.72	2872.19	3900.22	5703.78	6887.51	7019.61	3659.47	3262.85	8740.53	2807.65	4874.69	3149.43	5577.24	5847.62	9283.62	11.7791	11.9754	12.1186	11.9652	12.004	12.0184	11.946	11.7904	12.032	11.844	11.9643	11.9374	11.8766	11.9377	12.1432	12.1468	12.0862	12.2397	12.1818	12.2305	12.1328
PFLU0315	GABA permease	gabP			11787.1	12187.8	9218.52	11108.5	12613.1	9325.33	10648.2	12965.7	11864.4	11129.2	11480.2	14033.3	15792.8	18167.6	14035.8	8494.31	8513.05	16200.4	7744.4	13622.3	8420.13	15232.8	14491.6	17606.4	13.3973	13.1817	13.287	13.379	13.3496	13.3235	13.9285	14.0481	13.9312	13.7638	13.6691	13.6946	13.589	13.7954	13.3537	13.2233	13.3228	13.307	13.3363	13.6469	13.3905
PFLU0316	conserved hypothetical protein				4498.02	5253.69	2946.88	2567.95	3387.03	3173.87	1174.67	1306.19	1219.46	2295.66	2020.51	2972.32	4529.19	5540.17	5601.05	2153.52	2016.98	5792.31	1652.54	3065.14	1966.12	3627.63	3975.56	6481	11.6731	11.697	11.564	11.4531	11.4224	11.5822	11.3449	11.3253	11.3555	11.4174	11.4823	11.5457	11.5211	11.564	11.7687	11.4518	11.424	11.6032	11.5034	11.5644	11.5354
PFLU0317	conserved hypothetical protein				8968.28	10865.6	6248.61	6082.17	8300.46	6433.73	2920.3	2891.62	2817.18	5549.98	4390.69	6429.58	10726	12443	10688.4	4913.55	4400.17	10884.4	3892.02	6319.81	4382.67	7925.3	8543.85	12827	12.8602	12.9739	12.6635	12.6054	12.7268	12.6659	12.5221	12.5708	12.3868	12.7204	12.5116	12.6225	12.8862	12.9966	12.8515	12.5247	12.4868	12.6098	12.5577	12.5926	12.5474
PFLU0318	putative transport-related membrane protein				8114.94	9605.7	7772.77	7733.48	9069.81	8153.3	3098.87	2631.83	3964.39	6473.11	6123.6	8360.9	10845.5	12953	10632	7071.23	7141.76	14908.2	5669.8	9221.15	6185.45	11910.1	12030.2	16174	12.6763	12.7384	13.0076	12.903	12.8471	13.0613	12.5922	12.432	12.7661	12.9506	12.9292	12.9998	12.9055	13.0932	12.8405	13.0022	13.1105	13.1591	13.0038	13.1354	12.9998
PFLU0319	putative membrane protein				12919.9	13996.2	10947.1	11691.5	14254.2	11245.7	5089.86	3103.7	7532.49	9425.22	9101.94	12155	14948.6	16584.3	15109.2	12057.3	9122.58	18781.1	9194.69	13180.8	10894.1	15299.5	15125	20637.7	13.5775	13.4544	13.5681	13.4477	13.5564	13.6734	13.1711	12.6611	13.4664	13.5204	13.403	13.5048	13.4775	13.6062	13.5071	13.6715	13.4046	13.5721	13.5359	13.6029	13.73
PFLU0320	hypothetical protein				9745.69	12704.2	8907.27	8839.96	10753.1	9051.5	4137	2828.39	4381.2	4837.61	5413.81	8014.82	11626.8	10430.6	13703.6	8473.88	6100.04	13801.4	6300.35	6711.82	5927.08	11613.8	8915.17	18982.8	13.0105	13.2622	13.2267	13.0752	13.0961	13.2711	12.9479	12.538	12.8871	12.5065	12.7769	12.9354	13.0233	12.6866	13.3029	13.2206	12.9202	13.0149	13.1264	12.6763	12.9446
PFLU0321	putative lipoprotein				13637.3	18131.9	13386	15484.3	18369.9	13168.2	7982.45	5068.79	11553.9	12185.2	12664.7	15994.4	20459.5	21157.5	19144.3	14762.9	13150	23010.2	12843.2	16412.2	13079.1	19731.9	17870.9	23790.7	13.6818	13.9501	13.9362	13.831	13.9554	13.99	13.6486	13.2498	13.8975	13.909	13.7887	13.8757	14.0435	14.1015	13.9854	13.9604	13.852	13.9842	13.9184	13.9144	14.0103
PFLU0322	conserved hypothetical protein				10818.5	14781.3	9867.92	8948.29	10935.9	9444.14	4504.78	4795.46	5375.42	8091.45	7584.75	9884.77	14630.7	15712.3	14659.2	8104.75	8350.59	16032.8	6885.87	10630.1	7154.06	13545.4	13081	17725.9	13.2095	13.5511	13.416	13.0876	13.1206	13.3424	13.0361	13.1828	13.1084	13.2805	13.1803	13.2226	13.4255	13.4939	13.4391	13.1691	13.2973	13.2862	13.2292	13.3133	13.1891
PFLU0323	A/G-specific adenine glycosylase	mutY			2633.9	3086.54	1626.59	2084.53	2267.21	1896.72	1122.69	1475.33	998.928	1597.69	1606.89	2028.85	2615.52	3127.58	3314.82	1679.33	1389.54	3156.92	1425.13	1780.3	1246.55	2133.55	2346.22	3502.29	10.8506	10.8674	10.7926	11.1748	10.8726	10.8781	11.2752	11.5555	11.0987	10.8781	11.1614	11.0122	10.7107	10.7042	10.991	11.1199	10.8781	10.7189	11.3	10.757	10.9713
PFLU0324	putative exported protein				3552.13	3614.4	2076.42	2247.93	2914.54	2338.69	1262.16	1765.53	1145.72	1877.58	1467.24	2234.45	3063.85	4083.03	3716.72	1796.05	1584.37	3807.07	1270.2	2290.86	1507.2	2574.61	3202.09	4293.21	11.3069	11.1091	11.1038	11.279	11.217	11.1563	11.448	11.8614	11.2752	11.1286	11.0021	11.1513	10.9593	11.1038	11.1406	11.2214	11.0721	10.982	11.1348	11.1261	11.2064
PFLU0325	putative membrane protein				10472.4	11135.4	9645.16	11592.9	11915.3	9081.67	3676.73	3765.79	4614.13	7403.73	6639.11	8634.57	13348.4	15197.8	12259.4	11591.5	9510.98	16611.5	6749.2	9232.6	7252.9	12664.4	11935.6	17688	13.1465	13.0127	13.3679	13.4391	13.2503	13.2785	12.8034	12.8965	12.9383	13.1526	13.0309	13.0417	13.2745	13.4249	13.098	13.6284	13.4504	13.3503	13.2053	13.138	13.2064
PFLU0327	imidazoleglycerol-phosphate dehydratase	hisB			5300.61	6062.77	4177.49	3970.1	5031.78	4220.47	2273.95	2559.28	2321.21	3394.19	3026.62	4267.84	6515.22	7486.79	6343.37	3408.05	2949.05	7320.91	2716.48	4087.16	3192.39	5090.41	5198.37	7940.14	11.9429	11.9419	12.0535	12.0216	11.9956	11.9956	12.2144	12.3984	12.1541	11.9856	12.0295	12.0586	12.0781	12.0769	11.9727	12.0554	11.9438	11.9506	12.1385	11.9821	12.1475
PFLU0328	imidazole glycerol phosphate synthase subunit	hisH			2426.34	3357.8	1691.45	1625.64	2286.1	1899.64	1407.71	2178.28	1288.42	1909.42	1551.4	2334.68	3269.5	4191.36	3225.07	1507.25	1520.87	3221.78	1275.42	2065.78	1344.98	2269.13	2544.15	3556.69	10.7416	10.999	10.8411	10.8445	10.8815	10.8815	11.5963	12.1777	11.4281	11.1505	11.1058	11.2117	11.0622	11.1413	10.942	10.9785	11.0048	10.7391	11.1431	10.9785	11.0578
PFLU0329	conserved hypothetical protein				4743.19	4777.47	2102.07	2619.86	3451.04	2709.67	1606.43	1747.65	1320.09	2217.86	1830.13	2626.86	3973.26	4537.23	4452.29	1933.42	1824.84	4112.15	1599.72	2443.41	1619.77	2835.97	3248.43	4878.36	11.7613	11.5588	11.1261	11.4768	11.4484	11.3466	11.777	11.8412	11.463	11.3666	11.3401	11.3841	11.3365	11.2619	11.4067	11.3123	11.2746	11.0856	11.4507	11.2251	11.3006
PFLU0330	1-(5-phosphoribosyl)-5-[(5-phosphoribosylamino)methylideneamino] imidazole-4-carboxamide isomerase	hisA			2646.58	3015.8	2021.61	1753.69	2383.54	2057.09	1177.3	1495	1240.85	1893.33	1537.76	2187.98	3260.79	4134.28	3266.58	1600.78	1488.23	3896.48	1308.45	2089.2	1494.2	2122.76	2621.53	4239.19	10.8647	10.8411	11.0739	10.9484	10.9474	10.9751	11.3479	11.572	11.3798	11.1406	11.0864	11.1124	11.0548	11.1194	10.9622	11.0567	10.9713	11.0098	11.1748	10.9857	11.1927
PFLU0331	imidazole glycerol phosphate synthase subunit	hisF			2159.37	2248.42	996.039	1129.97	1567.44	1148.34	715.296	1189.15	620.288	1114.24	1018.52	1408.01	1802.57	2321.94	2220.53	934.891	1006.32	2610.38	758.354	1614.54	750.908	1434.74	1931.9	2800.67	10.5879	10.426	10.2068	10.3334	10.3642	10.261	10.5329	11.1453	10.426	10.3096	10.4219	10.4654	10.1929	10.3181	10.4311	10.3294	10.3904	10.4457	10.3691	10.6024	10.3334
PFLU0332	putative exported protein				3056.08	3498.12	2406.97	2187.78	2914.3	2577.94	1108.84	1265.59	1205.46	1830.6	1540.86	2195.26	3232.51	4255.55	3712.01	1810.65	1822.18	4749.61	1330.45	2432.11	1699.03	2834.12	3308.14	4831.3	11.0789	11.0622	11.2941	11.2461	11.2162	11.2859	11.2542	11.2637	11.342	11.0973	11.0919	11.1169	11.0455	11.1609	11.1392	11.234	11.2726	11.3074	11.1995	11.2208	11.3616
PFLU0333	putative lipoprotein				13238.1	12332.9	9629.23	10366.5	13129.7	9768.06	4072.16	2567.89	5000.26	8577.05	5450.3	9959.58	14994.8	16781.6	14485.9	7415.17	6064.33	14975	5587.89	7341.52	7997.91	10101.4	10606.9	15803.1	13.6249	13.2058	13.3634	13.287	13.4191	13.404	12.9296	12.4042	13.0302	13.373	12.7864	13.2298	13.4854	13.6312	13.4177	13.0592	12.9135	13.1698	12.9847	12.8144	13.327
PFLU0334	putative exported protein				6411.56	6863.64	4605.43	4363.83	5539.08	4674.76	2052.34	1915.65	2119.41	3232.93	2883.59	4239.8	6212.08	7387.9	6494.67	3352.79	3083.2	7206.19	2488.81	4136.62	3096.32	5430.64	5613.2	8330.63	12.257	12.1639	12.2049	12.1518	12.1282	12.1624	12.0954	11.9882	12.0433	11.9107	11.9694	12.0509	12.0104	12.054	12.007	12.0308	12.0073	11.9267	12.0305	12.0012	12.113
PFLU0335	;carboxy-terminal processing protease precursor	ctpA			4592.96	5380.41	3254.53	3282.61	4201.22	3445.39	2291.93	3029.94	2037.54	3050.97	2735.13	4133.12	5802.37	6921.35	5403.61	2418.95	2665.68	6333.71	2239.52	3446.36	2261.44	4320.6	4458.68	6817.99	11.7115	11.7387	11.7068	11.7775	11.7412	11.6962	12.2265	12.6294	12.0029	11.8304	11.9039	12.0157	11.9058	11.9478	11.7125	11.6016	11.8018	11.7328	11.8958	11.7323	11.7152
PFLU0336	putative peptidase				6096.56	6954.63	4923.02	5318.08	6272.98	4860.76	2917.46	2674.85	3031.7	4581.08	4179.05	5505.19	8101.94	9735.91	7855.96	4109.91	4531.3	9492.64	3583.64	6137.99	3360.96	7448.72	7464.12	11139.2	12.1707	12.1883	12.3037	12.4123	12.3124	12.2152	12.5206	12.4584	12.4639	12.4203	12.4465	12.4113	12.4407	12.5492	12.3224	12.3023	12.5145	12.3742	12.4706	12.5492	12.2147
PFLU0337	2,3-bisphosphoglycerate-independent phosphoglycerate mutase	gpmI			8337.27	9281.05	4357.7	5089.47	7413.77	5044.47	3401.22	4175.98	2681.83	5162.11	3993.72	5766.97	8883.66	9588.31	8861.09	4289.28	4155.52	9151.2	3330.3	5350.74	3373.49	6480.64	6889.55	9945.53	12.7282	12.6753	12.119	12.3575	12.57	12.276	12.7044	13.0221	12.3298	12.611	12.3955	12.4717	12.5841	12.5227	12.5348	12.3588	12.4127	12.3172	12.3841	12.3635	12.2197
PFLU0338	putative rhodanese domain containing protein				9121.87	8800.35	7143.7	9106.15	9926.39	7389.96	4621.05	4872.74	4501.29	6562.78	7026.87	8158.07	10647.5	12070.9	10992.7	6848.17	7742	14394.3	6583.91	10136.8	5804.28	11371.4	12046	15056.2	12.8946	12.5899	12.8685	13.1074	12.987	12.8881	13.0674	13.2035	12.914	12.9677	13.1039	12.9636	12.8741	12.9395	12.9072	12.9557	13.2074	13.0899	13.1754	13.2645	12.9168
PFLU0339	glutaredoxin 3	grxC			4817.52	5517.72	3393.34	4106.27	4921.83	3910.26	2881.46	5429.38	2165.92	2765.72	4082.07	4590.87	4879.03	5341.11	6827.72	3397.8	3354.52	7817.55	3183.71	4265.98	2534.18	4777.16	5735.51	7962.62	11.7873	11.7823	11.7646	12.0665	11.9634	11.8851	12.505	13.3261	12.0721	11.6887	12.4215	12.1558	11.635	11.5093	12.0922	12.0516	12.126	12.0635	12.3298	12.0442	11.853
PFLU0340	protein-export protein	secB			14471.3	19324.4	11551.5	14436.8	17480.9	11018	11439.1	13264.1	10410.7	11403.1	12991.8	17060.3	16730.1	17993.2	17914.5	11057	12038.5	21021.5	11058.9	16073.3	11430.6	17881.6	16693.7	20791.1	13.7964	14.0814	13.6678	13.73	13.8633	13.6332	14.0033	14.0732	13.7974	13.8046	13.8136	13.962	13.6884	13.7796	13.8602	13.5553	13.7232	13.7904	13.7525	13.886	13.7904
PFLU0341	putative RNA-methyl transferase				3736.13	4113.44	2283.29	2329.48	3225.74	2457.54	1378.94	1761.11	1176.83	1957.71	1788.46	2341.5	3516.36	4143.65	4269.73	1608.92	1886.51	4607.25	1359.15	2696.19	1580.69	3023.31	3723.05	5100.48	11.3927	11.308	11.2214	11.3225	11.3492	11.2155	11.5699	11.8544	11.3054	11.1798	11.3064	11.2175	11.1547	11.1227	11.342	11.0622	11.3306	11.2519	11.2257	11.3741	11.27
PFLU0342	conserved hypothetical protein				6550.36	9063.31	5060.02	4156.94	6504.91	5555.25	4185.67	7482.91	4488.65	4390.45	3390.4	5242.13	7639.77	9372.16	8448.32	4026.2	3577.04	9512.22	3149.32	5235.69	4080.8	6306.37	6993.44	10352.3	12.2866	12.6436	12.3431	12.0817	12.3654	12.4335	12.9613	13.6272	12.9108	12.3654	12.1822	12.3419	12.3425	12.4742	12.4484	12.2771	12.2092	12.3776	12.3154	12.3346	12.4654
PFLU0343	nitrogen regulation protein NR(I)	glnG			4899.94	5376.46	2956.88	3706.13	4721.12	3371.89	3567.12	5697.26	2275.78	4097.4	4779.8	6072.34	5726.01	6894.66	5548.39	3094.54	3562.72	6326.48	3052.85	4338.02	3534.16	5233.96	5806.19	6530.53	11.8168	11.7368	11.5683	11.9341	11.8987	11.6636	12.7683	13.373	12.1328	12.2688	12.6252	12.542	11.8824	11.9393	11.7528	11.9274	12.2066	11.731	12.2812	12.0672	12.2779
PFLU0344	nitrogen regulation protein NR(II)	glnL			8934.02	7123.04	4925.95	6105.69	6736.07	5095.07	4191.37	5464.08	2674.15	4307.69	4494.32	5928.78	7776	9387.32	8803.4	3747.98	3550.36	7859.68	3340.62	4538.89	3643.94	6473.51	7000.65	9343.69	12.8483	12.2261	12.3057	12.6091	12.4215	12.2934	12.9641	13.3347	12.3266	12.3458	12.547	12.5124	12.3714	12.4762	12.5231	12.179	12.2014	12.0721	12.3875	12.1313	12.3146
PFLU0345	putative lipoprotein				20753.8	20284.3	12823.8	16100.3	19674.1	13694.5	6699.43	6174.65	6822.53	10594.7	10489.3	14152.2	18492.7	19636.9	20715.5	11277.3	11299	24050.9	9018.03	14744.9	10316.3	18203.1	18225.6	23728.3	14.4121	14.1758	13.8589	13.8894	14.0518	14.0518	13.4775	13.4554	13.3618	13.6946	13.565	13.7083	13.8617	13.962	14.1451	13.5837	13.6569	14.0617	13.5204	13.7567	13.6678
PFLU0346	putative chorismate mutase precursor				18803.5	18473.3	12957.9	18498.5	20314.3	13319.8	8494.59	9545.27	7433.05	10472.5	11887.7	14973	17308.8	18160.1	19847.3	11799.5	11107.2	22067	9536.8	13576.4	11198.3	16946.3	16885.3	21602.9	14.2651	13.9854	13.8816	14.0792	14.1124	14.0066	13.7148	13.8391	13.4495	13.6825	13.7163	13.7858	13.7433	13.794	14.0582	13.6469	13.6324	13.8875	13.5715	13.6429	13.763
PFLU0347	hypothetical protein				7739.74	7981.14	5761.16	7109.89	7895.54	5817.93	2890.07	2852.87	2811.82	4363.93	4582.48	5799.95	8002.59	8795.85	8592.64	4427.31	4411.59	9892.15	3368.85	5653.37	3990.19	7409.86	6999.19	10139.3	12.5946	12.4194	12.5522	12.8005	12.6552	12.5171	12.5106	12.5502	12.3846	12.3588	12.5691	12.4804	12.4198	12.3604	12.4808	12.3967	12.4895	12.4481	12.3992	12.4373	12.4369
PFLU0348	glutamine synthetase	glnA			8505.28	10798.3	7063.24	20861.8	18067.5	6285.06	19345.9	19428.9	12047.4	13524.9	18784.9	24248.1	12412.9	13690.5	9539.08	22152	16710	11246.6	14701.7	10052.2	14371.2	14037	12512.5	11185.5	12.7668	12.9613	12.8488	14.2584	13.916	12.6351	14.4445	14.3147	13.9539	14.0833	14.2434	14.3954	13.1499	13.2102	12.6552	14.4919	14.1587	12.6763	14.0632	13.2544	14.1341
PFLU0349	thiamine biosynthesis protein	thiI			5075.4	7290.58	4730.91	4058.39	5578.4	5031.33	4237.52	4992.6	4137.03	4217.07	4252.2	6350.97	6988.74	7930.49	7642.77	3866.34	3852.73	9862.03	3447.13	5225.01	4100.47	6148.89	6334.94	9648.17	11.8738	12.2647	12.2461	12.0481	12.1408	12.2739	12.9764	13.2375	12.8161	12.3109	12.4623	12.6048	12.1995	12.1732	12.2748	12.2221	12.3163	12.4422	12.424	12.3308	12.4717
PFLU0350	putative elongation facotr/GTP-binding protein TypA/BipA	typA			5837.62	6402.86	4299.21	4904.03	5809.47	4457.56	5503.13	6502.75	6058.59	4405.1	5132.2	7647.42	7034.45	8399.6	6533.22	4188.02	3707.78	7556.37	4236.58	5016.26	3975.25	5719.34	5847.16	7842.1	12.1012	12.0442	12.0973	12.3061	12.1973	12.0854	13.2688	13.4933	13.2306	12.3706	12.7204	12.8694	12.2128	12.2792	12.0165	12.3275	12.2618	12.004	12.6579	12.276	12.4335
PFLU0351	conserved hypothetical protein				15755.3	16642.1	10721.3	14686.5	17191.4	11016.2	5753.18	5212.87	6824.36	10027.6	9536.81	11705.6	15400.1	17328.6	17313.1	10151.9	9409.48	20700.9	7721.76	14297.9	8963.46	14810.4	15912.8	20069.5	13.9342	13.7765	13.5326	13.7512	13.8391	13.6324	13.3253	13.2731	13.3628	13.6227	13.4608	13.4533	13.5453	13.7027	13.7765	13.4468	13.4366	13.7654	13.3332	13.7072	13.4746
PFLU0352	glycogen phosphorylase	glgP			4650.42	5547.14	3104.55	3689.72	4475.65	3396.3	2769.4	3644.72	2203.56	3807.6	3875.29	5476.99	5852.87	7117.19	5299.49	3536.12	3188.49	6460.18	2678.68	3967.86	3096.43	5175.23	5542.09	6900.41	11.726	11.7953	11.6284	11.9274	11.8284	11.6731	12.4693	12.8614	12.0906	12.1723	12.3533	12.4021	11.9208	11.9976	11.6811	12.1	12.0504	11.7592	12.119	11.9397	12.1133
PFLU0353	putative membrane protein				5518.89	7314.69	4271.93	4190.39	5960.79	4737.93	1443.4	1492.93	1895.83	4691.22	2694.91	3831.28	7604.96	9302.27	7203.04	4665.72	2947.41	9676.37	2169.43	4880.83	2860.1	6169.2	6090.12	10231.7	12.0038	12.2716	12.0871	12.0931	12.237	12.1814	11.635	11.5696	11.9199	12.4553	11.8828	11.9078	12.3363	12.4632	12.1844	12.4574	11.9421	12.4088	11.8503	12.2334	12.0116
PFLU0354	putative exported protein				3542.32	3717.02	2189.4	2146.29	2915.94	2472.79	1070.31	1395.99	1169.59	2222.16	1649	2434.97	4149.8	4831.2	4031.53	1923.21	1948.74	4697.78	1481.21	2647.28	1619.63	3093.88	3506.05	4942.94	11.3046	11.1522	11.1698	11.215	11.2188	11.2227	11.1995	11.4547	11.2992	11.3689	11.1966	11.27	11.4071	11.3598	11.2563	11.3064	11.3804	11.2885	11.3471	11.3466	11.3
PFLU0355	fructose-1,6-bisphosphatase	fbp			7876.42	7450.8	5209.42	5296.24	6368.26	5466.24	2189.06	3141.19	2859.9	4732.33	3590.07	4970.36	8898.54	10140.1	8219.86	4274.2	3523.29	9380.69	3085.11	4903.23	3759.37	6254.92	6028.37	10220.8	12.6277	12.3016	12.3951	12.4047	12.3339	12.4047	12.1694	12.6784	12.4024	12.4693	12.2644	12.2656	12.5867	12.6289	12.4074	12.352	12.194	12.354	12.2934	12.2408	12.3561
PFLU0356	putative lipoprotein				5790.14	7495.19	5162.1	4700.16	6278.18	5558.77	7961.36	14822.5	9739.46	5645.98	8766.81	9745.36	9392.09	9389.04	8782.45	4748.61	4527.7	9750.57	6680.24	8887.05	5816.72	10222.5	8770.11	10199.3	12.0862	12.3121	12.3773	12.2502	12.3142	12.4349	13.6429	14.1451	13.7337	12.7424	13.3424	13.2058	12.6784	12.4772	12.5195	12.4838	12.5128	12.4203	13.193	13.0806	12.9183
PFLU0357	putative lipoprotein				5684.42	6398.32	4810.29	3721.01	4949.68	4742.24	7571.3	10432.4	6938.76	4464.07	5138.92	7359.16	7703.99	8992.62	7418.36	3431.37	3263.26	7819.95	3930.58	5759.26	4042.99	7092.1	5904.7	9038.88	12.0527	12.0413	12.2726	11.9381	11.973	12.1835	13.589	13.9104	13.3836	12.3861	12.7209	12.8176	12.358	12.3996	12.2265	12.064	12.0871	12.065	12.5667	12.4616	12.4559
PFLU0358	putative hydrolase				6872.63	7609.2	5398.33	5869.24	7415.42	5484.73	3359.42	3803.79	3430.5	3990.18	3853.69	5517.77	7233.01	8228.7	8166.2	4007.37	4021.61	9675.86	3336.22	5428.46	3858.09	6647.34	6690.41	10474.2	12.3813	12.3409	12.4484	12.5526	12.5712	12.4104	12.6852	12.9087	12.607	12.2308	12.3487	12.4154	12.2547	12.2432	12.3963	12.2706	12.3657	12.408	12.3854	12.3841	12.3941
PFLU0359	histidine utilization repressor GntR-family	hutC			11236.4	11679.7	6404.36	7290.27	9386.41	7386.12	3731.16	3160.38	3339.51	5365.49	4502.69	6455.01	9934.72	10531	11359.8	5121.28	4645.81	11786.9	4036.51	6372.18	4559.12	7778.51	8310.62	12648.5	13.2862	13.1058	12.6999	12.8284	12.8991	12.8866	12.8215	12.687	12.5762	12.6716	12.5511	12.6277	12.7619	12.7008	12.9703	12.5807	12.5474	12.7514	12.5922	12.6074	12.6012
PFLU0360	conserved hypothetical protein				6575.87	8173.03	6239.09	5234.84	6563.12	6036.63	1691.29	1607.91	2161.51	3719.27	3415.8	4338.72	9384.57	10470.8	8890.13	3975.67	4166.64	10898.2	3276.54	5432.52	3210.22	6196.47	7440.58	11755.1	12.2969	12.458	12.6596	12.3892	12.3789	12.574	11.8473	11.697	12.0697	12.1313	12.1898	12.0801	12.6763	12.6901	12.54	12.2615	12.4154	12.6125	12.3639	12.3846	12.1541
PFLU0361	urocanate hydratase	hutU			7584.88	7665.33	4688.02	5438.97	6939.68	5256.84	3201.71	3793.41	2919.87	4433.1	3717.77	5286.04	7345.35	8660.73	7462.86	3890.73	3653.65	8382.07	3256.37	5029.57	3889.9	6376.21	6617.21	8486.05	12.5555	12.353	12.2339	12.4457	12.4646	12.3415	12.6318	12.9048	12.424	12.3751	12.3121	12.3537	12.2779	12.3319	12.2339	12.2311	12.2429	12.1765	12.3537	12.2817	12.4033
PFLU0362	putative histidine ABC transport system, membrane protein				7777.04	8803.51	6367.56	6174.06	8004.74	6471.83	2698.92	2536.46	3366.25	6044.18	4911.23	6503.44	9945.36	11625	9287.78	5291.29	4889.93	12067	4259.18	7455.43	5103.87	8669.21	9473.56	12338.3	12.6054	12.5905	12.6917	12.6217	12.6733	12.6753	12.4313	12.3885	12.5867	12.8377	12.6622	12.6408	12.764	12.875	12.6091	12.6207	12.6166	12.7927	12.6659	12.8363	12.7439
PFLU0363	putative histidine transport system, substrate-binding protein				6340.86	8333.3	5110.95	5263.31	6777.6	4987.04	3058.37	3280.46	3429.65	5719.44	4683.2	6697.61	9083.96	10569.8	7735.28	4843.12	3907.42	9403.17	5091.27	6318.05	5812.99	7023.03	6851.76	8889.88	12.2378	12.4922	12.36	12.3975	12.4282	12.2554	12.5777	12.7313	12.6062	12.7545	12.6035	12.6803	12.6243	12.7065	12.2938	12.5112	12.3304	12.357	12.8709	12.5909	12.9173
PFLU0364	putative histidine ABC transport system, membrane protein				3484.32	3228.21	2144.7	2399.14	2995.89	2229.2	1414.55	1551.21	1078.01	2495.61	2232.26	2696.81	4059.4	4859.63	3678.95	2397.14	2024.16	4503.58	2550.95	2259.2	1956.12	3281.72	3556.12	4821.69	11.2752	10.936	11.1492	11.3589	11.2573	11.0872	11.6027	11.6397	11.1949	11.5331	11.6339	11.4118	11.3708	11.3654	11.1271	11.5885	11.4281	11.2155	12.0616	11.1106	11.5279
PFLU0365	putative histidine ABC transport system, ATP-binding protein				3881.04	4956.52	2160.87	2039.96	2706.65	2400.25	1223.57	1690	1030.99	2038.2	1900.38	2689.32	3550.98	4394.19	4107.73	1922.87	2138.18	5073.24	1806.87	2870.25	1440.15	3413.55	3877.32	5296.27	11.4473	11.6148	11.1578	11.1468	11.1124	11.1822	11.4041	11.7806	11.1406	11.2432	11.3984	11.4095	11.1729	11.2114	11.2763	11.3061	11.5027	11.3978	11.6192	11.4703	11.1475
PFLU0366	putative histidine lyase				2798.24	3641.57	1859.9	1805.96	2494.89	2040.94	959.725	1495.99	884.458	1690.75	1646.23	2212.63	2884.98	3595.82	3439.84	1470.38	1646.59	4099.05	1191.29	2521.72	1189.3	2692.46	3128.44	4527.05	10.9562	11.1186	10.9572	10.991	11.0079	10.9676	11.0288	11.5739	10.9213	10.9699	11.1927	11.1356	10.853	10.9084	11.0404	10.9408	11.1234	11.0836	11.0315	11.2667	10.9236
PFLU0367	histidine ammonia-lyase	hutH			4005.67	4404.64	2009.13	2316.67	3123.09	2333.82	1083.93	1341.03	946.436	2074.68	1665.76	2310.81	3537.08	4568.86	3703.5	1705.99	1683.4	4248.52	1284.14	2467.32	1401.16	2695.48	3530.1	4420.89	11.491	11.435	11.0634	11.3149	11.3149	11.1522	11.2162	11.3715	11.0156	11.2712	11.2117	11.196	11.1641	11.2736	11.1356	11.1431	11.1578	11.1341	11.1513	11.2404	11.1132
PFLU0368	putative histidine ABC transport system, permease				5308.1	6218.24	4187.51	3925.79	4995.29	4250.23	1585.34	1493.48	1948.41	3674.15	3016.05	3843.55	6187.04	7746.03	6327.1	3572.71	3257.35	8419.69	2448.85	4860.18	2994.08	5944.49	6530.16	8678.18	11.9444	11.9882	12.0582	12.0038	11.987	12.0091	11.7613	11.5699	11.9524	12.1133	12.0248	11.9134	12.0051	12.1391	11.9694	12.1126	12.0833	12.1844	12.0134	12.2275	12.0676
PFLU0369	putative imidazolonepropionase				3030.38	3927.99	2040.55	2058.61	2769.53	2249.93	1012.13	1203.82	937.673	1902.77	1542.42	2285.25	3489.09	4306.94	3477.82	1668.4	1616.76	3840.97	1233.42	2316.64	1395.1	2596.32	3125.35	4277.52	11.0667	11.2378	11.0798	11.1586	11.1475	11.0987	11.1147	11.166	11.0008	11.1468	11.0943	11.1837	11.144	11.1822	11.0538	11.1083	11.0987	10.9946	11.0934	11.1505	11.1068
PFLU0370	putative hydrolase				6221.31	6345.18	4832.01	4280.58	5482.3	5054.93	1535.49	1523.69	2058.68	3673.1	2903.13	3884.17	6951.49	8072.95	6879.34	3881.06	3262.86	8868.59	2554.11	4417.94	3274.07	6017.65	6110.51	9502.77	12.2081	12.0256	12.2788	12.1208	12.1126	12.2771	11.7156	11.6074	12.0157	12.113	11.9774	11.9299	12.191	12.2089	12.1062	12.2268	12.0867	12.2644	12.0635	12.0949	12.1804
PFLU0371	proline iminopeptidase	pip			2082	2690.08	1274.96	1759.86	1821.92	1612.3	758.753	1122.45	737.102	1168.83	1127.66	1602.69	1882.49	2458.23	2677.47	1307.39	1341.6	2912.32	952.423	1787.89	994.977	2143.03	2622.66	3464.11	10.5175	10.6883	10.4888	10.9544	10.5786	10.6658	10.6479	11.0237	10.6658	10.3866	10.6024	10.6568	10.2669	10.3944	10.6812	10.7713	10.836	10.6044	10.6863	10.7641	10.7068
PFLU0372	D-tyrosyl-tRNA(Tyr) deacylase	dtd			9592.09	11831.3	7939.76	8386.64	10294.1	8135.07	4232.46	3487.91	4944.97	6598.68	6725.46	8763	11391.5	12549.7	11635.6	7500.87	6237.23	13515.5	6279.14	8449.9	6649.92	10352.3	10961.3	15245.8	12.9841	13.1214	13.0403	13.0082	13.0367	13.0562	12.9754	12.8064	13.02	12.9754	13.0453	13.0592	12.9815	13.0206	13.0044	13.0759	12.9427	12.975	13.1214	13.0111	13.0994
PFLU0373	glucans biosynthesis protein G precursor	mdoG			10033.6	11448.3	7444.08	9360.48	10580	7769.01	10864.3	14022.4	11258.2	7984.78	11293.3	15172.3	11879.7	13432.7	10965.2	7727.07	7140.69	11704.3	7936.08	8649.05	8400.12	11314.5	10282.9	12864.9	13.0599	13.0649	12.9342	13.1409	13.0694	12.9832	13.9501	14.0963	13.8816	13.2617	13.6419	13.8046	13.0694	13.1671	12.9013	13.1157	13.1097	12.7384	13.3704	13.0439	13.3836
PFLU0374	glucans biosynthesis glucosyltransferase H	mdoH			3855.85	4544.21	2744.15	3111.15	3880.12	3024.58	2310.62	3390.11	2728.14	3203.87	3136.36	4279.95	5225.88	6436.63	4813.02	2709.21	2553.81	5403.18	2322.99	3706.84	2561.34	4581.63	4716.24	5923.03	11.4365	11.4837	11.4624	11.7125	11.6209	11.5066	12.2367	12.7744	12.3514	11.9011	12.0753	12.0624	11.7427	11.819	11.5266	11.7412	11.7513	11.5001	11.9444	11.8409	11.8682
PFLU0375	putative ABC transport system, substrate-binding protein				4333.69	4702.8	3374.03	3021.9	3761.3	3588.04	1388.31	1491.51	1290.48	2825.33	2175.86	2996	4715.94	5905.87	5168.15	2392.11	2091.68	6243.39	1738.26	3352.26	2171.59	3744.9	4659.92	7313.69	11.6104	11.5343	11.7574	11.6617	11.5744	11.7613	11.5777	11.5678	11.4317	11.7218	11.5911	11.5624	11.5822	11.667	11.6413	11.5846	11.468	11.7137	11.5696	11.693	11.6636
PFLU0376	putative ABC transport system, exported protein				11587	11649.4	8304.49	8826.23	11257.2	8797.32	4635.99	3583.98	5702.22	6640.92	6529.67	9455.23	11473.4	14116.2	12498.7	7480.3	7146.24	14040.2	5727.36	9403.69	7952.1	10873.9	9887.13	13900.6	13.3659	13.0973	13.1084	13.0726	13.1679	13.2116	13.0685	12.8419	13.173	12.9858	13.0097	13.1636	12.9949	13.278	13.1288	13.0732	13.1125	13.0417	13.0187	13.1606	13.3212
PFLU0377	putative ABC transport system, membrane protein				5183.21	6161.55	4183.78	3928.38	5002.67	4245.58	1663.13	1508.58	1989.75	3665.63	2864.39	3976.98	6623.5	8156.11	6509.73	3422.63	3318.8	8356.17	2431.4	4738.99	3039.03	5602.58	6129.64	8793.23	11.9054	11.9714	12.0568	12.0051	11.9895	12.0062	11.8245	11.589	11.9759	12.109	11.9606	11.96	12.1082	12.2265	12.0112	12.0604	12.1123	12.172	12.0044	12.1886	12.0895
PFLU0378	putative ABC transport system, ATP-binding protein				7163.25	7622.24	3881.98	4158.77	5906.85	4634.09	1782.67	1785.67	1567.06	3154.84	2858.71	4174.06	6055.43	6891.01	7873.7	2808.82	2685.47	7356.99	2095.5	4168.38	2605.15	4561.25	5603.12	8372.42	12.4602	12.3428	11.951	12.0833	12.2254	12.1502	11.9181	11.8796	11.6678	11.878	11.9579	12.0277	11.9704	11.9386	12.3263	11.7899	11.8121	11.9583	11.805	12.0116	11.8947
PFLU0379	putative methyl-accepting chemotaxis protein				6224.39	6276.63	3755.62	3790.58	5086.84	4167.87	1414.33	1421.11	1638.83	3099.04	2475.32	3683.29	5516.18	6935.94	6569.29	2755.94	2561.53	6777.03	1933.71	4008.6	2894.04	4486.94	5041.05	7374.34	12.2092	12.002	11.9075	11.961	12.0094	11.9738	11.6021	11.4888	11.7293	11.8514	11.7708	11.8557	11.829	11.9503	12.0273	11.7629	11.7541	11.8396	11.6998	11.9565	12.0268
PFLU0380	putative methyl-accepting chemotaxis protein				10152.2	9582.98	5953.43	7951.43	9208.58	6452.58	2654.8	2164.39	2707.04	5038.74	4798.97	6057.22	8930.52	10355	9971.01	5283.34	5809.94	10976.2	3525.62	6860.7	4457.6	7889.28	8832.31	11883.8	13.0852	12.7323	12.6001	12.9325	12.8731	12.6716	12.4113	12.1683	12.3409	12.5727	12.6307	12.538	12.593	12.6698	12.7394	12.6186	12.8545	12.6252	12.4524	12.7086	12.5734
PFLU0381	conserved hypothetical protein				3449.48	3556.01	1872.12	2088.93	2760.78	2112.42	923.095	1107.87	810.663	1861.73	1386.23	2016.45	3525.5	3997.83	3457.3	1392	1317.94	3247.37	1048.56	1800.15	1259.8	2128.36	2640.38	3858.94	11.259	11.0864	10.9656	11.1791	11.1399	11.0098	10.9639	10.9972	10.8063	11.1186	10.9213	11.0037	11.1586	11.0712	11.0484	10.8694	10.8063	10.7492	10.8484	10.7759	10.9869
PFLU0382	Sec-independent protein translocase protein, TAT system	tatC			6454.13	6555.4	3866.73	4629.34	5824.98	4164.52	2459.58	3450.22	2128.27	2957.92	3984.76	4892.43	5847.14	7384.54	5589.29	3498.18	3704.79	7725.1	3042.07	5043.62	2880.3	5906.18	6408.48	8214.31	12.2631	12.0882	11.9467	12.2294	12.2022	11.972	12.3104	12.7927	12.0484	11.7857	12.3909	12.2444	11.9189	12.0523	11.7656	12.0862	12.2605	12.0469	12.2756	12.2852	12.022
PFLU0383	Sec-independent protein translocase protein	tatB			2128.6	2544.83	1370.13	1564.39	1939.91	1488.84	1050.75	1540.5	952.467	1566.28	1544.54	2020.71	2987.12	3035.46	2389.96	1487.92	1229.64	2304.07	1344.35	1511.51	1124.39	1986.25	1961.07	2989.14	10.5623	10.6024	10.5879	10.7834	10.6754	10.5582	11.1679	11.6278	11.0278	10.8484	11.0958	11.0079	10.9236	10.6679	10.5146	10.9612	10.6694	10.291	11.2102	10.5124	10.8609
PFLU0384	putative Sec-independent protein translocase protein				6135.29	7856.51	3949.62	4418.78	6048.16	4259.57	3005.12	4977.56	3057.38	3837.7	4265.14	5938.17	6632.77	7030.87	6994.74	3832.82	3409.28	7475.06	3448.62	4727.29	3348.31	5435.29	5467.06	7607.59	12.1808	12.3941	11.977	12.1679	12.2593	12.0145	12.5555	13.2328	12.4721	12.1835	12.4654	12.5145	12.1126	11.9724	12.1373	12.2089	12.1518	11.9845	12.4246	12.1838	12.21
PFLU0385	putative phosphoribosyl-ATP pyrophosphatase				3858.6	3688.34	2502.4	2352.04	3230.99	2535.52	1419.55	1808.85	1473.03	2028.2	1976.89	2849.22	3950.41	4294.2	3747.05	2003.9	1671.1	4301.06	1763.9	2426.86	1860.68	3010.12	2979.87	4918.57	11.4386	11.1386	11.3466	11.3292	11.3513	11.2604	11.6079	11.902	11.5865	11.2366	11.4518	11.4888	11.3286	11.1722	11.157	11.3574	11.1453	11.1513	11.591	11.2162	11.4718
PFLU0386	putative phosphoribosyl-AMP cyclohydrolase				4947.06	5696.6	3280.09	3183.23	4279.56	3428.64	1867.6	2385.11	1671.58	3077.29	2662.57	3802.84	6046.15	6451.56	5449.53	2531.46	2347.98	5736.45	2232.14	3113.86	2423.33	4072.18	4152.47	6455.17	11.8304	11.8339	11.716	11.7375	11.7683	11.69	11.98	12.3001	11.7562	11.8404	11.8628	11.8969	11.9678	11.8249	11.7221	11.6632	11.6379	11.5865	11.8911	11.589	11.7982
PFLU0387	putative ubiquinone biosynthesis-related protein				5290.47	6400.2	3941.22	3659.49	4926.29	4173.38	1926.08	2181.76	1929.07	3365.28	2887.84	4168.91	5762.79	6844.15	6145.96	3292.83	3008.01	7566.81	2558.6	4356.69	2928.37	5074.62	5560.57	8102.21	11.9406	12.0433	11.9727	11.9189	11.9656	11.977	12.023	12.18	11.9413	11.972	11.9709	12.0256	11.8934	11.9263	11.9215	12.0082	11.9738	12.0076	12.0668	12.0729	12.0423
PFLU0388	conserved hypothetical protein				2956.01	4009.59	2096.57	1823.17	2578.84	2146.74	1203.41	1497.23	1205.42	1932.11	1584.26	2404.85	3435.11	4321.61	3750.93	1692.46	1706.97	4208.76	1385.13	2350.02	1623.57	2792.94	3021.78	4370.96	11.0307	11.2688	11.1211	11.0068	11.0435	11.0307	11.3777	11.5754	11.3414	11.1666	11.1371	11.2519	11.1234	11.187	11.1586	11.1348	11.1806	11.1244	11.2548	11.1717	11.3039
PFLU0389	ubiquinone/menaquinone biosynthesis methyltransferase	ubiE			6907.88	8112.29	5204.82	5488.51	6686.21	5593.52	2887.62	3421.73	3111.31	4710.15	4286.44	5733.3	8218.53	9400.64	7997.7	4752.53	4166.76	9084.44	3791.66	5542.38	4244.85	6928.62	6896.04	9986.97	12.3882	12.4481	12.3924	12.4607	12.4097	12.447	12.5096	12.7826	12.4945	12.4618	12.4746	12.4659	12.4646	12.4804	12.3566	12.486	12.4159	12.3023	12.5315	12.41	12.5157
PFLU0390	conserved hypothetical protein				13660.3	19033.6	12671.5	13682.8	17058.5	11744.1	8777.1	6549.23	9372.89	10970.1	12229.2	17098.5	18391.6	18989.6	18102	14310.9	12489.6	21998.7	13342.6	15545.9	11031.7	18970	16725.8	23161.7	13.6848	14.0568	13.8378	13.6634	13.831	13.7704	13.7525	13.5048	13.6925	13.7461	13.7525	13.9688	13.8533	13.886	13.8766	13.9168	13.7809	13.8803	13.9673	13.8255	13.7461
PFLU0391	putative polyhydroxyalkanoate biosynthesis-related protein	phaI			13464	17508.9	12167	20491.8	19827.5	11340.2	14405.2	15106.4	13386.3	12556.7	17891.4	18421.4	18848.5	18641.9	17517.9	24164.5	23906.7	21885.3	16069.5	19161.1	12608.8	23420.3	20443.8	22547	13.6579	13.8727	13.7692	14.2263	14.0645	13.689	14.2134	14.1587	14.0617	13.9571	14.1839	14.0792	13.8894	13.8448	13.8057	14.6106	14.5964	13.8656	14.178	14.1232	13.9375
PFLU0392	transcriptional regulatory protein	algP2			9801.83	12299.6	7604.33	19300.9	17606	6790.06	20471.7	32896.3	16067.8	15191.6	18334.3	21058.5	19285.1	17708.6	11145.4	26298.7	27785.6	12588.2	18984.4	18955.4	13809.7	18238.2	14927.2	11512.6	13.02	13.1999	12.9682	14.1277	13.8757	12.757	14.474	14.6721	14.2475	14.255	14.2155	14.2155	13.9362	13.7498	12.9316	14.7589	14.8119	12.8571	14.3898	14.1058	14.0712
PFLU0393	putative TetR-family regulatory protein				7178.71	8926.46	5344.34	5653.82	7688.85	5821.52	3065.62	2819.31	3125.64	5028.3	4357.8	5910.78	8324.67	9651.52	8449.85	5568.36	4853.22	10130	3781.55	6396.18	4260.35	7100.84	7564.58	10339.3	12.4636	12.616	12.4287	12.5018	12.6217	12.5195	12.5802	12.5323	12.4979	12.568	12.4999	12.508	12.4811	12.5371	12.4502	12.6935	12.607	12.4843	12.5285	12.6134	12.5202
PFLU0394	poly(3-hydroxyalkanoate) polymerase 2	phaC			13511.3	15066.4	8975.06	13652.5	14177.6	9259.8	6585.25	7617.37	6636.26	8842.37	7664.7	10271.9	14467.6	15868.9	14535.7	14428.1	12483	15978.3	6757.71	12665.5	7579.53	13131.8	13181.1	15930.6	13.6615	13.589	13.2349	13.6607	13.5474	13.3109	13.4619	13.6429	13.3261	13.4075	13.191	13.278	13.403	13.5139	13.4234	13.9215	13.7796	13.2816	13.2074	13.5474	13.259
PFLU0395	poly(3-hydroxyalkanoate) depolymerase	phaB			3839.52	3976.84	2168.48	2370.81	3212.87	2383.34	1302.96	1545.85	1228.09	2350.39	1739.32	2437.58	4112.93	4926.05	4242.7	1950.93	1718.19	4148.23	1338.64	2361.26	1622.03	2752.6	3069.23	4542.11	11.4306	11.2542	11.1609	11.3365	11.3429	11.1771	11.491	11.6343	11.3673	11.4495	11.2732	11.2732	11.3901	11.3905	11.3297	11.3248	11.1901	11.1016	11.2058	11.1764	11.3032
PFLU0396	poly(3-hydroxyalkanoate) polymerase 1	phaA			9610.74	11457.5	6817.76	6636.21	8503.01	6828.85	3354.18	3788.8	2809.61	6073.13	4639.22	7258.05	11493.1	12858.4	10603.4	6464.06	5550.73	12766.1	4429.51	6561.98	5143.45	8300.91	8399.58	12331	12.9863	13.0679	12.7885	12.7104	12.7605	12.7695	12.6824	12.903	12.3825	12.8452	12.5895	12.7959	12.9976	13.0784	12.8357	12.8887	12.7864	12.8785	12.7137	12.6477	12.7535
PFLU0397	conserved hypothetical protein				7183.76	7345.46	4792.44	4699.06	6288.77	4781.75	1972.07	1916.93	2106.94	3249.81	3314.57	4641.33	6246.05	6970.78	7740.45	3777.35	3027.11	9233.64	2692.39	4193.8	3220.22	5582.31	5879.23	9209.27	12.4654	12.2775	12.2675	12.2499	12.3182	12.1958	12.0523	11.9889	12.0381	11.9185	12.1482	12.1715	12.0157	11.9588	12.2946	12.1894	11.9838	12.3301	12.1256	12.0188	12.1589
PFLU0398	ATP-dependent hsl protease ATP-binding subunit	hslU			5088.67	5523.73	3396.22	2288.47	3113.97	3506.79	1723.43	2107.83	1780.27	2569.57	2055.99	3321.05	5074.42	5924.48	5327.22	2304	1863.3	5640.13	1501.55	2697.32	2066.39	2963.15	3622.62	6219.16	11.8804	11.7857	11.7662	11.3025	11.311	11.7221	11.8722	12.1313	11.8387	11.5819	11.5111	11.716	11.6957	11.6739	11.6905	11.5441	11.3105	11.5614	11.3636	11.3749	11.6016
PFLU0399	ATP-dependent protease	hslV			10712.2	10243.6	7357.16	8089.19	9602.25	7278.3	10349.3	10947.6	8045.73	7700.23	7949.3	8979.38	10715.2	11419.5	11639.5	5920.65	5560.75	11928.1	5298.4	11366.8	6354.78	10104.5	9427.07	12438.6	13.1854	12.864	12.9173	12.9591	12.9325	12.865	13.9033	13.9312	13.5359	13.2176	13.2321	13.0899	12.8844	12.8395	13.0064	12.7722	12.7898	12.7698	12.9214	13.4003	13.0335
PFLU0400	conserved hypothetical protein				8488.96	9243.51	5359.3	5771.26	7657.94	5605.01	3442.98	4419.65	2936.15	4810.89	4282.43	5934.87	8148.39	9041.18	9168.48	3953.9	3998.53	9454.54	3314.18	5792.56	3822.61	6582.51	6916.08	10668.9	12.7619	12.6698	12.4342	12.5294	12.6156	12.4506	12.7172	13.0789	12.4307	12.4967	12.4725	12.5141	12.4494	12.4104	12.5905	12.2521	12.3591	12.3665	12.3776	12.4713	12.3805
PFLU0401	arginyl-tRNA synthetase	argS			7911.47	7699.96	4065.44	5440.82	6423.59	4655.56	4354.42	5591.22	2969.17	4383.1	3912.36	5379.67	7114.97	8071.25	6993.45	3782.92	3439.11	7387.24	2928.12	4653.91	3397.9	5507.13	6081.04	8146.13	12.6372	12.3591	12.0134	12.4465	12.3495	12.1567	13.0064	13.3577	12.4432	12.3639	12.3665	12.3722	12.2311	12.2081	12.1367	12.1913	12.1665	11.9673	12.2339	12.1598	12.2308
PFLU0402	primosomal protein N'	priA			3725.78	4323.52	2280.18	2216.16	3006.71	2486.14	1043.66	1282.15	1055.71	1831.94	1544.92	2202.58	3639.64	4033.01	3883.41	1718.66	1765.46	4560.74	1268.09	2592.86	1362.25	2927.42	3307.37	4847.99	11.3891	11.4026	11.2188	11.261	11.2615	11.2334	11.157	11.2899	11.1704	11.0981	11.0973	11.1271	11.2058	11.083	11.2102	11.1537	11.2319	11.235	11.1324	11.3128	11.0753
PFLU0403	50S ribosomal protein L31	rpmE			6136.33	5988.55	3336.96	3983.77	4681.46	3433.49	2400.55	2646.66	1569.69	2686.32	3256.74	3974.72	6412.08	6862.97	6097.92	2535.52	2834.75	6672.44	2019.29	3013.53	1798.99	4168.9	3876.98	8167.33	12.1814	11.9195	11.7403	12.0248	11.8871	11.691	12.2808	12.4394	11.6697	11.6461	12.1266	11.9583	12.0568	11.9322	11.9092	11.666	11.8838	11.8118	11.7489	11.541	11.4285
PFLU0404	putative nuclease				3906.15	4517.91	2616.95	2684.36	3770.59	2771.24	2193.87	2524.04	2084.86	2719.96	2245.75	2902.78	4680.34	5576.59	4661.14	2239.79	2289.76	5685	1681.34	3465.88	1913.42	3912.95	4443.73	5903.04	11.4571	11.4731	11.3949	11.5106	11.5787	11.3755	12.172	12.3821	12.0268	11.667	11.6401	11.5115	11.5657	11.5739	11.4795	11.5099	11.6027	11.5735	11.5283	11.7458	11.5011
PFLU0405	putative NADP-dependent malic enzyme				12669.1	13388.3	9178.24	14992	15263.4	9823.93	13325.8	16785.5	11328.3	10915.3	11298.7	14557.2	14227.8	15621.1	13918.9	12003.5	11124.2	16381.4	9532.65	11846.1	9715.51	13450	13993.4	17473.2	13.5376	13.373	13.2816	13.7765	13.6615	13.4151	14.1256	14.2239	13.8875	13.7361	13.6429	13.7409	13.3737	13.4786	13.3347	13.6653	13.6363	13.3248	13.5699	13.4504	13.5837
PFLU0406	putative penicillin-binding protein 1A				3882.68	3975.03	2047.07	2218.29	3053.48	2371.07	1308.75	1753.7	1150.12	1803.97	1661.6	2356.17	3230.08	3936.42	3418.83	1497.49	1606.87	4201.14	1140.01	2415.45	1427.77	2684.78	3320.9	4165.56	11.449	11.2536	11.0848	11.2625	11.2827	11.171	11.4957	11.8461	11.2797	11.0721	11.2078	11.227	11.0444	11.0531	11.0307	10.9684	11.0925	11.1211	10.9723	11.2085	11.1365
PFLU0407	putative fimbriae-related protein (pseudogene)				6366.24	7063.96	4006.77	4246.88	5843.06	4445.91	1662.85	1576.84	1733.21	3202.41	2835.49	4047.98	5935.52	6604.83	6364.23	3562.75	3062.59	7517.04	2448.12	4475.22	2638.5	5160.19	5478.92	8553.66	12.2448	12.2147	11.9951	12.1126	12.207	12.0794	11.8241	11.6641	11.8042	11.8995	11.9487	11.9853	11.9419	11.8729	11.9781	12.1094	11.9988	11.9951	12.013	12.1133	11.9134
PFLU0408	putative fimbriae biogenesis-related protein				2154.14	2890.33	1673.66	1552.12	2067.93	1864.5	814.689	1084.05	874.331	1550.83	1265.84	1723.67	2990.01	3404.13	2929.6	1462.02	1300.78	3618.05	1057.84	1838.54	1177.51	2203.2	2377.79	3623.99	10.5832	10.8009	10.8272	10.7701	10.754	10.8609	10.7701	10.9435	10.9115	10.8339	10.7871	10.7871	10.9252	10.8237	10.8152	10.9348	10.7885	10.9075	10.8719	10.8048	10.9084
PFLU0409	putative fimbriae biogenesis-related fusion protein				4482.61	4685.73	2823.01	2859.41	3723.17	3011.69	1310.74	1504.19	1299.44	2520.67	1996.02	2834.75	4614.08	5405.95	4540.83	2186.86	2298.24	5463.07	1609.78	3243.72	1965.98	3814.68	4171.57	6016.5	11.6656	11.5283	11.5119	11.5904	11.5579	11.498	11.4971	11.5806	11.4407	11.5491	11.4686	11.4811	11.5462	11.5305	11.4365	11.4691	11.6079	11.5115	11.4604	11.6465	11.5347
PFLU0410	putative fimbriae biogenesis-related protein (pseudogene)				11988.9	15120.6	9494.13	10539.9	12819.8	9635.59	5040.36	4346.14	6057.84	9690.16	8323.72	11063	15237.2	17018.8	14923.5	9701.14	8571.61	17893.7	7165.69	12496.2	8439.53	13499.3	14167.4	18271	13.4255	13.5975	13.3386	13.309	13.376	13.3755	13.1598	13.0632	13.2298	13.5752	13.287	13.373	13.5241	13.656	13.4746	13.3923	13.334	13.4757	13.2617	13.5241	13.3966
PFLU0411	shikimate kinase I	aroK			4578.47	5519.68	3083.44	2877.61	3922.51	3095.88	1749.02	1917.98	1596.25	2767.86	2325.18	3243.73	5770.15	6345.7	5717.44	2485.04	2228.25	5699.21	1983.42	3009.36	2165.47	4033.22	4065.28	6682.01	11.7046	11.7836	11.6205	11.6016	11.6359	11.5441	11.8914	11.9906	11.6895	11.69	11.689	11.6844	11.8974	11.7938	11.8011	11.6392	11.5644	11.5774	11.726	11.539	11.6612
PFLU0412	3-dehydroquinate synthase	aroB			3469.04	4252.44	3231.6	2530.2	3349.4	3033.7	2006	2782.95	2055.73	2894.9	2559.54	3630.19	5428.8	6263.35	4606.23	2718.76	2680.4	5751.15	2348.08	3517.82	2405.98	4433.5	4190.89	6612.44	11.2679	11.3741	11.6926	11.4333	11.4076	11.5125	12.07	12.5162	12.0145	11.7522	11.8105	11.832	11.8022	11.7667	11.4593	11.7461	11.8089	11.5919	11.96	11.7629	11.7873
PFLU0413	conserved hypothetical protein				5643.16	6421.22	4377.22	4760.59	5572.35	4768.37	5673.53	9274.48	5471.21	5165.39	6358.59	7357.05	7375.07	8246.49	6470.78	4956.03	4872.58	7664.99	5927.39	6322.84	4431.18	7417.33	6982.49	8794.51	12.0428	12.0513	12.126	12.2675	12.1377	12.1916	13.3075	13.8074	13.1264	12.612	12.9785	12.8169	12.2879	12.2468	12.0004	12.5387	12.611	12.0332	13.0522	12.593	12.5645
PFLU0414	glutamate synthase [NADPH] large chain precursor	gltB			3308.23	3721.2	1964.78	2212.18	2807.36	2132.93	1601.83	2245.77	1503.95	2236.73	2272.7	3167.36	3281.67	4029.52	3753.45	1994.2	1748.24	3973.59	1816.98	2516.43	1849.05	2643.97	3193.78	4136.45	11.2014	11.1556	11.0341	11.2585	11.166	11.0197	11.7722	12.2158	11.61	11.3804	11.659	11.6512	11.0645	11.0816	11.1614	11.3519	11.2188	11.0368	11.6264	11.2629	11.4653
PFLU0415	glutamate synthase [NADPH] small chain	gltD			3170.48	3387.25	2451.01	2669.47	2961.96	2380.77	1722.25	1977.06	1690.5	2618.51	2525.09	3305.45	4426.06	5292.23	3758.08	2416.71	2069.96	4098.26	1997.58	2704.32	1947.36	3246.54	3235.1	4831.08	11.1316	11.0098	11.3215	11.5066	11.2388	11.1748	11.8701	12.0428	11.774	11.6089	11.7953	11.7105	11.4902	11.4952	11.1622	11.6011	11.4541	11.083	11.7343	11.3798	11.5223
PFLU0416	uroporphyrinogen decarboxylase	hemE			5143.89	5370.74	3669.27	3145.6	4171.83	3666.65	1300.48	1671.67	1440.78	2705.91	2309.88	3441.29	5321.37	6272.06	5650.65	2515.92	2316.46	6272.89	1968.83	3326.6	2412.54	4229.52	4498.86	6894.24	11.8963	11.7336	11.8784	11.7221	11.7306	11.7933	11.4866	11.7642	11.5652	11.659	11.6829	11.7656	11.7687	11.7687	11.782	11.6555	11.6188	11.7193	11.7193	11.6816	11.7894
PFLU0417	putative transport-related membrane protein				7355.78	8463.32	5855.78	6770.29	8448.48	6025.94	2740.29	3261.71	3249.49	5102.51	5520.31	6877.78	7676.79	9122.35	9319.14	5600.77	6546.6	12859.1	4395.28	8618.08	4847.9	9956.53	10675	12566.8	12.5038	12.5216	12.5731	12.7384	12.752	12.5722	12.4535	12.7268	12.5393	12.593	12.8068	12.7176	12.3523	12.4246	12.616	12.7041	12.9992	12.8905	12.7019	13.0375	12.6799
PFLU0418	putative LysR-family regulatory protein				8272.61	11273.1	8119.41	6587.36	10165.8	7784.47	3470.04	2221.27	4592.9	6439.98	6102.76	8358.38	10892.9	12231.6	11322	8077.66	6106.31	13445.8	5887.43	8391.82	7102.46	10744.4	9778.23	14697.7	12.7146	13.0347	13.0765	12.7041	13.0137	12.9863	12.7254	12.2022	12.9302	12.9395	12.9249	12.9987	12.9131	12.9662	12.9602	13.1671	12.9214	12.9653	13.0472	13.0044	13.1803
PFLU0419	conserved hypothetical lipoprotein				19051.7	23984.5	17863.6	19092.1	23398.4	16919.3	10152.3	7625.92	11815.9	15236	16858.3	22409	24806.3	25532.5	25645.7	19278.5	17651.3	28785.2	16656.9	20052.2	16230.4	26198.4	22747.2	30327.1	14.285	14.5086	14.5025	14.1142	14.3496	14.5329	13.8816	13.6438	13.9262	14.2623	14.1185	14.2943	14.4121	14.5278	14.6106	14.3096	14.2386	14.4495	14.2189	14.1758	14.3056
PFLU0420	3-oxoacyl-[acyl-carrier-protein] synthase II	fabF			4870.36	4406.05	3105.63	3379.45	3827.47	3139.02	1459.95	1412.85	1380.24	2670.18	2209.46	3006.04	5277.79	5825.1	4679.51	2372.39	2324.42	5389.13	1756.99	2942.86	2020.86	3724.94	4146.81	5940.09	11.8059	11.4355	11.6291	11.8196	11.6036	11.5662	11.6492	11.48	11.5106	11.6379	11.6162	11.5696	11.758	11.6461	11.4849	11.5777	11.6237	11.4966	11.5879	11.505	11.5777
PFLU0421	3-oxoacyl-[acyl-carrier-protein] reductase	fabG			2920.9	4834.39	2101.25	1861.3	2782.88	2543.76	1248.8	1563.96	1208.85	2703.25	1896.8	2888.27	4770.26	5490.99	4109.92	2052.77	2033.96	4954.95	1657.32	2938.32	1474.95	3112.44	3535.63	4987.61	11.0122	11.5834	11.1254	11.0278	11.1542	11.2656	11.4313	11.6506	11.3459	11.6578	11.3949	11.5071	11.5999	11.5535	11.277	11.3886	11.4317	11.3589	11.5056	11.502	11.1764
PFLU0422	conserved hypothetical protein				2097.82	2696.76	1142.44	1245.37	1769.2	1318.57	735.922	990.24	571.227	1172.69	1104.37	1454.35	2117.03	2550.63	2452.18	987.839	1060.91	2865.5	770.185	1769	730.717	1663.22	2274.18	3116.14	10.5289	10.6927	10.3594	10.492	10.5387	10.4096	10.5921	10.7517	10.2994	10.3904	10.564	10.5264	10.4287	10.4457	10.5521	10.4287	10.4654	10.5804	10.3866	10.7499	10.3096
PFLU0423	putative fatty acid biosynthesis-related protein				2390	2828.03	1483.65	1220.37	1799.88	1467.87	739.42	969.899	847.887	1756.13	1112.11	1497.24	3439.32	4220.2	2823.86	1315.14	1180.85	3367.67	1066.58	1939.27	1005.06	2099.97	2604.33	3702.05	10.7341	10.7667	10.6927	10.458	10.56	10.5421	10.6044	10.6945	10.8658	11.0259	10.5879	10.5623	11.1254	11.1481	10.7687	10.7845	10.6126	10.7985	10.8838	10.8757	10.7205
PFLU0424	putative lipoprotein				2292.15	2667.46	1145.79	1429.98	1937.33	1498.53	795.871	1035.06	611.71	1183.18	1111.27	1458.12	1978.57	2246.23	2471.06	1135.94	1044.13	2509.86	861.976	1593.14	838.974	1765.46	2278.47	3055.43	10.6638	10.6754	10.3691	10.6771	10.6732	10.564	10.7224	10.853	10.4146	10.4062	10.5849	10.5329	10.356	10.2727	10.5697	10.5899	10.4399	10.3977	10.5387	10.5804	10.4944
PFLU0425	conserved hypothetical protein				6167.65	6704.01	4221.74	4317.29	5582.87	4219.14	2048.55	2133.95	2016.17	3790.36	3016.3	4285.53	7471.07	8449.39	6706.81	3310.19	3198.07	8386.33	2341.61	4429.65	2668.62	5719.56	6031.95	8326.93	12.1886	12.1252	12.0697	12.1357	12.1415	11.9947	12.0926	12.1493	11.9923	12.1639	12.0252	12.064	12.3092	12.2887	12.0607	12.015	12.0558	12.178	11.9557	12.0985	11.9283
PFLU0426	conserved hypothetical protein				2807.69	3625.19	1972.14	1976.24	2628.35	2130.75	1027.88	1339.67	1001.75	1968.72	1604.48	2192.12	3509.34	4368.44	3447.24	1576.2	1574.34	4445.65	1179.66	2411.83	1356.13	2598.21	3284.12	4704.87	10.9639	11.1124	11.0368	11.0946	11.0675	11.0175	11.1348	11.3694	11.1046	11.187	11.1593	11.1156	11.15	11.204	11.0463	11.0315	11.06	11.1999	11.0208	11.2053	11.0688
PFLU0427	putative membrane protein				3072.07	3292.86	1572.23	1723.47	2372.51	1872.8	881.331	1137.83	830.384	1689.29	1363.28	1848.61	2796.44	3547.4	3064.03	1316.41	1475.28	3677.97	953.569	2378.05	1169.28	2405.26	3007.05	3776.17	11.0841	10.9665	10.754	10.9213	10.9399	10.8664	10.893	11.0612	10.8455	10.9665	10.8889	10.8848	10.8063	10.8917	10.8726	10.7871	10.9544	10.9348	10.6927	11.1842	10.9012
PFLU0428	putative membrane protein				10998.8	9395.01	5158.41	7255.61	8758.05	6496.66	2641.49	2572.9	2599.57	4873.97	4673.46	5489.36	7927.76	8384.52	8490.32	4650.58	4705.11	11118.3	3358.75	6828.49	3848.91	8034.93	9301.63	11739.2	13.2402	12.7003	12.3755	12.8236	12.795	12.6824	12.4055	12.405	12.2917	12.5186	12.6021	12.4068	12.4021	12.2764	12.4588	12.4538	12.565	12.6522	12.3941	12.6984	12.3912
PFLU0429	conserved hypothetical protein				5895.22	6624.04	4102.63	3984.96	5719.77	4340.03	2017.32	1895.78	1846.81	3642.11	2752.04	4278.77	6551.02	7434.5	5846.63	3333.74	2671.33	7281.83	2562.51	3359.28	2874.11	4577.65	4960.36	7504.06	12.1154	12.1057	12.0299	12.0256	12.1756	12.0419	12.0772	11.9714	11.8851	12.1026	11.9118	12.0621	12.085	12.0632	11.8392	12.0239	11.805	11.9406	12.0688	11.6962	12.0174
PFLU0430	putative histidine ammonia-lyase				3049.22	3454.55	1597.08	1736.47	2464.42	1901.66	987.494	1368.4	856.881	1804.98	1432.45	1974.49	3060.32	3685.53	2980.47	1311.98	1497.93	3567.78	1088.59	2206.89	1046.17	2283.32	2949.43	3695.35	11.0767	11.0455	10.7713	10.9314	10.9793	10.8826	11.0779	11.4148	10.8805	11.0753	10.9713	10.9723	10.9572	10.9467	10.83	10.7811	10.9813	10.8871	10.9213	11.0739	10.7713
PFLU0432	putative glycosyl-transferase (pseudogene)				3163.88	3373.67	1480.39	1843.77	2509.82	1738.19	875.415	1122.05	717.082	1711.51	1369.98	1807.19	2830.3	3498.33	3019.48	1220.13	1332.59	3768.62	902.423	2103.78	938.322	2304.72	2956.37	3803.11	11.1254	11.0037	10.6845	11.0163	11.0144	10.7554	10.8815	11.0208	10.6303	10.9935	10.8964	10.8543	10.8316	10.8719	10.8445	10.6732	10.8237	10.9713	10.6044	10.9935	10.6395
PFLU0433	conserved hypothetical protein				2218.43	2405.07	1194.02	1296.47	1818.33	1283.48	708.049	968.896	636.396	1264.22	1033.17	1401.24	2311.76	2832.35	2191.15	955.126	1024.86	2483.56	735.493	1545.87	800.701	1653.74	2079.44	2640.22	10.6126	10.5175	10.3944	10.5521	10.5768	10.3904	10.5175	10.6909	10.4697	10.5146	10.4457	10.4614	10.5387	10.5786	10.4096	10.3594	10.426	10.3904	10.2863	10.5463	10.426
PFLU0434	putative membrane protein				2740.21	2866.69	1846.63	1763.18	2285.08	1932.08	880.354	1168.21	927.125	1684.17	1383.2	1822.52	3283.6	3931.68	3039.54	1374.72	1500.46	3805.92	1160.78	2163.19	1106.89	2468.19	2775.51	4136.4	10.9213	10.7845	10.9474	10.9562	10.8805	10.9003	10.8907	11.1106	10.9848	10.9632	10.9169	10.8674	11.0667	11.05	10.8618	10.8556	10.9841	10.9813	10.9946	11.0444	10.8445
PFLU0435	putative acyl carrier protein				3699.39	3930.05	2460.82	2288.79	3231.05	2566.09	1186.9	1248.7	1268.21	1969.59	1669.46	2476.42	3554.37	4289.02	4169.13	1737.49	1542.75	4358.73	1341.45	2167.02	1553.17	2716.85	2954.21	4593.12	11.3783	11.2383	11.3253	11.3032	11.3519	11.2763	11.3561	11.2383	11.4076	11.1881	11.2139	11.2959	11.1748	11.171	11.3046	11.1722	11.0288	11.1722	11.2085	11.0492	11.2475
PFLU0436	putative acyl carrier protein				11864.4	13985.3	7654.73	7510.6	10863.7	8484.49	5552.22	6372.98	5611.51	7535.05	6934.32	9953.31	11883.3	14166.2	13413.9	6790.13	6369.16	14407.1	6534.06	10053.4	6279.17	10990.8	10760.8	15234.7	13.4107	13.4533	12.9791	12.869	13.1112	13.138	13.2774	13.4786	13.1546	13.1836	13.0846	13.2286	13.0707	13.2878	13.263	12.9427	12.9631	13.0911	13.1623	13.255	13.0217
PFLU0437	putative acyltransferase				6230.48	6751.51	3948.49	3949.17	5125.1	4403.52	2340.58	3071.41	2350.61	3548.59	3544.02	4447.1	5966.39	7454.49	7273.13	3156.3	3224.77	8088.03	2660.25	4979.66	2895.38	5696.27	6276.82	8360.55	12.2111	12.1391	11.9759	12.0135	12.0191	12.0621	12.249	12.6474	12.1689	12.0627	12.2473	12.1142	11.9487	12.0688	12.1979	11.9503	12.0688	12.1177	12.1106	12.2668	12.0287
PFLU0438	conserved hypothetical protein				8539.02	8651.84	5383.02	5891.42	7447.26	5561.02	2694.4	2992.8	2627.92	4495.62	3664.29	5166.2	7756.2	9188.76	8384.64	3794.78	3414.4	8720.62	2623.87	5005.15	3803.51	5871.84	7004.23	9531.8	12.7769	12.5599	12.4422	12.5609	12.5762	12.4354	12.4287	12.6186	12.3033	12.3934	12.2929	12.3201	12.3696	12.4394	12.4369	12.1953	12.1532	12.2347	12.0967	12.2739	12.3703
PFLU0439	putative chromosome partitioning-related ParA protein				12777.3	14276	9105.29	11492.4	13265.4	9550.93	4725.28	4219.31	4751.42	7667.73	7123.73	9295.01	14092.3	16271.7	13119.6	9030.91	8218.85	16506.5	6290.95	8964.72	7667.85	12881.2	12269.3	17320.8	13.5511	13.4858	13.2665	13.4318	13.4328	13.3607	13.0914	13.0342	12.9764	13.2111	13.1201	13.1392	13.3572	13.5699	13.2159	13.2982	13.2791	13.338	13.1252	13.0967	13.274
PFLU0440	hypothetical protein				12674	14546	8884.15	9604.37	11801.3	9086.26	5032.8	4749.17	5082.31	7165.11	6483.54	9003.14	13152.9	13742	13752.3	7770.47	6857.64	17438.6	6011.81	9692.63	6724.61	11699.2	11606.3	17195.7	13.5393	13.5288	13.2206	13.1739	13.2343	13.2791	13.1575	13.173	13.0492	13.1006	13.0022	13.0937	13.2375	13.2182	13.3139	13.1252	13.0656	13.431	13.0674	13.2017	13.1139
PFLU0441	thioredoxin	trxC			7072.9	8715.51	5571.44	6264.51	7479.46	5750.87	3206.3	3120.92	3370.09	4839.74	4282.34	6070.41	7836.7	8813.76	8229.71	4881.27	4853.21	11402.9	4139.04	6540.32	4512.41	7828.46	8005.46	10971	12.4324	12.5749	12.5013	12.6414	12.5822	12.4949	12.6336	12.6683	12.5891	12.5075	12.4721	12.5405	12.3846	12.3647	12.4088	12.5175	12.6066	12.6966	12.6294	12.6431	12.5895
PFLU0442	conserved hypothetical protein				8086.66	11308.7	7012.94	9075.76	10351.7	7801.89	8686.37	16060.5	8566.88	7616.01	7381.07	7378.61	12349.5	13427.8	12285.9	7168.79	8866.5	16642.2	6383.52	11633.1	6650.75	12959.6	12703.6	17060	12.6713	13.0392	12.8338	13.1021	13.0417	12.9911	13.7433	14.1943	13.5934	13.2005	13.1499	12.8223	13.1403	13.1665	13.1013	13.0167	13.3737	13.3559	13.1372	13.4287	13.1
PFLU0443	conserved hypothetical protein				13882.4	17577.7	10072	11386.9	14299.4	9995.06	17095.2	24218.7	14970.2	8812.86	8581.09	11980	15676.5	16811.8	16976.3	9598.85	8904.92	18144.9	7599.15	11896.4	9568.29	13222.1	13038.8	18710.5	13.7189	13.8816	13.4477	13.4107	13.5618	13.4477	14.3638	14.474	14.1839	13.403	13.3203	13.4866	13.5739	13.6363	13.7337	13.3755	13.3782	13.5091	13.3162	13.457	13.5638
PFLU0444	conserved hypothetical protein				5232.65	6518.68	4262.75	4275.48	5189.96	4476.7	5369.01	6401.98	5580.31	3403.63	3040.98	4247.89	5935.81	6988.13	6402.33	3352.97	3277.63	7083.36	2478.5	4321.21	3512.46	5074.36	5515.93	7578.16	11.922	12.0781	12.0833	12.1199	12.0373	12.0918	13.2382	13.483	13.1488	11.9899	12.0359	12.0535	11.9421	11.9631	11.9864	12.0313	12.0944	11.9029	12.0273	12.0607	12.2706
PFLU0445	putative potassium efflux system protein				7029.82	8691.75	5165.27	5218.97	7031.79	5755.78	6776.9	7691.65	7659.95	5495.75	4977.59	6656.52	9203.06	10421	8693.1	4671.6	3664.04	9101.77	3869.37	6101.04	4771.14	7268.83	7679.64	9398.52	12.4185	12.57	12.3789	12.3865	12.4835	12.4971	13.4881	13.653	13.4846	12.7057	12.6787	12.6716	12.6462	12.6848	12.4999	12.4597	12.2483	12.3092	12.5534	12.5427	12.6584
PFLU0446	cell volume regulation protein A	cvrA			3469.39	4156.24	2199.65	2093.35	2945.91	2571.64	1599.83	2353.31	1551.21	2146.39	1661.68	2421.05	3775.67	4796.69	4129.45	1674.62	1687.8	4578.47	1234.06	2513.94	1689.47	2917.39	3406.85	4976.42	11.2688	11.3357	11.1783	11.1813	11.2294	11.2797	11.7716	12.2847	11.6525	11.3162	11.2085	11.261	11.2554	11.3479	11.2845	11.1132	11.1622	11.2423	11.0943	11.2619	11.355
PFLU0447	putative methy-accepting chemotaxis protein				5298.02	6126.88	2571.32	2512.22	3827.15	2741.5	1351.17	1407.57	1192.05	2590.9	1835.92	2673.81	4879.75	6483.23	5641.67	1979.13	2057.04	5871.78	1479.3	2984.91	1771.9	3591.87	4256.95	6379.45	11.9421	11.96	11.3734	11.4235	11.6032	11.3641	11.5415	11.4718	11.3281	11.5928	11.3449	11.4003	11.6354	11.8364	11.7787	11.3385	11.4434	11.626	11.3453	11.5248	11.4071
PFLU0448	conserved hypothetical protein				21156	24517.9	14714.9	20291.7	23079.4	14962.4	13530.5	18174.3	12419.3	15184.3	16826.1	20501.5	23242.1	23766.7	23122.4	13559.8	15836.5	26309.5	13538.2	19110.4	13843.2	23844.3	21999.8	26123.2	14.4306	14.588	14.1204	14.2043	14.3147	14.2584	14.1366	14.2787	13.9886	14.2497	14.1167	14.1839	14.2914	14.3614	14.3711	13.8368	14.088	14.255	13.9775	14.1167	14.0732
PFLU0449	conserved hypothetical protein				3662.36	4256.66	2673.61	1745.18	2647.93	2537.77	1718.51	2488.11	1745.86	1756.56	1586.59	2436.16	4676.97	5145.17	4353.49	1576.01	1388.22	5115.22	1318.4	2198.02	1832.48	2821.56	2931.64	5109.09	11.3598	11.3763	11.4244	10.9378	11.0807	11.2619	11.8669	12.3604	11.8134	11.0297	11.1406	11.2712	11.5635	11.4547	11.3741	11.0307	10.8769	11.4118	11.1859	11.0688	11.4495
PFLU0450	putative acyl-CoA dehydrogenase				3604.65	3528.62	2540.84	2276.32	3056.15	2483.99	1694.66	1742.39	1682.01	1896.48	1744.66	2608.19	3790.12	4555.21	4158.39	1940.28	1798.18	5153.24	1474.91	2398.86	1696.42	3141.58	3267.94	5241.75	11.336	11.0729	11.3628	11.2937	11.2864	11.2319	11.8498	11.8344	11.7675	11.1424	11.2783	11.3694	11.2619	11.2679	11.3006	11.3168	11.2499	11.4255	11.3414	11.1949	11.3589
PFLU0451	bifunctional PutA protein	putA			3767.94	4221.68	2916.04	2380.62	3181.05	3032.98	1270.4	1579.52	1442.98	2588.47	2038.52	2973.93	4982.88	5783.57	4481.6	2384.46	2384.3	5492.46	1836.29	3299.78	1904.48	3800.26	3839.1	6011.12	11.4032	11.361	11.5524	11.3466	11.3331	11.5111	11.4557	11.6685	11.5665	11.5913	11.499	11.5487	11.666	11.6335	11.4127	11.5822	11.659	11.5211	11.6384	11.6714	11.4943
PFLU0452	sodium/proline symporter (proline permease)	putP			6921.07	7357.9	5555.39	5240.84	6249.7	5399.63	2146.91	2123.08	2872.14	4247.06	3989.29	4969.66	7953.68	9305.1	8206.93	4304.37	4815.5	11247.4	3223.32	5914.96	4142.92	7517.63	7618.48	11263.5	12.393	12.2803	12.4984	12.3912	12.3078	12.3838	12.1494	12.1412	12.408	12.3228	12.3934	12.2644	12.4074	12.465	12.4029	12.3627	12.5977	12.6766	12.3431	12.5018	12.4843
PFLU0453	conserved hypothetical protein				3265.98	5087.74	2875.45	2217.8	3249.1	3010.93	1115.65	1266.06	1237.21	2430.85	1817.46	2849.64	4508.74	5461.26	4882.44	2313.72	2071.72	5992.94	1608.1	2890.74	2089.07	3641.01	4078.17	6429.23	11.1729	11.6469	11.5347	11.2619	11.3604	11.4971	11.2679	11.265	11.3783	11.4962	11.3262	11.4898	11.5154	11.5451	11.5542	11.5483	11.4562	11.6543	11.4571	11.4778	11.6167
PFLU0454	conserved hypothetical protein				5282.03	5214.47	4153.52	2915.37	4215.41	4405.38	1461.35	1300.73	1770.87	3115.11	2431.7	3831.36	6437.84	7376.91	5995.85	2970.39	2747.29	7140.02	2195.33	3854.39	2921.02	4834.17	4742.49	7978.37	11.937	11.6863	12.0455	11.6205	11.7485	12.0632	11.6515	11.3188	11.83	11.8609	11.7492	11.9082	12.0632	12.0498	11.8824	11.8708	11.844	11.9123	11.8663	11.8947	12.0393
PFLU0455	putative homocysteine synthase				6284.98	6428.33	4052.15	4443.24	5535.7	4250.89	1804.38	2005.41	1663.54	3360.86	2720.04	3935.16	6225.51	7440.55	6641.42	3141.52	2993.63	7427.01	2204.55	4277.79	2925.08	4962.18	5430.82	8151.03	12.2278	12.053	12.0091	12.179	12.1266	12.0104	11.9332	12.0586	11.7497	11.9694	11.8974	11.9475	12.0119	12.064	12.0438	11.9444	11.9669	11.9748	11.8717	12.0481	12.0416
PFLU0456	conserved hypothetical protein				2124.51	3022.25	1827.74	1392.08	1864.78	1846.82	1063.51	1868.54	999.292	1364.57	1374.3	1930.98	2473.35	3196.49	3462.61	1394.76	1583.22	3824.96	1164.65	2060.81	1212.1	2459.43	2609.69	4889.51	10.5521	10.8484	10.9314	10.6414	10.6171	10.8445	11.187	11.9475	11.1009	10.6251	10.8996	10.9445	10.6379	10.7325	11.05	10.8705	11.0712	10.9887	11.0021	10.9732	10.942
PFLU0457	peptide methionine sulfoxide reductase	msrA			7381.73	8363.09	5395.09	6724.82	8081.93	5594.16	3490.76	4543.41	3937.47	5642.37	4875.48	6639.01	8299.22	9943.94	8587.44	4721.27	5516.77	11052.6	3812.7	7181.33	4740.9	8229.05	8585.69	10894.5	12.5092	12.4974	12.4465	12.7303	12.6848	12.4477	12.736	13.1125	12.757	12.7407	12.6544	12.6683	12.4775	12.5909	12.4799	12.4733	12.7794	12.6388	12.5371	12.7841	12.6474
PFLU0458	conserved GGDEF/EAL domain protein				7179.88	7728.19	4402.88	5282.97	6627.7	4602.03	2060.16	2069.82	1985.53	3828.24	3160.6	4521.45	6645.56	8110.8	7336.98	3711.27	3620.78	8700.41	2318.62	4475.11	3112.85	5866.23	6124.32	8942.61	12.4639	12.3665	12.1364	12.4024	12.3939	12.1367	12.0981	12.1044	11.9738	12.1808	12.0878	12.1377	12.119	12.2173	12.2122	12.1656	12.2301	12.2329	11.9406	12.113	12.1183
PFLU0459	dihydrolipoyllysine-residue acetyltransferase component of pyruvate dehydrogenase complex	aceF			4458.8	4779.33	3019.52	3951.53	3828.83	3140.68	2918.38	4612.85	2524.89	3242.62	3568.9	4925.68	4824.84	5783.16	4480.48	3587.4	2978.69	5013.77	3074.21	3545.29	3218.01	4198.02	4255.51	5546.24	11.6559	11.5605	11.5963	12.015	11.6046	11.5678	12.5212	13.1348	12.2533	11.9142	12.2582	12.253	11.6135	11.633	11.4118	12.1199	11.9569	11.3777	12.2895	11.7734	12.1579
PFLU0460	pyruvate dehydrogenase E1 component	aceE1			6359.2	6827.52	4497.96	6262.81	6395.43	4604.61	5422.01	8941.67	4714.25	5857.73	6851.26	9539.46	7731.22	9180.69	6656.71	6960.16	5800.49	8197.92	6634.59	6553.76	6038.47	7665.32	7707.66	8252.03	12.2429	12.1558	12.1683	12.6398	12.3422	12.1385	13.2523	13.7809	12.9645	12.7871	13.0694	13.173	12.3631	12.4373	12.0473	12.9754	12.8499	12.1388	13.1841	12.6462	12.9658
PFLU0461	putative glutamate-ammonia-ligase adenylyltransferase				6820.99	8909.83	6157.85	5698.02	7293.2	5893.74	2684.62	2827.1	3196.61	5071.97	4444.71	6206.12	8962.79	10538	9381.57	5350.12	5064.91	11071.7	4066.11	6750.48	4640.06	7919.73	8424.16	12087.3	12.368	12.6131	12.6427	12.5101	12.5413	12.538	12.424	12.5375	12.5234	12.5793	12.528	12.5773	12.5982	12.7019	12.6298	12.6344	12.6627	12.645	12.6035	12.6848	12.6228
PFLU0462	ADP-heptose--LPS heptosyltransferase II	rfaF			6181.18	6537.27	4293.16	4158.58	5361.2	4449.17	2091.57	2483.35	2396.98	3940.68	3194.61	4786.61	7400.33	8842.05	6955.58	3671.73	3194.79	7889.98	2866.45	4562.9	3206.71	5855.18	5775.03	8739.21	12.1924	12.0828	12.0958	12.0828	12.0841	12.0823	12.1177	12.3577	12.1916	12.2158	12.1	12.2162	12.2929	12.3711	12.127	12.1509	12.0543	12.0787	12.2074	12.1381	12.1518
PFLU0463	lipopolysaccharide heptosyltransferase-1	rfaC			5093.68	6615.17	3200.16	2774.43	4699.54	3754.28	1516.06	1808.81	1607.73	3241.65	2131.69	3298.13	6315.23	7257.48	6558.94	2662.24	2385.44	6702.29	2062.37	3586.17	2217.16	4635.49	4549.21	7335.58	11.8812	12.1036	11.6744	11.5487	11.8926	11.8312	11.6974	11.9017	11.6982	11.9138	11.5644	11.7053	12.0332	12.0216	12.0256	11.7204	11.6599	11.8196	11.7815	11.7923	11.694
PFLU0464	lipopolysaccharide core biosynthesis protein	rfaG			4309.02	4150.15	2738.43	2716.79	3454.81	2978.36	1178.89	1231.33	1251.56	2673.57	1858.43	2521	4673.63	5953.35	4757.96	2175.24	2057.74	5145.69	1545.09	2823.72	1976.92	3419.95	3732.63	5816.4	11.599	11.3306	11.4586	11.5218	11.4513	11.4739	11.3497	11.2085	11.3921	11.6405	11.3628	11.3135	11.5624	11.6806	11.5077	11.4635	11.4439	11.4228	11.4032	11.4469	11.5422
PFLU0465	lipopolysaccharide core biosynthesis protein	rfaP			4840.88	4700.49	2609.46	2902.11	3728.55	3018.38	1179.16	1415.71	1156.68	2247.9	1947.05	2644.92	4150.3	5046.11	4599.44	1900.38	1907.84	5155.75	1382.88	2769.83	1790.64	3332.81	3859.96	5669.9	11.797	11.5313	11.3896	11.6144	11.5605	11.5034	11.3502	11.4823	11.2872	11.3901	11.4317	11.3872	11.4076	11.4293	11.4552	11.2919	11.3459	11.4276	11.2519	11.4179	11.4232
PFLU0466	putative lipopolysaccharide core biosynthesis protein				11095.2	12237.4	7531.61	7987.87	9663.34	7802.05	3133.49	2892.57	3412.85	6174.45	5549.47	7816.48	11275.9	13148.5	12215.2	6227	5432.18	13532.4	4680.38	8003.86	5330.1	9664.37	10037.2	14586.5	13.2617	13.193	12.9528	12.9431	12.941	12.9918	12.6083	12.5712	12.6001	12.867	12.8139	12.9019	12.9636	13.1288	13.0925	12.8405	12.7535	12.9791	12.7736	12.9417	12.8017
PFLU0467	putative lipopolysaccharide biosynthesis-related protein				4000.28	5066.04	3189.54	2723.39	3693.17	3428.31	1317.72	1385.36	1573.56	3085.68	2220.2	3338.23	5767.27	7049.96	5186.46	2656.15	2416.16	6182.17	1913.9	3424.56	2466.05	4141.37	4461.79	6683.55	11.4893	11.6405	11.669	11.5258	11.5497	11.6895	11.5099	11.4434	11.6726	11.8454	11.6243	11.7236	11.8954	11.9759	11.6446	11.7156	11.676	11.6998	11.6873	11.7218	11.82
PFLU0468	conserved hypothetical protein				3210.22	3624.46	2367.07	2063.95	2695.92	2533.75	855.759	985.078	992.734	2049.73	1501.17	2181.05	4067.6	4875.54	3770.71	1796.89	1586.81	4380.77	1270.65	2223.69	1644.91	2701.7	3029.6	4949.92	11.1447	11.1116	11.2707	11.1609	11.1038	11.2585	10.8484	10.7432	11.0836	11.2519	11.0492	11.1083	11.3741	11.3715	11.1717	11.2227	11.0746	11.1813	11.1356	11.0841	11.3209
PFLU0469	putative ABC transport system, periplasmic substrate-binding protein				7923.43	8628.8	4558.62	5363.98	7033.02	5561.56	2169.57	2312.98	2396.93	4958.37	3807.65	4990.74	7490.82	9110.27	8846.98	4222.73	3942.11	10389.8	2867.79	6261.66	3815.79	6623.94	8104.97	10279.4	12.6393	12.5555	12.1883	12.4263	12.4838	12.4362	12.1598	12.2602	12.1913	12.5443	12.3384	12.2716	12.3133	12.4226	12.5315	12.3367	12.3428	12.5341	12.2081	12.5793	12.3773
PFLU0470	putative ABC transport system, ATP-binding protein (pseudogene)				1487.88	1822.1	687.082	751.446	1101.44	811.438	504.653	732.434	451.931	849.442	718.164	937.838	1336.89	1744.37	1736.25	639.568	749.622	1664.82	570.285	1110.13	552.753	1076.23	1405.28	1793.19	10.0155	10.0842	9.74931	9.71739	9.88342	9.74931	9.83127	9.88342	9.86333	9.93849	9.83127	9.86333	9.79744	9.95081	10.1001	9.71739	9.92667	9.91033	9.83127	10.0352	9.93849
PFLU0471	putative ABC transport system, permease protein				3766.16	4787.05	3249.6	2945.74	3841.43	3387.73	1198.4	1400.12	1427.02	2555.51	2146.99	3112.92	4546.09	5730.93	5056.1	2452.23	2308.2	6257.75	1797.57	3416.44	2204.99	4202.94	4750.66	7076.92	11.4021	11.5624	11.704	11.6307	11.6084	11.6694	11.3673	11.4609	11.5542	11.5777	11.5748	11.6252	11.5266	11.6177	11.6069	11.6209	11.6135	11.7152	11.612	11.7152	11.686
PFLU0472	putative lipoprotein				8533.01	8306.58	4983.81	6196.7	7349.88	5406.69	2590.47	2649.55	2318.51	4080.74	3706.74	5010.68	6702.38	8236.98	7840.92	3754.82	4227.1	9035.15	2525.07	5600.76	3485.9	6751.58	7783.29	10045.3	12.7739	12.486	12.3218	12.6257	12.5555	12.3865	12.3821	12.4422	12.1529	12.2623	12.3088	12.2796	12.1305	12.2448	12.3197	12.1808	12.4342	12.2925	12.0484	12.4254	12.2644
PFLU0473	putative TonB-dependent exported protein				9891.7	14787.5	10636	9932.94	12684.5	10797.2	5268.64	5108.22	7478.36	10231.6	9898.4	12866.5	15350.4	17563.1	14968.9	11348.1	11308.2	19801.2	8594.64	15703.4	10196	17110.3	16628	20446.3	13.0387	13.5519	13.5258	13.2306	13.3592	13.5934	13.2088	13.2559	13.457	13.6486	13.4995	13.573	13.5359	13.7322	13.4813	13.5934	13.6599	13.6715	13.4673	13.8407	13.6429
PFLU0474	putative membrane protein				11035.4	12569.1	9836.27	9092.23	11420.6	9172.46	3534.69	2642.25	4597.96	7935.2	7063.78	9962.91	15435.7	17177.8	13517.7	8150.65	7272.96	16165.4	5849.1	9199.81	7478.73	12031.3	11256.6	17600.6	13.2503	13.2406	13.4115	13.1051	13.191	13.2955	12.7535	12.4373	12.9325	13.2544	13.1112	13.2306	13.5491	13.6825	13.278	13.1746	13.1317	13.301	13.0397	13.1306	13.2447
PFLU0475	putative carbamoyltransferase				3075.06	3875.49	2660.04	2249.62	2984.09	2608.38	1679.52	2701.69	1886	2195	2089.24	2861.38	3597.24	4826.06	4103.4	2231.82	2093.59	5267.44	1732.89	2983.37	2175.83	3433.27	3809.37	5433.53	11.0848	11.2208	11.4179	11.2812	11.2499	11.3006	11.8377	12.4775	11.9138	11.3466	11.5343	11.4936	11.1881	11.3574	11.2736	11.504	11.4703	11.4586	11.5657	11.5243	11.6674
PFLU0476	conserved hypothetical protein				6658.27	6964.54	4431.19	4537.11	6163.05	5177.51	2209.33	2974.84	2699.72	4458.6	3272.71	5178.5	7262.74	8596.73	7762.1	4294.54	3193.83	8654.1	3294.5	4996.03	3690.32	5748.39	6420.73	9518.36	12.3189	12.192	12.1458	12.2011	12.2909	12.3182	12.18	12.6083	12.3379	12.3838	12.1328	12.3224	12.2608	12.3167	12.3012	12.3597	12.0527	12.2258	12.3699	12.2706	12.3308
PFLU0477	putative deacetylase				5309.47	7426.22	4784.77	3903.29	5600.77	4736.54	2423.12	2459.42	2901.67	4136.89	3202.47	5063.64	7655.29	9675.02	7473.6	3710.01	3470.03	8596.92	2740.93	4924.78	3616.72	6200.06	6349.18	8808.61	11.9456	12.2989	12.2638	11.9962	12.1468	12.1808	12.2921	12.3415	12.4172	12.28	12.1023	12.2917	12.3461	12.5405	12.2378	12.1642	12.1756	12.2166	12.1502	12.2477	12.3045
PFLU0478	putative glycosyl transferase				2366.4	2726.83	1703.04	1826.11	2266.14	1931.47	1164.27	1440.96	980.929	1608.96	1410.92	1861.75	2789.12	3390.84	2806.26	1423.76	1454.3	3329.35	1161.47	1903.12	1281.67	2271.44	2546.17	3885.36	10.7142	10.7142	10.8506	11.0079	10.8705	10.8996	11.3286	11.5154	11.066	10.8889	10.9474	10.8938	10.8036	10.8129	10.757	10.903	10.9388	10.7845	10.9961	10.8484	11.0058
PFLU0479	putative glycosyl transferase				11342.9	10789.5	7499.4	8545.21	10101.9	8149.97	4606.61	5292.5	4662.45	6452.76	6167.42	8280.89	10907	12314	11401	6489.2	6098	12333.3	5023.43	7860.27	6597.93	9283.64	9898.64	13394.6	13.3116	12.9597	12.9479	13.0295	13.0046	13.0604	13.0656	13.2893	12.9487	12.9431	12.94	12.9797	12.9173	12.9827	12.9774	12.8942	12.9183	12.8277	12.8581	12.9153	13.0864
PFLU0480	putative membrane protein				4801.94	4701.32	2764.99	2962.3	3813.3	3014.09	1301.31	1588.45	1195.9	2505.38	1966.31	2758.52	4489.88	5475.5	5036.5	2019.15	1968.45	4991.29	1533.22	2775.83	1939.52	3314.56	3762.77	5634.86	11.7833	11.5321	11.476	11.641	11.5947	11.499	11.4884	11.676	11.3325	11.54	11.4463	11.4445	11.5077	11.5487	11.5999	11.3683	11.3917	11.3708	11.3921	11.4235	11.5154
PFLU0481	lipid A export ATP-binding/permease protein	msbA			9090.67	8842.71	6019.22	6576.64	7540.12	6781.31	2695.24	2947.22	3102.75	4815.97	4579.08	6051.25	9200.25	10035.1	9153.79	4613.07	4010	10453.1	3494.45	5004.59	4465.79	6758.26	7079.64	10809.1	12.8875	12.6001	12.6163	12.7003	12.5952	12.7545	12.4298	12.593	12.4899	12.4994	12.5685	12.5357	12.6456	12.6115	12.5856	12.4461	12.3624	12.5424	12.4418	12.2735	12.5777
PFLU0482	bifunctional protein HldE - core lipopolysaccharide biosynthesis	hldE			4305.32	4735.27	2672.79	3252.41	3946.62	3141.98	1946.45	2972.58	1909.49	2837.98	2655.09	3369.26	4426.93	5436.86	4826.17	2394.45	2480.11	5509.88	1944.3	3446.88	2133.3	3882.59	4500.88	6208.01	11.5967	11.5468	11.424	11.7637	11.6479	11.5683	12.0377	12.607	11.9319	11.7277	11.8572	11.7375	11.4905	11.539	11.5347	11.5865	11.7105	11.5266	11.7072	11.7328	11.6455
PFLU0483	putative lipopolysaccharide biosynthesis-related epimerase/dehydratase				4311.73	4162.82	2861.78	2643.23	3556.54	2995.76	1539.34	1520.71	1574.82	2392.36	1978.79	2955.45	4885.38	5750.39	4832.3	2395.43	2041.88	5026.92	1791.21	2684.13	2015.48	3497.77	3499.41	5830.79	11.5999	11.3397	11.5295	11.4905	11.4893	11.4861	11.7209	11.6011	11.6755	11.476	11.4537	11.5384	11.6379	11.6227	11.5359	11.5871	11.4379	11.3853	11.6079	11.3679	11.5704
PFLU0485	conserved hypothetical protein				9856.04	10317.5	6580.37	7028.17	8860.82	6804.28	3187.57	3912.9	3427.67	5035.32	4860.58	6931.62	9267.22	11144.5	10211	5508.78	5396.07	12173.9	4145.1	7989.59	4644.75	9403.45	9721.81	12934.6	13.0315	12.8801	12.7389	12.7856	12.8108	12.7605	12.6277	12.9446	12.6054	12.57	12.6481	12.7291	12.6548	12.8031	12.7736	12.6758	12.748	12.8073	12.6333	12.939	12.6243
PFLU0486	putative oxidoreductase				18248	18712.2	11802.1	18123.1	18967.2	12884.4	10835.8	8881.45	8885.51	11772	12535.7	15424.1	18658.7	19043	17805.9	12903.8	12279.3	20468.8	10792.6	13767.1	10838	17438.6	16278.6	22327.6	14.2086	14.0124	13.7036	14.0392	13.9854	13.9523	13.9469	13.7754	13.6324	13.8602	13.7784	13.8221	13.8727	13.8925	13.8533	13.7664	13.7498	13.7447	13.7352	13.6579	13.7189
PFLU0487	conserved hypothetical protein				2432.18	2667.97	1023.54	1563.96	1609.74	1271.79	908.33	1648.4	748.773	1133.32	1043.18	1455.89	1953.8	2457.05	2311.68	1010.32	979.308	2365.06	813.179	1483.03	833.877	1572.9	2233.55	2411.04	10.7432	10.6771	10.24	10.7822	10.3977	10.3765	10.9388	11.7387	10.6981	10.348	10.4633	10.5289	10.3334	10.3904	10.4763	10.4457	10.356	10.3294	10.4676	10.4633	10.4858
PFLU0488	quaternary ammonium compound-resistance protein	qacE			8238.43	10969.8	5387.16	6576.23	9082.08	6363.29	3246.4	4252.66	3057.36	6125.44	5746.04	6975.47	8293.02	10134.6	9518.37	5278.91	5886.6	12753.1	4271.18	8866.41	4129.99	9367.63	11164.7	13520.3	12.7024	12.9879	12.4437	12.6999	12.8499	12.6496	12.645	13.0412	12.4717	12.8581	12.8507	12.7379	12.4767	12.6277	12.6511	12.6166	12.8756	12.8756	12.6688	13.0759	12.4816
PFLU0489	putaitve LysR-family regulatory protein				3583.48	4271.81	2197.45	1974.43	2895.46	2429.8	1011.13	1295.08	1036.91	1925.38	1616.12	2280.18	3692.83	4687.09	4235.24	1732.03	1698.87	4519.62	1244.17	2611.61	1514.97	2813.08	3626.27	5113.33	11.3253	11.3835	11.1735	11.0934	11.204	11.2021	11.1132	11.3097	11.1481	11.1626	11.1679	11.1813	11.2264	11.3135	11.3267	11.1679	11.1729	11.2188	11.1075	11.3231	11.2162
PFLU0490	3-deoxy-d-manno-octulosonic-acid transferase	kdtA			4821.02	4997.72	3138.73	3202.25	4039.92	3416.24	1354.61	1713.7	1409.15	2237.4	2256.58	3109.48	3979.57	5204.87	5083.66	2267.02	2489.64	6480.79	1646.78	3718.81	1965.06	4150.37	4979.84	6949.2	11.7882	11.6237	11.6479	11.7461	11.6854	11.6829	11.5462	11.8079	11.541	11.3822	11.6497	11.6219	11.339	11.4698	11.6196	11.5253	11.7156	11.7656	11.4971	11.8491	11.5343
PFLU0491	putative outer membrane protein				7578.95	7889.06	4641.14	4430.73	6652.28	5015.5	2780.3	2687.61	2284.81	4177.97	3531.18	5487.85	7099.18	8237.79	7869.36	4659.7	4378.27	8914.79	3129.56	5259.77	3566.97	6424.02	6717.11	8919.45	12.5544	12.3988	12.219	12.172	12.4005	12.2675	12.4729	12.4689	12.1381	12.296	12.2425	12.4059	12.2272	12.2457	12.3254	12.4565	12.4793	12.2721	12.3082	12.3401	12.2887
PFLU0492	thiamine biosynthesis protein	thiC			7335.74	7723.01	4282.89	4781.42	5832.88	4604.6	3018.26	3214.82	2489.78	4165.2	3616.1	5309.98	7023.22	8763.26	7453.23	3967.93	3682.19	7627.98	2811.76	4614.59	3181.68	5683.9	5899.99	8082.71	12.5013	12.3657	12.0926	12.2748	12.2046	12.1381	12.5617	12.7044	12.2378	12.2891	12.2756	12.3588	12.2111	12.3533	12.2314	12.2586	12.2533	12.0277	12.1835	12.1497	12.1432
PFLU0493	putative membrane transport-related permease				4851.18	5907.25	3555.59	3189.61	4382.79	3699.76	1914.93	2662.68	2013.27	2976.24	2762.49	3718.63	5547.53	6912.43	5941.56	2862	3061.77	7849.79	2170.86	4653.25	2604.22	5363.1	5798.16	8139.4	11.7999	11.893	11.8364	11.7393	11.8011	11.81	12.0174	12.4502	11.9899	11.7966	11.9172	11.8682	11.8387	11.9444	11.8686	11.8186	11.998	12.0693	11.8514	12.1589	11.893
PFLU0494	putative lipoprotein				14218.3	14052.9	9542.33	10177.1	12181.1	9529.33	6047.98	7717.21	6855.66	7673.75	7101.03	10192.7	13715.4	15649.8	13626.8	7286.87	7002.13	16194.6	6065.06	9861.19	7511.01	11728.1	11336	16107.7	13.7722	13.4628	13.3455	13.2622	13.2925	13.3577	13.3806	13.6623	13.3679	13.2128	13.1165	13.2665	13.3154	13.483	13.291	13.0392	13.0858	13.3057	13.0838	13.225	13.2498
PFLU0495	conserved hypothetical protein				10593.3	13379.1	9946.68	11015.5	12803.4	10182.4	5695.3	4672	6732.97	9187.27	9173.42	11913.3	15379.7	16493.3	13332.2	10907.5	8181.91	16086.9	8001.15	10708.4	9307.34	13663.2	13650.3	18233	13.1686	13.3709	13.4287	13.3634	13.3737	13.4813	13.309	13.1495	13.3448	13.4775	13.4137	13.4786	13.5416	13.5986	13.255	13.5424	13.274	13.291	13.376	13.3221	13.5241
PFLU0496	conserved hypothetical protein				11214.4	11995.4	9100.87	10374.1	11341.8	9446.95	3794.13	2977.94	4214.48	6758.18	6656.53	8177.6	13209.1	14106.8	12748.5	8158.17	5898.16	13591.2	5312.42	7467.49	7091.99	11439.8	10619.2	16363.1	13.2812	13.1488	13.2653	13.291	13.1823	13.3432	12.8377	12.6102	12.8368	13.0111	13.0347	12.9653	13.2492	13.2774	13.1564	13.1754	12.8785	12.9858	12.9234	12.8402	13.176
PFLU0497	putative phosphoesterase				11624.7	10895.1	6773.53	7384.04	9592.56	7894.45	3108.95	2721.07	3444.14	6216.51	4753.66	6999.87	11024.1	12699.2	10883.9	6161.74	4935.55	11641.3	4371.92	6735.64	5535.34	7990.14	8545.39	12424	13.3704	12.9782	12.7794	12.8471	12.9316	13.0137	12.5966	12.4868	12.611	12.8775	12.6163	12.7436	12.9354	13.0496	12.8832	12.8287	12.6261	12.7308	12.6952	12.6824	12.8507
PFLU0498	conserved hypothetical protein				6901.05	5532.68	2659.64	3661.16	4666.05	3257.08	1348.46	1838.67	998.56	2293.42	1912.87	2501.84	4853.01	5498.81	5670.08	1906.47	1907.66	5130.37	1434.28	2395.98	1667.79	3180.16	3718.37	5866.67	12.3868	11.7899	11.4174	11.9195	11.8816	11.6139	11.5369	11.923	11.0981	11.4148	11.4076	11.3025	11.6264	11.5555	11.789	11.2954	11.3449	11.4174	11.308	11.1927	11.3385
PFLU0499	topoisomerase IV subunit B	parE			3811.51	4193.49	2333.29	2623.96	3347.03	2538.52	1499.24	2135.16	1240.86	2213.97	1858.16	2717.57	3691.55	4960.91	3983.69	1838.29	2110.8	4745.36	1435.68	2778.48	1794.12	3143.26	3443.39	4904.07	11.4185	11.3508	11.2512	11.4791	11.4067	11.2625	11.6844	12.1504	11.3804	11.3632	11.3616	11.421	11.2247	11.401	11.2404	11.2548	11.4861	11.3069	11.3097	11.425	11.4255
PFLU0500	putative exported protein				2300.03	3786.01	2055.69	1794.61	2461.56	2251.13	1319.45	1926.5	1267.28	1969.21	1852.46	2590.54	3326.59	4113.02	3419.72	2024.01	1802.67	3950.86	1787.72	2326.08	1678.19	2677.78	3138.18	4558.69	10.6754	11.1859	11.0953	10.983	10.9773	11.1002	11.5125	11.9988	11.4067	11.1876	11.3561	11.3589	11.0872	11.1124	11.0315	11.3721	11.2524	11.0288	11.6069	11.1586	11.3466
PFLU0501	topoisomerase IV subunit A	parC			6066.49	6537.76	4409.41	3732.42	5121.74	4184.64	2338.94	2830.92	2516.14	2939.06	2499.07	3828.38	6098.03	8097.06	6741.01	2871.4	2626.21	6827.91	2106.62	3520.74	2836.75	4158.33	4993.54	7123.94	12.1589	12.0833	12.1385	11.9444	12.0184	11.9826	12.2483	12.5391	12.2502	11.774	11.785	11.9043	11.9833	12.2139	12.0704	11.8215	11.7857	11.8482	11.8121	11.7642	12.0044
PFLU0502	putative lipoprotein				2644.42	2821.79	2000.8	1755.93	2377.72	1937.32	1237.03	1684.87	1176.92	1915.98	1564.52	2233.83	3611.23	4475.76	3265.89	1616.79	1522.04	3562.79	1487.11	1947.68	1475.7	2497.02	2576.12	3941.77	10.8627	10.7599	11.0538	10.9529	10.9435	10.9042	11.4195	11.7767	11.3064	11.1556	11.1211	11.15	11.1927	11.2404	10.9604	11.0675	11.0058	10.8838	11.3532	10.8848	11.1771
PFLU0503	putative membrane protein				4388.22	5142.81	3261.78	3135.6	4025.73	3366.26	1884.43	2309.82	1700.2	2785.23	2193.66	3195.12	5149.2	6494.53	5519.77	2464.56	2011.22	5997.78	1680.57	3102.42	2232.15	3855.46	4557.1	6275.26	11.6312	11.6632	11.7086	11.7188	11.6822	11.6604	11.9906	12.2578	11.7815	11.6992	11.6058	11.6651	11.7183	11.8392	11.7485	11.6268	11.4224	11.6559	11.5274	11.581	11.7026
PFLU0504	putative phosphatase				3296.27	5338.35	3505.01	2956.11	4010.96	3394.79	1629.47	1659.79	2006.73	3269.51	2045.59	3278.18	5495.76	7514.98	6048.06	2615.51	2915.56	7302.69	2258.85	4099.39	2695.91	4545.89	5172.35	7841.8	11.1954	11.7231	11.8148	11.6379	11.6755	11.6722	11.7966	11.7532	11.9853	11.925	11.5024	11.6992	11.8223	12.0828	11.8934	11.6974	11.9259	11.946	11.9087	11.9864	11.9386
PFLU0505	phosphatidylserine decarboxylase proenzyme	psd			4842.82	5423.95	3229.58	2510.87	3944.37	3214.49	1318.64	1473.86	1343.37	2575.86	2045.02	2849.55	5100.34	6474.68	5472.7	2135.11	2226.01	6142.04	1507.3	2985.75	1887	3785.18	4332.97	6028.37	11.7978	11.7518	11.6917	11.4224	11.6469	11.6003	11.5115	11.5524	11.4856	11.5856	11.502	11.4893	11.7029	11.8335	11.7293	11.4418	11.5628	11.693	11.3694	11.5266	11.4843
PFLU0506	thiosulfate sulfurtransferase	rhdA			6342.22	7886.83	4144.15	5865	6580.78	4489.14	2654.39	3108.61	2282.96	4317.16	3792.89	5496.04	7440.24	9227.92	7316.48	4010.66	4020.95	7994.43	3050.44	5687.46	3252.29	6566.94	6279.11	8835.68	12.239	12.3984	12.0433	12.5516	12.3846	12.0949	12.4108	12.665	12.1365	12.3483	12.3329	12.4092	12.3023	12.447	12.2081	12.2713	12.3654	12.1033	12.28	12.4451	12.1715
PFLU0507	conserved hypothetical protein				4673.72	3724.51	3045.89	2460.32	3561.09	3077.75	1450	1636.65	1451.59	2451.17	1989.13	2821.63	4701.58	5546.82	4546.33	2378.45	2172.9	5040.9	1707.84	2830.22	2010.76	3602.25	3564.7	5753.85	11.7353	11.157	11.6058	11.3891	11.4902	11.5369	11.6417	11.7277	11.5726	11.5083	11.4618	11.4755	11.5754	11.5673	11.4375	11.5806	11.5274	11.3886	11.5451	11.4507	11.5669
PFLU0508	chemotaxis MotA protein	motA			9788.33	10051.3	8663.76	8502.14	9969.98	8578.61	3531.39	3022.72	4767.4	6131.92	5409.8	7155.08	11910.7	13120.4	11267.2	7447.6	6459.82	14310.1	5379.61	8281.86	6249.98	10306.6	10209.7	15095.4	13.0178	12.8304	13.1836	13.0221	12.9905	13.1623	12.752	12.6272	12.9785	12.8596	12.7759	12.7778	13.0745	13.1257	12.9492	13.067	12.9803	13.0812	12.9383	12.9905	13.0156
PFLU0509	chemotaxis MotB protein	motB			5115.31	6399.82	4696.06	3815.95	5084.79	4538.48	1722.74	1505.92	2233.89	3378.44	2680.26	4032.01	6696.82	7686.79	6556.36	3725.57	3375	7194.98	2507.63	3991.19	3189.86	4956.88	5180.98	8026.98	11.8866	12.0423	12.2359	11.972	12.0086	12.111	11.8705	11.5828	12.1082	11.9778	11.8749	11.9794	12.1296	12.1229	12.0239	12.1707	12.1364	11.9246	12.0401	11.9501	12.1471
PFLU0510	conserved hypothetical protein				21588.8	19139	15571.8	23467.5	22563.3	15287.6	9137.13	7400.98	10143.4	13545.2	14970.2	17114.3	21934	23512	22285	14812.4	14374.4	25791.3	12086.8	19093.3	13273.4	22957.2	21273.6	27804	14.4919	14.0645	14.2155	14.4237	14.2787	14.3023	13.8002	13.6181	13.768	14.0857	13.9727	13.9712	14.1972	14.3422	14.2681	13.9643	13.9688	14.2043	13.8391	14.1124	14.0281
PFLU0511	putative GTP-ase				5263.78	5898.19	2509.12	3057.52	4248.12	3044.61	1825.48	1853.14	1092.07	2008.49	2677.65	3080.7	3956.33	4320.75	6278.9	2107.55	2085.63	5158.1	1822.87	3445.72	1857.82	3577.48	3749.32	6585.02	11.9299	11.8911	11.3508	11.6806	11.7584	11.5186	11.9494	11.9346	11.2108	11.2227	11.8722	11.6058	11.3297	11.1865	11.955	11.4244	11.4653	11.4285	11.6296	11.731	11.4703
PFLU0512	oligoribonuclease	orn			7541.1	8070.67	5485.35	6938.43	8468.31	5781.85	3963.19	3058.06	3100.29	5428.51	5680.22	6935.82	9150.06	9924.64	7774.2	4192.97	4571.98	9379.74	3493.96	6157.37	4313.64	6068.99	8379.09	10794.9	12.5478	12.438	12.4781	12.7736	12.7554	12.5041	12.8881	12.6418	12.488	12.6888	12.8405	12.7297	12.6363	12.5859	12.3045	12.3292	12.5285	12.3537	12.4415	12.5563	12.5311
PFLU0513	putative membrane protein				6786.92	6892.88	3934.43	4624.24	5458.65	4487.58	1779.12	1818.41	1820.27	3365.31	2813.77	3709.16	6175.77	7349.35	7491.79	3256.48	3080.04	8979.77	2319.79	5311.62	2802.91	5714.02	6639.09	8836.1	12.357	12.174	11.9704	12.2282	12.1064	12.094	11.9152	11.9107	11.8657	11.9724	11.9413	11.8649	12.0012	12.0428	12.2425	11.993	12.0062	12.2837	11.941	12.352	11.993
PFLU0514	putative iron-sulfur binding protein				10357.5	11023.5	7154.57	8020.34	10330.5	7853.65	4881.66	6705.54	5185.62	6859.53	6666.49	8224.82	10531.2	12179.8	11976.7	6438.12	7014.33	14899.8	5303.52	9855.66	6145.23	10598.8	11836	14713.7	13.1182	12.9976	12.8698	12.9492	13.0403	13.0076	13.1252	13.523	13.067	13.0392	13.0367	12.973	12.8545	12.9585	13.0557	12.885	13.0905	13.1571	12.9224	13.2233	12.9937
PFLU0515	conserved hypothetical protein				1993.09	2225.87	1294.41	1240.41	1747.62	1417.63	1257.35	1642.38	1104.03	1328.13	1111.13	1536.2	2311.88	2611.22	2213.46	1165.38	1123.64	2342.12	956.033	1421.63	946.608	1760.77	1859.24	2970.77	10.4478	10.4096	10.5063	10.4763	10.5289	10.492	11.4391	11.7333	11.2247	10.5849	10.5832	10.5953	10.5404	10.4793	10.4287	10.6272	10.5442	10.314	10.701	10.3866	10.6514
PFLU0516	conserved hypothetical protein				12639.6	13379.9	9331.61	11489.5	12977.5	9687.28	9929.75	9460.99	10108.2	8983.72	8890.72	11549.9	14644.1	15289.8	13766.7	10092.8	8863.12	16325.7	7929.49	11023.2	7909.83	14216	13262.5	17815.6	13.5318	13.3717	13.3063	13.431	13.404	13.3871	13.8656	13.831	13.7654	13.431	13.3659	13.4359	13.4261	13.4391	13.318	13.442	13.3724	13.3195	13.3669	13.3553	13.3167
PFLU0517	N-acetylmuramoyl-l-alanine amidase	amiC			7928.76	7852.29	5325.99	6940.79	7747.74	5575.24	6026.03	9561.73	5431.2	4923.39	5594.37	6820.64	8331.77	8488.7	7884.88	5434.92	5390.97	9412.68	4751.72	7031.35	4418.34	8443.53	7849.11	11036.7	12.6398	12.393	12.4259	12.7744	12.6302	12.4407	13.3741	13.8419	13.1182	12.5348	12.8223	12.7062	12.4828	12.2969	12.3298	12.6562	12.7471	12.3597	12.7907	12.7444	12.5582
PFLU0518	DNA mismatch repair protein	mutL			3250.12	3713.25	1960.61	1888.6	2566.44	2171.31	1159.69	1375.28	1004.66	1661.28	1439.58	2120.32	3267.49	3768.55	3248.9	1583.58	1475.77	3646.07	1228.74	1990.61	1276.19	2349.59	2677.35	4003.62	11.166	11.15	11.0297	11.0484	11.0378	11.0514	11.3209	11.4268	11.1116	10.9399	10.9785	11.0746	11.0612	10.982	10.9529	11.0368	10.9562	10.9243	11.0864	10.9115	11.0001
PFLU0519	tRNA delta(2)-isopentenylpyrophosphate transferase	miaA			5745.98	8053.19	5247.44	4477.41	5631.99	4682.41	2782.64	4600.8	3937.93	3824.74	5057.91	6327.08	8014.62	8350.85	7236.53	5763.32	5272.67	9109.27	5299.17	6390.45	3895.63	7886.29	7230.55	10901.3	12.0732	12.4362	12.4055	12.1847	12.1553	12.1656	12.4737	13.1312	12.7574	12.179	12.7003	12.5977	12.4235	12.2702	12.192	12.7379	12.716	12.3104	12.922	12.6115	12.405
PFLU0520	Hfq protein (host factor-I protein)	hfq			8952.97	9945.22	7120.28	10005.6	9076.52	6974.06	11584.5	22375	9850.99	6972.7	10986.9	12360	12151.8	12096.3	9820.56	7403.59	8787.58	12633.7	8418.34	10074.3	6838.67	12740.4	10753.9	14203.2	12.856	12.8097	12.863	13.2393	12.8488	12.8031	14.0136	14.4041	13.7433	13.0579	13.6124	13.5269	13.1063	12.9437	12.7054	13.0562	13.3603	12.8622	13.4391	13.258	13.1364
PFLU0521	GTP-binding protein HflX	hflX			3088.52	3950.34	2539.87	2268.36	3038.97	2730.72	3176.36	4608.4	3539.48	2436.75	2713.28	3555.2	4161.34	5161.47	4398.27	2513.5	2350.32	4916.35	2290.81	3237.13	2339.95	3947.02	4132.67	5852.27	11.0919	11.2441	11.3621	11.2868	11.2783	11.358	12.6221	13.134	12.6372	11.502	11.8934	11.8018	11.4101	11.4571	11.3886	11.6548	11.6392	11.3519	11.9237	11.6417	11.7541
PFLU0522	putative phage-related protein				6487.71	7795.63	5193.32	6543.22	7320.69	4959.19	9910.36	10751.1	9315.65	4944.38	6399.13	8303.06	8087.65	8908.34	7405.88	7019.29	5941.44	8611.14	6265.3	6093.66	5706.22	6947.46	6300.74	8898.82	12.2698	12.3838	12.3892	12.6922	12.5496	12.2477	13.8644	13.9285	13.6868	12.5413	12.9841	12.9832	12.438	12.3818	12.2247	12.9879	12.8875	12.219	13.1188	12.5409	12.892
PFLU0523	putative phage-related protein				7020.56	7334.28	5281.26	5369	6301.84	5345.56	4989.65	7193.81	5510.58	5015.47	4318.74	6243.81	8815.44	10071.9	7803.6	5621.68	5004.94	9056.59	3930.68	5435.07	4436.64	6736.49	6661.94	9847.34	12.4177	12.2748	12.4113	12.4287	12.3221	12.368	13.148	13.5995	13.1358	12.5654	12.4884	12.5846	12.5718	12.6182	12.3109	12.7081	12.6468	12.2983	12.5671	12.3854	12.5671
PFLU0524	putative ATP phosphoribosyltransferase regulatory subunit				3108.36	3621.6	2192.52	2152.05	2806.21	2197.42	2160.12	2817.21	2148.89	2078.32	2062.3	2730.78	3799.18	4404.27	3610.05	1927.55	1815.81	4122.23	2000.65	2631.34	1781.97	2984.36	2937.46	4323.33	11.1038	11.1106	11.1717	11.2201	11.1648	11.0675	12.1562	12.5311	12.0612	11.2752	11.5173	11.4285	11.265	11.217	11.0996	11.3086	11.2645	11.0905	11.7358	11.3354	11.4144
PFLU0525	adenylosuccinate synthetase	purA			2143.85	2314.02	1826.85	1333.66	1595.65	1751.15	783.776	1076.28	1422.79	1519.8	1032.56	1620.39	2923.66	3395.58	2436.1	1454.38	1300.41	3022.61	1083.55	1781.44	1195.32	2272.34	1885.87	3458.69	10.5739	10.4633	10.9304	10.5849	10.3866	10.7667	10.6981	10.9326	11.5497	10.7997	10.4425	10.679	10.8769	10.8177	10.5442	10.9283	10.7845	10.662	10.9115	10.7613	10.9304
PFLU0526	putative methyl-accepting chemotaxis protein				5871.26	5942.84	3896.88	4282.16	5460.87	4155.3	1680.92	1707.89	1771.94	3034.71	2605.79	3793.5	5367.71	6616.59	6551.64	3226.19	3165.07	7275.75	2063.1	4377.09	2548.38	4857.49	5312.78	7961.2	12.109	11.9029	11.9579	12.1218	12.1069	11.9709	11.8381	11.8027	11.8316	11.8238	11.829	11.8943	11.7857	11.8749	12.022	11.9788	12.0419	11.9393	11.7828	12.082	11.8601
PFLU0527	iron(III)-transport system permease protein	fbpB			9672.98	11812.6	9389.25	8779.82	10901.2	9118.18	4317.09	4040	5052.54	8337.9	7275.2	9520.71	13828.3	15873.6	13180.1	7909.5	8604.33	16345.5	6544.5	11367.1	7203.04	13579.8	13394.7	18491.2	12.9961	13.1201	13.318	13.0656	13.1172	13.2856	12.9987	12.9851	13.0412	13.334	13.1358	13.1702	13.3325	13.5161	13.225	13.1445	13.3386	13.3228	13.1649	13.4012	13.1999
PFLU0528	putative iron-binding periplasmic protein				15447.8	16633.1	11758.5	15547.4	17276.4	11726.3	6443.4	4201.27	6904.3	10657.9	9974.45	13073.3	18342.1	20080.4	17176.2	10782.8	9767.59	19613.4	8946.47	12869	10214.1	16112.4	15763.8	20769.8	13.8991	13.7738	13.6934	13.8448	13.8448	13.7664	13.4375	13.0279	13.3746	13.7046	13.5139	13.6062	13.8474	13.9984	13.7617	13.5225	13.4806	13.6517	13.5081	13.5674	13.6497
PFLU0530	ribonuclease R	rnr			2574.21	3011.8	1694.47	1694.35	2218.62	1798.83	1127.2	1738.72	1172.23	1572.23	1604.84	2143.54	2818.27	3492.03	2946.39	1563.9	1576.69	3501.63	1335.04	2086.97	1378.29	2328.44	2564.31	3818.45	10.8177	10.8398	10.8422	10.9003	10.8445	10.8024	11.2821	11.83	11.3032	10.8556	11.16	11.0848	10.8215	10.8694	10.8189	11.0259	11.0622	10.8506	11.2014	10.9841	11.0894
PFLU0531	23s rRNA (guanosine-2'-o-)-methyltransferase	rlmB			3544.64	5047.64	2743.89	2104.87	3040.48	2799.69	1366.66	1817.68	1616.24	2381.08	2189.42	3155.72	4435.77	5351.85	4751.03	2319.87	2321.68	5876.53	2155.41	3381.09	1823.21	3722.82	3824.66	6383.23	11.3054	11.633	11.4618	11.1876	11.2797	11.3853	11.5583	11.9093	11.707	11.4703	11.6036	11.6428	11.492	11.5129	11.5066	11.5524	11.6213	11.6268	11.8409	11.7034	11.4424
PFLU0533	30S ribosomal protein S6	rpsF			6218.1	6024.95	4853.26	8757.42	8497.01	4708.98	16156.4	17469	13981.7	6328.77	11715.6	13390.9	9419.34	9571.8	7176.88	8459.31	6144.83	7033.62	9627.67	6752.81	7239.75	8463.31	6516	7925.73	12.2078	11.9304	12.2852	13.0613	12.7588	12.1712	14.2943	14.2475	14.1167	12.9037	13.6957	13.6363	12.6816	12.5186	12.1777	13.2176	12.9292	11.8914	13.5909	12.6856	13.2053
PFLU0534	30S ribosomal protein S18	rpsR			11064.3	10212.2	6520.38	14567.7	13204.1	6372.6	23843.2	22168.1	19573.9	7925.01	16729.4	20633.6	11455	10901.9	11044.4	11858.1	10040.4	10813.8	12029.8	10178.2	8920.07	13167.4	11106.9	13302.4	13.2559	12.8596	12.7233	13.7422	13.4249	12.6531	14.571	14.383	14.4532	13.2528	14.108	14.1943	12.9901	12.7644	12.9131	13.6509	13.5181	12.5966	13.8357	13.2696	13.4673
PFLU0535	putative membrane protein				8140.33	9163.49	7707.32	9678.37	10789.3	6951.13	18362	26931.3	24887.9	8542.52	15584	21538.9	11576.5	13497.1	10358.3	13392.4	11559.2	13189.7	13777.6	12766.7	11158.2	15491.9	12523.3	14118.2	12.6828	12.6596	12.9927	13.186	13.0994	12.7975	14.4041	14.5329	14.6316	13.3679	14.033	14.2475	13.0111	13.1775	12.799	13.8221	13.6794	12.9338	13.995	13.5564	13.7591
PFLU0536	50S ribosomal protein L9	rplI			2962.39	2644.4	1759.28	1977.44	2258.97	1751.99	2566.43	3101.91	1991.36	1730.77	1829.56	2895.3	3613.32	4022.94	2848.89	1589.22	1333.45	2800.18	1404.33	1419.48	1394.27	2217.4	2020.77	3467.39	11.0334	10.6658	10.8883	11.0966	10.8658	10.7674	12.3699	12.66	11.977	11.0028	11.3372	11.5093	11.1949	11.0779	10.7759	11.0427	10.825	10.5404	11.279	10.3817	11.1053
PFLU0537	replicative DNA helicase	dnaB			6229.11	7596.01	4138.81	4630.68	6045.96	4821.52	3858.66	4672.64	3054.45	3966.44	3786.35	5409.28	6242.38	7550.18	7992.77	3783.53	3518.39	8114.66	3046.84	4899.17	3345.28	5790.69	6539.18	8457.11	12.2105	12.3384	12.0408	12.2305	12.2578	12.2046	12.8535	13.1499	12.4706	12.2228	12.3312	12.3818	12.0153	12.0895	12.3548	12.1916	12.193	12.1245	12.2775	12.2394	12.2086
PFLU0538	conserved hypothetical protein				6734.51	7694.34	5055.68	4665.12	6054.05	5011.14	5098.94	5119.71	4191.83	3999.66	3755.78	5378.81	7370.88	8660	8154.68	3792.47	3625.43	8770.36	3008.33	5140.91	4013.16	6138.55	6421.62	9177.5	12.3406	12.3575	12.3419	12.2413	12.2608	12.2652	13.1723	13.2574	12.8316	12.2363	12.3218	12.3718	12.2858	12.3316	12.393	12.1949	12.2323	12.2448	12.2627	12.3086	12.4451
PFLU0539	hypothetical protein				5728.17	5935.37	4135.83	3986.31	5158.42	4096.27	1761.49	1754.08	1743.17	3185.49	2527.94	3658.81	5978.46	7115.51	6400.44	3116.27	2836.02	7464.19	2206.77	3814.82	2778.54	4887.63	5135.64	7940.53	12.0685	11.9017	12.0389	12.0265	12.0295	11.9537	11.9003	11.8478	11.8115	11.8895	11.7961	11.8443	11.9524	11.9968	11.9856	11.9363	11.8851	11.9817	11.8726	11.8775	11.9812
PFLU0540	putative membrane protein				8944.5	12888	9815.25	9720.71	11696.1	9478.33	5045.51	3754.44	5863.41	7728.24	8404.22	10767.9	12824.2	14132.2	14221.3	10143.9	9076.33	17727.9	7634.64	12632.2	8407.62	15161.8	15042.3	19137.4	12.8523	13.2939	13.403	13.195	13.2226	13.348	13.1606	12.8946	13.1999	13.2217	13.2955	13.338	13.1971	13.2812	13.3799	13.4444	13.3932	13.4628	13.3189	13.5424	13.3863
PFLU0541	conserved hypothetical protein				5897.74	6308.64	3152.3	4188.03	5229.16	3728.08	2147.6	2733.91	1860.9	3380.36	3365.93	4719.4	5294.09	6500.65	5586.9	2957.72	3106.21	6288.83	2192.75	3853.38	2949.27	4584.89	5193.68	6436.73	12.1165	12.0126	11.653	12.0921	12.0476	11.8207	12.1502	12.4918	11.8963	11.9794	12.172	12.1924	11.7606	11.8412	11.7642	11.8657	12.0174	11.7209	11.8637	11.8934	12.0501
PFLU0542	conserved hypothetical protein				4418.6	6372.88	3880.91	3466.59	4641.84	4060.14	1808.67	2075.32	2165.37	3515.89	2924.36	4492.92	6323.7	7373.09	5445.56	3661.24	3194.33	7620.59	2546.92	4423.9	3060.36	5461.77	5605.71	7893.57	11.6413	12.0316	11.9501	11.8518	11.8758	11.9393	11.9363	12.1086	12.0715	12.0464	11.9864	12.1292	12.0341	12.0484	11.7204	12.1475	12.054	12.0244	12.0591	12.0969	12.0981
PFLU0543	conserved hypothetical protein				4084.53	5269.19	3628.8	2032.54	3691.78	3909.52	1049.11	1392.1	1551.67	2230.19	2104.98	4202.37	5597.82	6150.64	4560.97	2939.04	2192.14	6209.62	2101.82	4345.14	2413.4	4417.73	4296.07	7335.97	11.5179	11.7022	11.8637	11.1392	11.5483	11.8847	11.1635	11.4518	11.653	11.3761	11.5433	12.0381	11.8508	11.7348	11.4445	11.8572	11.5415	11.7049	11.8105	12.07	11.7913
PFLU0545	azurin precursor	azu			12232.7	10948.7	8333.27	10702.7	10955.1	8496.02	3649.11	4062.71	4152.49	7261.92	6696.99	7827.87	15105.7	14563.8	11419.3	6612.68	6460.33	13384.1	5494.14	8407.91	6137.58	11308.2	10365.1	15739.5	13.4701	12.9841	13.1143	13.3261	13.1245	13.1409	12.797	12.9905	12.8203	13.1238	13.0417	12.903	13.5063	13.3417	12.9803	12.9104	12.9809	12.9581	12.9658	13.0059	12.9918
PFLU0546	NH(3)-dependent NAD(+) synthetase	nadE			5973	6742.04	5128.73	4526.57	5550.05	5022.77	2006.03	2278.83	2642.56	4167.11	3587.51	5189.13	8148.72	8949.62	7802.98	4890.67	4094.27	8364.3	3147.09	4956.55	3399.13	6937.65	6364.32	10015.3	12.1357	12.1332	12.366	12.1979	12.1305	12.2713	12.0704	12.2394	12.3104	12.2913	12.2627	12.3275	12.4498	12.3904	12.3104	12.5195	12.3941	12.1732	12.3142	12.2596	12.2314
PFLU0547	nicotinate phosphoribosyltransferase (ec 2.4.2.11) (naprtase)	pncB			3953.13	4298.36	2434.58	2549.38	3239.3	2993.1	1200.66	1751.92	1440.6	2299.12	1930.97	2626.01	3945.91	5476.53	4852.6	2112.87	2255.21	6650.43	1529.01	2960.09	2019.82	3767.37	4562.97	5470.3	11.4735	11.3937	11.3117	11.4457	11.3555	11.4843	11.3721	11.8443	11.5644	11.419	11.421	11.3822	11.3262	11.5491	11.5433	11.4285	11.5819	11.8071	11.3886	11.5149	11.5769
PFLU0548	putative LysR-family regulatory protein				7614.19	9181.98	6981.23	6078.35	7681.59	6601.18	2743.08	2439.74	3724.4	6024.47	5637.17	7153.7	9673.43	11024.5	10231.5	7053.45	6492.72	13597.9	5380.66	8968.96	5143.07	10756.3	10483.1	14584.5	12.5626	12.6622	12.8264	12.604	12.62	12.7108	12.4548	12.3275	12.6949	12.8309	12.8345	12.7759	12.7268	12.7867	12.7778	12.9971	12.9874	12.9883	12.939	13.098	12.7531
PFLU0549	putative dehydrogenase				15070.7	17611.2	11529	14569.5	17428.3	11356.7	6526.38	3376.45	7272.2	10412	9992.85	14195	16376.9	16506.1	16403.3	11949	10341.6	17937.3	10373.7	12287.7	10099.8	15921.4	14942.7	19828.1	13.8545	13.885	13.6641	13.7447	13.8589	13.6913	13.4513	12.7683	13.4303	13.6749	13.5155	13.7108	13.6517	13.6029	13.659	13.6607	13.5519	13.4846	13.6825	13.5037	13.6324
PFLU0550	putative oxidoreductase				3684.99	4100.43	2850.08	2638.99	3260.41	2991.95	1271.52	1412.69	1282.03	2289.38	1873.35	2567.88	4422.25	5056.28	4277.82	2183.49	1996.09	4977.91	1551.5	2832.76	1898.7	3446.03	3772.24	6064.19	11.3689	11.3017	11.5229	11.4884	11.3666	11.4823	11.4586	11.4795	11.4185	11.4118	11.3721	11.342	11.4884	11.4339	11.3453	11.4673	11.4127	11.3666	11.4113	11.4518	11.4888
PFLU0551	putative branched amino acid ABC transport system, substrate-binding protein	livJ2			3245.05	5973.85	4482.04	6813.25	9150.35	3901.12	5031.44	9348.51	4785.79	5718.54	5089.21	7610.89	6680.95	8211.33	6461.8	8921.39	8766.46	9100.55	4896.12	5926.1	5718.78	6748.01	6660.48	9266.31	11.1622	11.9127	12.163	12.7471	12.8647	11.882	13.1571	13.8136	12.9797	12.754	12.7101	12.8614	12.1273	12.2387	11.9976	13.2805	13.3586	12.3088	12.8293	12.5046	12.8942
PFLU0553	high-affinity branched-chain amino acid transport system permease	livH2			12655	12401.5	10323.3	16669.6	17250.4	10467.3	9371.68	11485.1	7588.98	11297.8	12023.5	14808	15244.7	16480.5	13717.9	12898.7	12379.6	18578.6	9355.7	11842.7	11752.7	14489.8	13966.6	18487.1	13.5333	13.2137	13.4854	13.944	13.843	13.534	13.8191	13.9554	13.4746	13.7871	13.7337	13.768	13.5269	13.5959	13.3051	13.7638	13.768	13.5541	13.5575	13.4495	13.843
PFLU0554	high-affinity branched-chain amino acid transport system permease protein	livM2			10461.2	12360	7870.07	11201.8	12941.8	8836.85	5406.04	4769.47	4534.13	8277.8	8981.06	11075	11109.3	12841.4	11212.7	8169.53	8794.53	15960.4	6237.6	9849.08	7120.87	12279.8	12257.4	14655.6	13.1426	13.2102	13.0279	13.3905	13.4003	13.2226	13.2484	13.176	12.9198	13.3173	13.3821	13.3737	12.9437	13.0752	12.9406	13.1768	13.3618	13.2791	13.115	13.2202	13.1823
PFLU0555	high-affinity branched-chain amino acid transport ATP-binding protein	livG2			4494.42	4290.29	2714.02	3230.21	4120.04	3024.47	1725.96	2128.61	1632.65	2622.45	2409.26	3231.82	4453.08	5214.15	4519.67	2675.97	2149.99	5315.62	2040.6	2654.7	2517.7	3294.01	3489.53	5101.3	11.6709	11.3917	11.4429	11.7557	11.7086	11.5061	11.8743	12.145	11.7236	11.6104	11.7362	11.6795	11.4966	11.4725	11.4285	11.7277	11.5132	11.4768	11.768	11.3502	11.8423
PFLU0556	high-affinity branched-chain amino acid transport ATP-binding protein	livF2			6790.78	5638.53	3211.21	5070.12	5590.52	3917.86	1958.5	2706.6	1659.24	3529.77	3299.3	4018.5	5482.8	6378.53	5833.25	2896.12	2798.87	6426.79	2491.93	3464.12	2600.08	4363.37	4902.49	6942.75	12.3585	11.8203	11.6816	12.3526	12.1442	11.8885	12.0442	12.4811	11.7449	12.053	12.1412	11.9741	11.8178	11.8015	11.833	11.8358	11.8692	11.7489	12.032	11.7453	11.8907
PFLU0557	putative amino acid oxidase				4358.15	4817.17	2674.64	2730.1	3823.63	2889.44	1313.79	1689.09	1063.71	2185.06	2070.37	2950.03	3536.79	4659.88	5111.15	2357.78	2381.06	5640.74	1713.21	3151.71	1760.81	3658.23	4146.06	5727.15	11.6205	11.5764	11.4261	11.5309	11.6021	11.4333	11.5027	11.7802	11.1806	11.3379	11.5229	11.5363	11.1635	11.2992	11.626	11.5688	11.6565	11.5619	11.5483	11.6041	11.4032
PFLU0558	putative cation transport-related membrane protein				4578.58	5062.82	3583.93	3572.51	4578.8	3882.52	1505.32	1560.57	1738.65	3135.58	2771.8	3654.98	5432.39	6738.48	5913.27	3413.8	3250.47	7941.44	2394.77	4363.62	2505.5	5420.14	5647.01	8710.2	11.7049	11.6369	11.8498	11.8926	11.8553	11.8749	11.6878	11.6461	11.8075	11.8713	11.9224	11.8412	11.8032	11.9062	11.8605	12.0577	12.0807	12.0922	11.9828	12.0756	11.8358
PFLU0559	putative epimerase				2608.31	3164.74	1629.03	1796.23	2318.36	1801.73	844.125	1235.45	777.394	1546.1	1393.16	1813.63	2736.64	3489.17	3029.2	1293.06	1375.33	3865.53	1051.36	2238.33	1088.67	2352.03	2969.29	3888.41	10.8372	10.8986	10.7972	10.9848	10.9021	10.807	10.8201	11.2123	10.7583	10.8237	10.9304	10.8618	10.7727	10.8684	10.853	10.7554	10.8578	11.0001	10.8563	11.0925	10.8316
PFLU0560	putative urease/membrane protein				2240.43	3319.24	1632.65	1447.45	2130.84	1831.65	1163.66	2396.98	1060.5	1631	1907.04	2673.98	3114.05	3688.58	3012.06	1664.87	1693.53	3953.75	1608.34	2302.32	1478.42	2673.39	2977.22	4094.74	10.6251	10.9785	10.7997	10.6927	10.7834	10.8264	11.3267	12.3065	11.1778	10.9104	11.4021	11.401	10.9897	10.9484	10.8384	11.1058	11.1666	11.0307	11.4576	11.1392	11.1791
PFLU0561	urease accessory protein	ureG			4250.28	4398.74	2326.64	2154.76	3543.7	2461.74	1732.63	1807.7	1206.77	1791.06	1914.24	3331.49	3716.62	4816.39	4132.4	1861.95	1894.37	4491.51	1457.87	2660.26	1663.79	3075.59	3512.91	4335.61	11.5791	11.4322	11.2441	11.2214	11.4871	11.2188	11.879	11.9008	11.3449	11.0622	11.4101	11.7204	11.2359	11.3543	11.2879	11.2694	11.3372	11.2139	11.3286	11.355	11.334
PFLU0562	putative urease accessory protein				2142.51	2173.6	1026.33	1263.03	1688.37	1173.73	817.937	1077.94	531.999	1174.92	980.177	1411.47	1906.72	2483.58	1976.98	970.327	992.516	2162.55	825.965	1296.8	743.719	1493.36	1747.19	2290.48	10.5725	10.3904	10.246	10.5146	10.458	10.2831	10.7727	10.9348	10.1626	10.3977	10.3691	10.4676	10.291	10.4146	10.2567	10.3817	10.3642	10.2344	10.4793	10.246	10.3262
PFLU0563	urease accessory protein	ureE			4158.77	5296.74	3185.11	3057.16	3660.61	3204.41	2274.47	2844.55	1844.6	2869.04	2003.07	2907.9	5327.33	6020.47	5388.64	3242.76	2650.99	5831.43	2035.76	2839.52	2418.79	4046.41	4200.28	6421.39	11.5438	11.711	11.667	11.6801	11.5326	11.5935	12.2152	12.5461	11.8838	11.7412	11.4735	11.5142	11.7713	11.7026	11.71	11.986	11.7966	11.6139	11.7642	11.4537	11.7946
PFLU0564	putative exported protein				14509.5	13629.3	11602.5	16494.8	15933	11881.1	5630.46	4260.62	7308.83	12189.3	11826.4	12364.3	19157.7	20566.4	15867.2	11816.5	13282.1	22459.7	9765.12	15768.4	9664.44	19809.1	19223.9	23768	13.7974	13.4046	13.6726	13.9262	13.7267	13.7904	13.2955	13.0439	13.4342	13.9104	13.7093	13.5288	13.9119	14.0544	13.5943	13.6478	13.8633	13.9362	13.6093	13.8459	13.5747
PFLU0565	putative TetR-family regulatory protein				5875.6	10113.4	5742.77	4393.69	6423.42	5683.89	2296.19	1904.11	2629.97	4874.66	3914.53	6176.25	9164.89	10400.8	9690.39	4910.32	4291.21	11048.4	3847.72	6086.3	4060.14	7710.96	7810.65	10601.9	12.1106	12.8436	12.5487	12.163	12.3491	12.4746	12.2285	11.9794	12.3041	12.519	12.3676	12.5704	12.6388	12.6807	12.6828	12.5241	12.451	12.6368	12.5487	12.5391	12.4607
PFLU0566	putative membrane protein				12170.8	13654.9	8435.21	9326.25	12080.6	8695.66	3560.73	2501.07	3850.25	7241.62	6519.77	9316.84	13310.2	13931.5	14003.6	7279.99	6888.79	15547.9	6096.86	9315.24	6560.46	11526.6	11379.7	17047.1	13.4563	13.4075	13.1325	13.1372	13.2751	13.1854	12.7661	12.3676	12.7279	13.1182	13.0082	13.1445	13.2658	13.2469	13.3489	13.0361	13.069	13.2343	13.0905	13.1426	13.0794
PFLU0567	putative membrane protein				5415.57	7420.1	4758.74	3873.13	5399.51	4943.77	1837.54	2127.78	2410.92	3990.16	3228.71	4821.93	7527.49	8957.58	7674.76	4063.31	3761.45	9324.6	2900.69	4921.05	3568.53	6538.39	6514.43	10030	11.9791	12.2953	12.2533	11.9882	12.0921	12.2416	11.9579	12.1438	12.2034	12.2305	12.1146	12.2254	12.3182	12.3939	12.2821	12.2887	12.283	12.3451	12.2239	12.2453	12.2895
PFLU0568	putative bacterioferritin				7217.84	10307.4	6242.29	5970.3	8135.58	5948.66	3380.42	3378.91	3499.42	6091.3	5376.75	7924.72	11272.2	12677.1	9885	5694.76	7687.24	11596.7	4298.2	7025.88	4392.18	8494.07	7635.81	11298.9	12.4746	12.8756	12.6605	12.5837	12.6961	12.5526	12.6971	12.7703	12.6257	12.8494	12.7698	12.9224	12.9613	13.0472	12.7189	12.726	13.1971	12.7254	12.6763	12.7424	12.5514
PFLU0569	lipase precursor	lipA			6191.72	8313.13	5427.4	5219.06	6912.42	5787.69	2581.01	2571.05	2964.89	5273.7	3729.34	5364.7	9042.56	10384.9	8443.74	4757.28	3905.73	10026.9	3123.81	5908.28	4210.37	7121.08	7749.55	10535.3	12.1961	12.4876	12.458	12.3868	12.4584	12.5075	12.3773	12.4047	12.4407	12.6474	12.3146	12.368	12.612	12.6766	12.4477	12.4876	12.3301	12.4677	12.3065	12.4984	12.506
PFLU0570	putative membrane protein				3512.33	4359.19	3213.7	2582.04	3483.33	3304.29	1333.57	1488.91	1747.34	2725.17	2178.89	3007.5	5350.7	6549.85	4570.75	2748.68	2502.51	6052.19	2021.47	3437.52	2317.23	4085.36	4633.15	6379.35	11.2872	11.419	11.6829	11.4599	11.4653	11.633	11.5262	11.5649	11.8141	11.6709	11.5958	11.5715	11.7799	11.8567	11.4495	11.7606	11.725	11.6714	11.7503	11.7281	11.7408
PFLU0571	putative AraC-family regulatory protein				6678.22	6936.91	4340.61	4009.28	5335.19	4442.69	1665.36	1521.32	1776.87	3478.67	2531.38	4029.21	7524.41	8668.42	7086.97	3092.3	2722.96	7217.04	2236.35	3700.25	2748.97	5109.73	4952.03	8240.8	12.325	12.1853	12.1126	12.0332	12.0756	12.0775	11.8258	11.6016	11.8358	12.0252	11.7982	11.9784	12.3177	12.3342	12.1538	11.9267	11.8284	11.9283	11.8923	11.8372	11.9659
PFLU0572	phosphate starvation-inducible protein precursor	psiF			16791.3	18411.2	10470.5	11823.4	15485.5	10788.9	6435.7	7417.99	6228.49	8572.95	8212.88	11316.5	16387.3	16878.1	17796.9	10638.3	9647.87	18051.7	7762.03	11300.1	8069.11	14373.5	13151.4	19567.9	14.0617	13.9775	13.5114	13.4719	13.6925	13.5926	13.4359	13.6197	13.2559	13.3717	13.2688	13.4003	13.653	13.6419	13.8504	13.5123	13.4651	13.5026	13.3411	13.3914	13.3404
PFLU0573	putative membrane protein				8162.28	10848.3	7987.42	7416.04	9811.24	8016.77	3856.02	4328.74	4787.2	7355.06	7563.28	9007.4	10712.7	12890	10718	8263.98	8389.58	14325.9	6531.46	10142.9	6963.04	11893.5	12139.6	15738	12.687	12.9711	13.0477	12.8519	12.9636	13.0328	12.8528	13.0604	12.982	13.1409	13.1768	13.0943	12.884	13.0838	12.8549	13.1891	13.3035	13.0838	13.1608	13.2658	13.1552
PFLU0574	putative chaperone/heat shock protein				4119.26	5642.08	3186.1	2799.28	3904.47	3328.41	1433.84	1923.07	1455.75	2699.05	2283.07	3289.33	4860.83	5915.79	5344.32	2269.28	2751.02	6884.19	1749.58	3591.79	2322.53	3970.87	4956.86	6992.49	11.5295	11.8215	11.6674	11.561	11.6301	11.6417	11.6237	11.9962	11.5754	11.6559	11.667	11.7026	11.6291	11.67	11.6962	11.5262	11.8465	11.8572	11.581	11.7961	11.7441
PFLU0575	curved DNA-binding protein	cbpA			8387.97	10021.9	5865.97	5719.84	8109.54	6473.57	4116.81	5689.22	4296.73	5622.72	4790.46	6777.71	9227.28	10721.9	10043.7	5427.94	5186.51	11882.1	4212.86	7748.27	5038.71	8220.1	9211.11	12425.8	12.7414	12.8236	12.5773	12.5171	12.6917	12.6766	12.9417	13.3709	12.862	12.7366	12.6277	12.6945	12.6496	12.7323	12.7504	12.654	12.6952	12.7614	12.6502	12.8881	12.7291
PFLU0576	conserved hypothetical protein				2943.64	3538.05	2054.46	1862.66	2467.08	2238.91	943.213	1239.43	900.144	1830.44	1458.67	2070.75	3390.91	3898.89	3013.52	1531.29	1548.07	4030.38	1155.37	2249	1228.97	2647.65	3161.64	4510.62	11.0227	11.0767	11.0946	11.0288	10.983	11.0925	11.0068	11.2201	10.9456	11.0966	10.9956	11.0368	11.1075	11.0395	10.8398	11.0008	11.0368	11.06	10.9877	11.1009	10.9572
PFLU0577	conserved hypothetical protein				8246.39	8442.36	5466.56	6377.34	7648.09	5546.16	2827.95	2654.14	2724.93	4964.06	4337.8	5570.33	8194.62	9595.6	8449.75	4504.64	4443.12	9667.77	3362.35	6498.54	3828.1	7384	7670.87	10723.4	12.7057	12.5162	12.4729	12.6639	12.6139	12.4302	12.4876	12.4442	12.35	12.5474	12.494	12.4292	12.4594	12.5245	12.4498	12.419	12.4953	12.4059	12.3959	12.6351	12.3834
PFLU0578	urease alpha subunit	ureC			7222.56	7493.28	4925.4	5972.4	6766	5124.29	3507.68	4394.71	2947.33	4620.98	5119.48	6699.6	6912.7	8170.56	7569	4711.83	4378.97	8462.66	4841.29	5348.16	4539.53	6448.47	6792.88	8835.96	12.4758	12.3113	12.3054	12.5846	12.4268	12.3023	12.7444	13.0745	12.4339	12.4357	12.7176	12.6811	12.178	12.2285	12.2593	12.4706	12.4799	12.1937	12.8176	12.3627	12.5961
PFLU0579	urease beta subunit	ureB			8384.84	8062.16	5600.86	6198.71	7568.34	5944.97	2540	2174.29	2640.32	4641.4	5117.15	6110.09	7530.89	8901.85	8505.58	5019.43	5221.45	11001.9	4038.44	6841.63	4426.35	8427.99	8699.48	11920.6	12.7394	12.4373	12.5075	12.6267	12.6016	12.5522	12.3558	12.174	12.3088	12.4422	12.716	12.5534	12.3193	12.3802	12.4616	12.5534	12.7029	12.6283	12.593	12.7029	12.5613
PFLU0580	putative acetyltransferase				2440.56	2026.58	1332.94	1309.98	1697.32	1584.65	729.982	975.469	741.432	1232.48	1131.82	1494.81	2814.06	3292.96	2743.39	1315.28	1221.41	3770.42	1129.94	1742.97	1032.4	1865.32	2142.76	4000.77	10.7492	10.2831	10.5521	10.564	10.4697	10.6568	10.5676	10.7155	10.6845	10.4824	10.6102	10.56	10.8189	10.7674	10.7155	10.7857	10.6638	10.9723	10.9639	10.7224	10.7517
PFLU0581	putative acetyltransferase				3949.7	4209.26	2943.39	2698.01	3571.78	2994.41	1393.39	1435.76	1473.66	2353.54	2222.41	3101.13	4180.29	5088.91	4634.14	2274.92	2175.56	5185.59	1864.08	2921.26	2201.68	3551.39	3500.48	5641.91	11.4703	11.3574	11.5628	11.5154	11.4957	11.4856	11.5834	11.5106	11.5885	11.4518	11.6272	11.6162	11.4167	11.4418	11.4703	11.5299	11.5289	11.4418	11.6548	11.4962	11.6822
PFLU0582	urease gamma subunit	ureA			6462.94	6909	3653.41	3802.16	5190.54	3863.22	2188.32	2197.92	1829.26	3290.23	3216.67	4508.87	6157.88	7122.44	6480.59	2834.33	2975.52	7852.9	2361.91	4175.21	2604.54	5014.37	5314.4	7980.79	12.2644	12.1768	11.8733	11.9659	12.0381	11.8686	12.1689	12.1878	11.8713	11.9359	12.1082	12.1325	11.9962	11.9991	12.0025	11.8042	11.9557	12.0707	11.9664	12.0126	11.8934
PFLU0583	putative uerase accessory protein				3025.28	3154.99	1964.23	2134.92	2596.46	2104.77	976.93	1371.76	1020.03	1727.41	1717.26	2240.49	3021.46	3595.86	3270.03	1684.08	1751.36	3890.36	1288.13	2445.89	1447.02	2684.15	3301.79	4126.71	11.0645	10.893	11.0326	11.2064	11.0531	11.0037	11.06	11.4195	11.1286	11.0021	11.2491	11.1547	10.942	10.9093	10.9676	11.1254	11.2221	11.0079	11.1556	11.227	11.1537
PFLU0584	putative amina acid ABC transport system, ATP-binding protein				6480.94	7751.42	5645.03	5417.29	6894.38	5466.15	3578.47	4221.79	3697.43	5282.98	5255.54	6683.32	9029.12	9908.08	7900.74	5665.98	4927.64	10330.7	5529.89	6455.9	4778.56	7888.89	7394.81	11125.6	12.268	12.3732	12.5202	12.439	12.4531	12.4042	12.7736	13.0354	12.6884	12.6518	12.7439	12.6763	12.6091	12.5837	12.3339	12.7213	12.6247	12.5234	12.9719	12.6257	12.6605
PFLU0585	putative amino acid ABC transport system, ATP-binding protein				2765.52	3672.27	2608.32	1905.38	2696.08	2567.04	1385.28	1576.64	1388.37	2200.52	2118.02	3052.57	4364.56	5281.12	3727.59	2065.7	2067.2	4797.48	2119.7	2691.22	2039.79	3237.2	3329.09	4757.8	10.937	11.13	11.3891	11.0567	11.1046	11.277	11.5748	11.6632	11.5179	11.3513	11.5535	11.5928	11.4703	11.4915	11.1468	11.3989	11.4531	11.3248	11.8227	11.3708	11.5894
PFLU0586	putative amino acid ABC transport system, permease				9215.02	9770.25	6745.61	7584.87	9085.2	7430.87	4111.47	4279.63	3824.98	7355.57	6407.83	8022.73	11455.2	13336.8	9863.93	7422.97	5453.59	11755.5	5927.15	7465.5	6047.48	9343.35	9653.24	12819.8	12.9112	12.7712	12.7729	12.8808	12.8519	12.8971	12.939	13.0517	12.7209	13.1416	12.987	12.9371	12.9905	13.152	12.7137	13.0613	12.7588	12.7444	13.0517	12.8386	12.967
PFLU0587	putative amino acid ABC transport system, permease				5823.45	6097.07	3532	3718.16	5066.08	3894.59	2100.59	2248.82	1694.25	3201.38	2781.27	4231.65	5304.63	6543.79	5492.81	2821.01	2671.04	6452.99	2156.08	3741.59	2816.29	4300.17	4894.72	6442.99	12.0976	11.9518	11.829	11.9374	12.0038	11.8799	12.1229	12.2186	11.7767	11.8987	11.9279	12.0481	11.7633	11.8553	11.7375	11.7974	11.8045	11.757	11.8418	11.8564	11.9976
PFLU0588	putative amino acid ABC transport system, substrate-binding protein				15032.4	16225.1	10633.9	15539.3	17520.3	10612.5	11564	12967.4	8173.46	11454.4	10553.2	15716.7	16107.9	18394.8	15306.2	12074.2	10537.2	17398	9106.19	11508.5	12557.6	14470	13760.4	18100.6	13.852	13.7352	13.5248	13.843	13.8713	13.5638	14.0103	14.0499	13.5502	13.8106	13.5747	13.8504	13.6227	13.8255	13.5288	13.6726	13.5775	13.4249	13.5279	13.4144	13.9285
PFLU0589	hypothetical protein				5661.87	8090.31	5867.83	4644.4	6299.11	5791.93	2107.22	1923.64	2826.58	4207.95	3755.26	5373.32	8380.48	9473.8	8106.63	4694.48	4293.42	10961.1	3505.29	5922.36	4083.26	7456.3	7421.4	11617.5	12.0473	12.441	12.5783	12.2339	12.3212	12.5092	12.1266	11.9968	12.3909	12.3073	12.3212	12.3692	12.494	12.494	12.3808	12.4668	12.4524	12.6233	12.4447	12.5041	12.4662
PFLU0590	putative iron ABC transport system, permease				6869.87	8970.51	5290.1	4630.69	6493.46	5566.59	1927.16	2040.48	2256.46	3934.86	3384.91	5355.07	7657.4	8858.38	7718.91	4340.16	4020.05	9633.58	3172.19	5730.65	3336.42	6909.31	7496.81	10602.9	12.3805	12.6267	12.4159	12.2308	12.3624	12.4377	12.0239	12.0807	12.119	12.2144	12.1797	12.366	12.3483	12.3732	12.2913	12.3722	12.365	12.3992	12.327	12.4542	12.2049
PFLU0591	putative iron ABC transport system, periplasmic substrate-binding protein				6820.45	7925.73	4937.69	4531.79	6172.09	5466.54	1806.18	1569.53	1996.74	3996.16	3334.64	4998.56	7147.98	8313.26	8520	4174.04	3123.19	10412.2	2696.65	5118.87	3539.46	5990.59	6734.76	9529.25	12.3676	12.405	12.31	12.1987	12.2941	12.405	11.9346	11.6565	11.9817	12.2347	12.1553	12.2775	12.239	12.2618	12.465	12.3224	12.0244	12.5366	12.1273	12.3049	12.2796
PFLU0592	putative iron ABC transport system, ATP-binding protein				6832.9	6925.92	4426.52	4101.92	5235.32	4547.96	1524.19	1422.96	1614.46	3543.76	2585.42	4028.35	7347.11	8020.03	6859.69	3370.28	2876.8	8679.08	2384.04	4198.19	2791.18	5104.41	5403.53	8503.73	12.3718	12.1808	12.1438	12.065	12.0488	12.1133	11.7049	11.4905	11.7053	12.06	11.8203	11.9781	12.2783	12.1932	12.0985	12.0404	11.9078	12.2301	11.9784	12.02	11.9882
PFLU0593	putative TonB-dependent membrane receptor				10324	9381.34	6286.2	7110.84	8922.99	6637.96	3134.98	2738.84	3144.28	5128.62	4722.63	6699.04	8415.16	9911.82	9698.97	4811.33	5137.04	11222.6	3886.08	7159.29	4909.98	8667.36	9121.37	11617.4	13.1135	12.6989	12.6716	12.8013	12.8258	12.7194	12.6088	12.4945	12.5038	12.5992	12.6088	12.6807	12.4999	12.5841	12.6848	12.5013	12.6824	12.6716	12.5568	12.7778	12.6975
PFLU0594	putative membrane protein				6817.08	7561.64	5272.73	5235.18	6940.99	5459.33	2225.84	2128.11	2528.27	4631.88	3928.15	5337.23	7771.7	9460.04	7605.38	4317.59	4242.43	9260.82	3083.27	6137.39	4036.95	7085.64	7369.79	10165.2	12.3657	12.3288	12.4086	12.3896	12.465	12.4021	12.191	12.1442	12.2547	12.438	12.3732	12.3639	12.3711	12.4914	12.2656	12.3665	12.4369	12.335	12.2929	12.5487	12.4538
PFLU0595	putative outer membrane protein				6686.2	8239.55	4753.9	4772.47	6381.56	4876.22	1860.2	1706.69	2162.24	3766.32	3018.07	4793.01	6939.79	8319.82	7647.93	3660.31	3161.71	8426.64	2462.16	4581.63	3275.05	5661.01	6138.7	8746.82	12.3263	12.4717	12.2511	12.2726	12.3376	12.22	11.9734	11.8015	12.07	12.1532	12.0261	12.2173	12.1878	12.2641	12.276	12.1471	12.0404	12.1856	12.0196	12.1425	12.1808
PFLU0596	putative exported protein				10220.9	9465.1	8169.03	6912.02	8332.03	6973.44	2394.49	1606.38	3242.2	5234.35	4368.3	6529.79	12441.4	12418.1	11399.5	6242.97	4670.83	12343.2	4259.42	6818.72	4560.34	9187.42	8268.81	13344.7	13.0987	12.7117	13.0858	12.7698	12.7313	12.8026	12.2756	11.6957	12.5366	12.6368	12.5022	12.645	13.1532	12.9923	12.9769	12.8447	12.5549	12.8293	12.6664	12.6971	12.6016
PFLU0597	putative exported protein				4063.28	4425.37	3671.21	3005.3	3974.31	3617.85	1260.13	1248.01	1555.04	2475.25	2159.84	3082.44	5156.58	5631.42	5515.49	2786.22	2205.09	5974.61	1892.83	3080.18	2153.67	4320.91	4113.8	6875.21	11.5088	11.4412	11.879	11.6565	11.6604	11.7748	11.4445	11.2372	11.6565	11.5205	11.5828	11.6064	11.7221	11.5879	11.7461	11.7748	11.5497	11.6492	11.6731	11.573	11.6548
PFLU0598	putative exported protein				3111.97	2862.66	2007.91	1776.26	2412.42	2031.29	861.573	1216.98	851.492	1501.12	1379.23	1822.3	2960.81	3166.12	3201.08	1535.84	1416.69	3060.67	1058.12	1764.65	1144.98	2411.81	2649.86	3922.19	11.1058	10.7801	11.0592	10.9656	10.9593	10.9604	10.8588	11.1876	10.8694	10.7822	10.9115	10.8664	10.9053	10.7205	10.9252	11.0048	10.9012	10.6812	10.8726	10.7432	10.8805
PFLU0601	hypothetical protein				2703.85	3895.41	2879.26	1812.05	2543.06	2677.63	774.901	907.611	971.109	1815.51	1562.52	2262.3	4442.31	4921.09	4047.03	2016.08	1732.46	5611.9	1540.03	2316.3	1343.36	3331.57	3337.56	6101.4	10.8964	11.2264	11.5384	10.9961	11.0288	11.334	10.6771	10.5264	11.0475	11.0872	11.1186	11.1685	11.4936	11.3872	11.2596	11.3654	11.2058	11.5535	11.4003	11.15	11.0559
PFLU0602	precorrin-6A reductase	cobK			11192.6	11137.9	7209.23	8526.68	10601.7	7579.86	3305.64	2085.9	3414.74	6431.8	5902.56	8298.35	11539	11855.2	10499.1	7102.16	5864.57	11884.4	5348.59	7377.37	4984.67	9692.73	9092.94	13808.3	13.278	13.0137	12.8801	13.0259	13.0745	12.933	12.6635	12.1162	12.6012	12.9349	12.8871	12.982	13.0033	12.9117	12.8176	13.0064	12.8694	12.7628	12.9321	12.8229	12.7149
PFLU0603	precorrin-6Y C(5,15)-methyltransferase [decarboxylating]	cobL			4307.93	6294.75	4322.4	4001.57	5286.82	4427.73	1672.77	1524.48	2130.09	3179.34	2964.65	4469.13	5878.67	6472.21	6382.89	4296.68	3388.73	7359.55	2878.61	4212.48	3072.65	5703.34	5885.41	8496.56	11.5986	12.0082	12.1073	12.0316	12.0612	12.0725	11.8304	11.6079	12.0504	11.8876	12.0051	12.1208	11.9263	11.833	11.9807	12.3604	12.1422	11.9596	12.2122	12.0252	12.1036
PFLU0604	putative cobalamin biosynthesis protein				2771.76	2661.44	1283.51	1542.42	2059.21	1536.04	762.455	1186.78	644.705	1242.45	1197.33	1533.61	2058.31	2600.18	2372.05	1054.88	1218.21	3243.54	830.242	1905.99	821.114	1895.25	2572.15	3274.49	10.9399	10.6732	10.4963	10.7655	10.7465	10.6126	10.6493	11.1406	10.5006	10.4982	10.7042	10.5879	10.4014	10.4676	10.5063	10.5032	10.6583	10.7478	10.492	10.8516	10.4633
PFLU0605	precorrin-8X methylmutase	cobH			4031.5	4647.73	2102.93	2463.51	3507.19	2449	1191.26	1496.48	982.851	2027.67	1892.79	2607.12	3119.89	4168.19	4393.45	1584.35	1883.41	5001.8	1314.81	3103.87	1362.85	3076.38	4153.44	5136.69	11.5011	11.5169	11.1271	11.3917	11.4743	11.2117	11.3616	11.5744	11.0703	11.2359	11.3896	11.3689	10.9921	11.1341	11.3882	11.0378	11.3297	11.3728	11.1837	11.5822	11.0767
PFLU0606	precorrin-2 C(20)-methyltransferase	cobI			2033.77	2333.18	993.932	1391.24	1713.78	1185.87	755.388	1072.99	645.555	1228.46	1138	1341.86	1953.9	2311.64	2068.23	923.702	1005.63	2416.49	766.584	1584.62	740.665	1560.18	2198.39	2613.42	10.4763	10.4858	10.2035	10.6395	10.5006	10.291	10.6357	10.9252	10.5063	10.4633	10.6171	10.3977	10.3378	10.3041	10.3218	10.314	10.3866	10.3514	10.3817	10.5697	10.3218
PFLU0607	putative precorrin-3B C17-methyltransferase, cobalamin biosynthesis protein				2950.95	3315.74	1590.32	1572.83	2178.42	1843.69	855.582	1067.11	813.368	1486.51	1307.43	1821.61	2642.67	3366.43	2923.14	1215.79	1428.69	3513.88	978.031	2208.55	1128.29	2160.4	2785.73	3432.1	11.0259	10.9751	10.7641	10.7885	10.8177	10.8411	10.8471	10.9181	10.8163	10.7641	10.8316	10.8647	10.7274	10.8024	10.812	10.6694	10.9115	10.8598	10.7554	11.0746	10.8664
PFLU0608	conserved hypothetical protein				8789.83	11518.2	6939.96	8221.82	9977.84	7341.84	3615.64	3890.44	3875.8	6453.37	6442.11	8239.01	10546.7	11696.4	11510.7	6031.01	7292.06	14196	5010.53	9467.09	5424.18	10497.4	11363.3	14668.7	12.8169	13.0779	12.8144	12.9764	12.9923	12.8761	12.7841	12.9354	12.7339	12.9446	12.9949	12.975	12.8566	12.8856	12.9879	12.7975	13.1384	13.0613	12.856	13.1691	12.8218
PFLU0609	putative membrane protein				4760.54	4555.85	4026.59	3800.97	4359.98	3982.89	1279.59	1170.14	1586.69	2726.42	2494	3361.4	5180.28	6187.88	5767.56	3082.34	2901.17	7569.33	2242.01	3914.2	2630.48	5166.35	5575.72	7968.66	11.7687	11.4861	12.0022	11.9656	11.7918	11.9118	11.4668	11.1147	11.6826	11.6714	11.7815	11.7353	11.7298	11.7458	11.8141	11.9208	11.9176	12.0082	11.8987	11.9215	11.9102
PFLU0610	putative sensor kinase/response regulator fusion protein				4884.2	5002.55	3074.8	3028.5	3910.42	3279.99	1497.32	1776.24	1382.63	2541.74	2026.77	2860.38	4349.43	5634.02	5207.17	2413.84	2285.57	5757.26	1568.38	3239.84	2081.32	3787.58	4417.67	6152.57	11.8105	11.626	11.6183	11.6665	11.6312	11.6223	11.6826	11.8697	11.5129	11.5662	11.4884	11.493	11.4647	11.5894	11.6506	11.5986	11.5995	11.5935	11.421	11.6428	11.6104
PFLU0611	phosphoribosylamine--glycine ligase	purD			2783.58	3388.27	1714.89	1787.42	2534.14	1875.13	1799.02	2776.55	1406.88	1798.1	1539.71	2197.69	2928.07	3751.66	3366.92	1411.14	1445.62	3549.96	1152.03	2246.83	1349.96	2383.6	2851.85	3693.74	10.9467	11.011	10.8627	10.9732	11.0237	10.8684	11.9295	12.5132	11.5363	11.0667	11.0887	11.1199	10.8805	10.9713	11.0068	10.8871	10.9304	10.8757	10.982	11.0987	11.0634
PFLU0612	bifunctional purine biosynthesis protein PurH	purH			5298.89	5815.13	3562.73	3578.95	4589.59	3712.72	3600.14	4404.95	3034.24	3134.95	2691.39	4068.7	5496.74	6516.35	5885.74	2723.62	2649.67	6305.72	2228.96	3563.24	2866.35	4385.97	4881.61	6488.31	11.9425	11.8669	11.8409	11.8939	11.8593	11.8148	12.7773	13.0765	12.4643	11.8708	11.8799	11.9923	11.8238	11.8473	11.8503	11.7477	11.7961	11.725	11.8885	11.7823	12.0153
PFLU0613	DNA-binding protein	fis			10858.8	12406.2	7567.77	7954.83	9577.16	7273.13	10534.2	9577.09	6007.72	7226.07	6762.29	9234.7	13274.8	13773.2	12712.2	6424.52	6197.47	13558.2	5957	8137.12	5632.54	10476.5	9167.02	14063.4	13.2128	13.2151	12.9607	12.9333	12.9292	12.863	13.9198	13.8448	13.2226	13.1143	13.0557	13.1245	13.2609	13.225	13.1495	12.8808	12.9366	12.982	13.0551	12.9641	12.872
PFLU0614	tRNA-dihydrouridine synthase B	dusB			11860.1	14166.5	9770.66	10302.2	12980.8	9777.44	15724.8	18152.2	11559.5	9047.15	9121.09	11485.5	13995.2	15563.6	14515.4	9397.39	9209.49	17779.8	8007.37	11851.8	8686.82	14074.6	14394.3	17388.3	13.4078	13.4746	13.3943	13.2812	13.4046	13.4046	14.2741	14.2763	13.9004	13.4488	13.4058	13.4303	13.3463	13.4701	13.4183	13.3509	13.416	13.4657	13.3782	13.4522	13.4359
PFLU0615	conserved hypothetical protein				10999.2	10555.2	6506.75	7657.2	9527.35	6954.3	3449.17	3560.55	3233.16	5922.67	5332.2	7416.48	9274.32	11282.5	10531.1	5142.49	5403.94	12579.4	4171.52	7162.81	5010.75	8519.43	9447.8	12593.4	13.2409	12.9193	12.7176	12.8897	12.922	12.7995	12.7194	12.8338	12.5338	12.8021	12.7609	12.8293	12.6562	12.8183	12.8218	12.5837	12.7493	12.8549	12.6414	12.7794	12.7213
PFLU0616	ribosomal protein L11 methyltransferase	prmA			4782.64	5539.23	2980.36	3286.78	4251.24	3052.76	1443.92	1789.37	1603.25	2579.06	2328.07	3194.15	4259.36	5385.88	5369.16	2091.85	2475.16	6062.39	1685.97	3669.47	1976.29	4068.11	4850.01	5793.45	11.7775	11.7913	11.5761	11.7787	11.7587	11.5258	11.6359	11.8835	11.6962	11.5871	11.69	11.6641	11.4386	11.5235	11.7046	11.4167	11.7078	11.6744	11.5305	11.8227	11.541
PFLU0617	biotin carboxylase	accC			3309.06	3553.22	2233.53	2876.5	3244.37	2090.46	2506.39	2957.55	1653.97	2503.88	3008.04	3979.74	3865.37	4256.16	3430.04	2660.7	2487.14	4076.55	2230.82	2616.27	1985.73	3082.41	3050.44	4022.45	11.2023	11.0848	11.1989	11.5999	11.358	10.999	12.3355	12.6012	11.7412	11.5384	12.0216	11.961	11.2937	11.1622	11.0341	11.7188	11.7133	11.0753	11.8891	11.3262	11.5512
PFLU0618	biotin carboxyl carrier protein of acetyl-CoA carboxylase	accB			6307.7	6708.52	3514.36	5288.25	6001.93	3262.2	6005.32	10578.7	3658.23	5416.23	8112.04	8775.56	7644.27	7456.64	5341.7	3817.84	3955.53	5706.51	4099.86	4976.63	3776.49	5210.62	5104.05	6135.42	12.2323	12.1263	11.82	12.4033	12.2465	11.6159	13.3696	13.9228	12.678	12.6848	13.2498	13.0604	12.3443	12.0697	11.6948	12.2025	12.3487	11.5802	12.6148	12.2652	12.3624
PFLU0619	3-dehydroquinate dehydratase	yqhS			5494.95	5983.27	3792.71	4146.74	4986.06	3866.37	2812.1	4150.4	2488.79	3739.35	4229.93	5408.09	6215.19	6680.14	5929.51	3596.08	3144.38	6931.38	3491.51	4013.79	3006.05	4849.96	5374.59	6924.22	11.9984	11.9185	11.9237	12.0794	11.9841	11.8697	12.4804	13.0132	12.237	12.1388	12.4559	12.3802	12.0112	11.8903	11.8649	12.1223	12.0332	11.8669	12.4407	11.9583	12.0735
PFLU0620	putative methyl-accepting chemotaxis protein				4726.74	5110.87	2822.75	3071.32	4141.24	3093.95	1091.89	1291.48	1272.52	2206.45	2084.46	3030.65	4124.6	4676.41	4174.04	2163.22	1721.63	5168.32	1643.34	2640.88	1711.61	3617.96	3742.97	5127.54	11.7541	11.653	11.5111	11.691	11.7214	11.5419	11.2299	11.3061	11.4113	11.3569	11.5321	11.5791	11.3943	11.3083	11.3064	11.4571	11.1934	11.4322	11.4936	11.342	11.3701
PFLU0621	putative GGDEF domain response regulator				4278.51	4423.75	2637.31	2842.78	3440.64	2728.16	983.683	1102.68	1088.52	2061.51	1819.38	2530.57	4016.45	4876.17	4306.64	2204.25	2082.43	4980.47	1394.45	2840.83	1600.65	3339.63	3906.48	5490	11.5904	11.4407	11.4071	11.5797	11.4439	11.3561	11.0739	10.9935	11.2064	11.2625	11.3292	11.3215	11.3555	11.3721	11.3555	11.4827	11.463	11.3683	11.2672	11.4547	11.2859
PFLU0623	conserved hypothetical protein				4834.43	5702.32	2932.01	3061.38	4284.88	3198.02	1673.4	2173.21	1578.61	2787.37	2215.68	3267.36	5147.24	6528.64	5439.24	2533.04	2464.22	5891.58	1674.5	3065.19	2210.8	4000.85	4374.13	6288.75	11.7933	11.8354	11.5579	11.684	11.7703	11.591	11.8312	12.1732	11.6781	11.7022	11.6205	11.6948	11.717	11.8495	11.7183	11.6646	11.6992	11.6316	11.5205	11.5649	11.6887
PFLU0624	conserved hypothetical protein				8264.65	9406.38	5551.51	5984.86	8332.97	6247.15	3129.59	3133.95	3248.24	4877.05	4876.44	6677.64	8023.29	8928.23	8538.26	5006.37	4678.36	10449.8	3958.41	5887.3	4427.62	6954.04	7719.11	11118.7	12.7122	12.7029	12.4971	12.5871	12.7318	12.6233	12.6054	12.6763	12.5387	12.5212	12.6552	12.6748	12.425	12.3868	12.4681	12.5506	12.5582	12.5417	12.5749	12.4926	12.5621
PFLU0625	putative translation initiation factor				4959.29	5150.69	3195.6	3266.98	4101.01	3466.89	1811.89	2348.31	1482.57	2555.25	1904.17	2954.24	5860.33	6283.24	5630.3	2274.6	2105.04	6678.79	1756.78	2761.02	1970.96	4140.86	4424.42	6127.6	11.8354	11.6656	11.6718	11.7683	11.7049	11.7068	11.9393	12.2812	11.5958	11.5774	11.401	11.5374	11.9224	11.7729	11.776	11.5295	11.4823	11.8138	11.5875	11.4138	11.5369
PFLU0626	biosynthetic arginine decarboxylase	speA			5088.83	5778.74	3982.18	3062.28	4152.33	3979.18	2477.22	2550.46	2549.19	3329.16	2646.41	4179.34	6327.71	7430.85	6250.11	3268.67	2359.43	6533.81	2380.95	3342.74	2903.27	4900.77	5091.53	7139.9	11.8808	11.8539	11.9886	11.6844	11.725	11.9115	12.3193	12.3951	12.2668	11.9562	11.8518	12.0299	12.0351	12.0621	11.9483	11.9999	11.645	11.7787	11.9774	11.6882	12.032
PFLU0627	putative hydrolase				7186.7	6751.81	5154.72	5432.69	6573.08	5057.66	2289.69	2065.58	2561.48	4468.18	3711.45	5291.35	7852.42	9291.65	7889.26	4239.83	4060.17	9543.81	3018.68	5493.48	3708.85	6906.02	7030.13	9804.58	12.4668	12.1395	12.3751	12.4442	12.3821	12.2783	12.2251	12.1	12.2739	12.3878	12.3104	12.3548	12.3878	12.4602	12.3304	12.3443	12.3784	12.3838	12.2675	12.3975	12.3371
PFLU0628	DNA-damage-inducible protein F	dinF			7143.79	6845.46	3710.31	5312.2	5998.14	4319.52	1675.24	2218.91	1628.56	3409.91	3315.17	4053.9	5507.22	6511.32	5838.72	2827.33	3908.8	8047.52	2098.2	5182.67	2367.63	5837.99	6727.24	8604.84	12.4535	12.1606	11.8911	12.41	12.2453	12.0351	11.8335	12.1999	11.7209	11.9927	12.1493	11.9866	11.8272	11.8449	11.8367	11.8015	12.3308	12.1101	11.8065	12.3218	11.7687
PFLU0629	putative lipoprotein				2675.05	3279.73	1652.6	1573.78	2163.43	1754.02	1017.17	1471.24	922.461	1483.88	1242.68	1809.1	2850.64	3421.01	2811.49	1399.52	1414.76	3468.47	991.274	1952.64	1122.42	2285.01	2682.89	3609.52	10.8805	10.9572	10.812	10.7913	10.8093	10.7713	11.1199	11.5497	10.9773	10.754	10.7613	10.8563	10.8384	10.8339	10.7599	10.8769	10.8986	10.836	10.7701	10.8889	10.8588
PFLU0630	putative membrane protein				8531.43	7169.7	5460.48	5475.38	6063.82	5370.49	2581.04	2869.77	2740.57	3625.89	3625.78	5026.29	8063.12	8359.06	7874.9	4542.55	3655.33	9374.01	3351.88	5069.68	3448.86	6981.53	6406.93	10121.9	12.7722	12.2363	12.471	12.4559	12.2644	12.3768	12.3776	12.5599	12.3558	12.0935	12.2803	12.283	12.4313	12.2721	12.327	12.4298	12.2448	12.3523	12.3924	12.2921	12.2518
PFLU0631	putative penicillin-binding protein				2816.38	4080.55	2466.33	1984.42	2840.49	2527.18	995.246	1372.74	1222.98	1925.02	1707.13	2468.67	3653.32	4090.76	3587.99	1921.64	2063.73	5528.91	1401.84	3253.62	1529.99	3542.07	4013.76	5343.72	10.9699	11.2941	11.3275	11.1016	11.1798	11.2548	11.0887	11.4214	11.3598	11.1622	11.2447	11.2899	11.2117	11.1075	11.0925	11.3054	11.448	11.5313	11.2742	11.6515	11.2284
PFLU0632	conserved hypothetical protein				8420.7	8097.09	3787.03	4906.73	6525.28	4223.24	2022.95	2619.03	1912.93	3292.71	3418.37	4469.97	5272.32	5852.79	7553.19	3115.63	3703.35	8987.29	2360.58	5252.74	2582.62	5636.17	6647.25	8425.6	12.7484	12.4437	11.9215	12.3073	12.3711	11.9971	12.0791	12.425	11.9336	11.9367	12.1908	12.1215	11.7549	11.653	12.2551	11.9356	12.2596	12.2861	11.9652	12.3389	11.8784
PFLU0633	putative methyltransferase				7161.91	8397.38	5191.33	5561.17	7076.8	5353.33	3217.8	5085.12	3309.74	5052.62	4446.91	5848.18	8392.94	9060.77	7403.76	4557.67	4785.56	10155.1	3656.22	6681	3719.07	7671.64	8397.08	9799.8	12.4597	12.5054	12.3882	12.4799	12.4953	12.3718	12.6377	13.2523	12.5645	12.5754	12.5294	12.4926	12.4967	12.4131	12.2243	12.4342	12.5895	12.4888	12.4931	12.6721	12.3419
PFLU0634	putative lipoprotein				4545	5245.06	3305.55	2935.34	3881.15	3509.71	2882.15	4619.89	2611.49	3400.51	2767.14	3962.88	5713.96	6002.17	5169.72	2914.08	2852.94	5974.64	2673.03	4351.79	2630.61	4938.49	4898.69	6353.13	11.6905	11.694	11.7256	11.6255	11.6213	11.7245	12.506	13.1372	12.2966	11.9874	11.9189	11.9554	11.8793	11.6967	11.6421	11.8449	11.8943	11.6497	12.1165	12.0718	11.9107
PFLU0635	putative lipoprotein				9165.29	9063.29	6340.99	6041.06	7605.61	6077.1	4176.48	5925.31	3532.68	5878.07	4605.69	6750.14	10314.6	10751.1	8993.47	4668.95	4784.48	11142.9	4024.78	6957.58	4286.36	8588.96	7966.57	10857.6	12.9019	12.6431	12.6824	12.5972	12.6062	12.5822	12.9581	13.416	12.6351	12.7924	12.5798	12.6879	12.8254	12.7379	12.5587	12.4584	12.5891	12.657	12.5891	12.7291	12.526
PFLU0636	putative exported protein				15176.4	16987.3	13674	16916.4	18001.9	13052.1	8266.24	5118.35	10645.7	12585.2	12143.5	15816.1	20354.9	21360	19062.2	15022.5	13217.1	21216.9	11405.4	15644.7	13042.2	18715.7	16787.8	22047.4	13.8687	13.8204	13.9917	13.962	13.905	13.9742	13.6913	13.2568	13.8232	13.9604	13.7433	13.8545	14.0266	14.1185	13.9761	13.9842	13.8558	13.8074	13.7858	13.8391	14.0052
PFLU0637	putative two-component system, sensor kinase				3296.16	4977.17	3218.3	1995.02	3070.75	3418.37	1116.08	1453.21	1467.42	2835.09	2140.14	3300.26	5106.06	6317.46	5799.35	2789.25	2717.4	7008.86	1886.39	3493.12	2173.83	4151.43	4645.56	6833.7	11.1949	11.6183	11.6848	11.1075	11.2909	11.684	11.2694	11.5289	11.5822	11.726	11.5699	11.7068	11.7049	11.7861	11.8238	11.7775	11.8263	11.8842	11.6694	11.7553	11.6646
PFLU0638	putative exported protein				15330.5	16003.9	12174	15800.9	16948.9	12233.5	5659.37	3360.05	8145.79	9445.91	9632.5	12372.3	16247.6	17083.1	15873.5	15805.7	11845.7	19368	9163.34	12537.2	10312.1	16405.5	14837.6	19977.8	13.8875	13.7135	13.7704	13.8633	13.8167	13.843	13.3022	12.7619	13.5453	13.5258	13.4728	13.5297	13.6409	13.6702	13.5959	14.0582	13.7046	13.6209	13.5318	13.5297	13.6653
PFLU0639	putative membrane protein				11337.9	14945.9	10458.1	9677.84	12913.1	10712.4	5039.29	5858.34	6934.69	7222.36	9093.12	11977.1	11697.7	12988.8	14775.8	10816	11051.5	19016.6	9733.24	14679.9	8314.89	16213.9	16505.7	21704	13.3085	13.5721	13.5101	13.1854	13.3932	13.5784	13.1591	13.4066	13.3821	13.1129	13.4022	13.4854	13.0354	13.1029	13.4554	13.531	13.6249	13.5943	13.6062	13.7512	13.3679
PFLU0640	putative two-component system, response regulator				6751.71	7184.08	5715.43	5789.5	7038.25	5476.3	2395.88	3338.53	3569.49	4390.59	3730.75	4969.98	8573.55	9639.64	7528.17	6060.43	5513.06	9012.34	3600.23	5495.93	4022.84	6932.36	6917.06	10449.8	12.3478	12.2413	12.543	12.5333	12.4858	12.4086	12.2771	12.7535	12.6491	12.3657	12.3151	12.2647	12.525	12.5361	12.2499	12.8052	12.7769	12.2895	12.4775	12.3988	12.449
PFLU0641	putative exported protein				14453	14340.2	8615.59	9014.05	12018.5	8669.99	3681.88	2492.34	3626.59	8189.71	5894.16	8531.64	14348.4	15674.4	13692.6	7563.63	6205.08	14504.5	5048.29	8256.16	5696.45	10148.6	9837.96	16015.5	13.7914	13.4922	13.1746	13.0955	13.2658	13.1803	12.8059	12.3624	12.6688	13.3029	12.884	13.0279	13.3886	13.4899	13.2997	13.0846	12.9371	13.1	12.864	12.9847	12.8866
PFLU0642	putative lipoprotein				4724.36	4849.4	3406.25	3184.61	4052.91	3489.34	1031.95	1092.36	1428.98	2687.39	2105.92	3031.92	4794.03	5967.98	5045.84	2713.21	2470.52	6021.77	1605.31	3533.84	2193.88	4060.39	4385.44	6735.94	11.7537	11.5879	11.7708	11.7383	11.689	11.7156	11.1392	10.9691	11.5559	11.6479	11.5448	11.581	11.6036	11.6863	11.6027	11.7441	11.7046	11.6617	11.4557	11.7692	11.6785
PFLU0643	putative membrane protein				5595.67	5563.03	3543.46	3969.18	4369.74	3770.67	1217.64	1242.66	1737.85	2680.92	2280.15	3038.68	5018.33	5982.09	5584.54	2859.93	2474.06	7023.88	1902.76	3569.13	2284.13	4377.12	4885.55	7141.59	12.0244	11.8008	11.833	12.0213	11.7974	11.8372	11.3963	11.2264	11.8071	11.6442	11.6636	11.5865	11.677	11.691	11.7633	11.8159	11.7064	11.8866	11.679	11.784	11.7256
PFLU0644	putative membrane protein				5277.69	6161.81	3819.63	3380.65	4770.44	4058.02	1610.83	1695.12	1958.01	3405.5	2835.29	3994.57	5769.17	7224.46	6219.45	2971.25	3351.76	7418.55	2395.59	4787.92	2737.3	5184.64	5920.66	8043.11	11.9356	11.9716	11.9329	11.8207	11.913	11.9381	11.7794	11.7861	11.9596	11.991	11.9483	11.9652	11.8963	12.014	11.9413	11.8717	12.1237	11.973	11.9841	12.2049	11.9588
PFLU0645	putative type II secretion system protein				4085.13	4137.25	2767.91	2197.68	3048.08	3136.8	998.921	1303.83	1133.94	2191.15	1546.28	2832.22	4625.87	5953.37	4977.31	2220.3	2189.2	5702.17	1389.73	2906.39	1581.92	2978.16	4197.39	6340.95	11.5186	11.3231	11.4791	11.2519	11.2812	11.564	11.0943	11.3244	11.2625	11.3429	11.0996	11.48	11.5512	11.6811	11.5828	11.4971	11.5396	11.5791	11.259	11.4888	11.2707
PFLU0646	conserved hypothetical protein				1951.96	1874.15	737.99	1050.85	1344.79	914.219	490.37	718.433	444.491	847.941	736.516	907.606	1438.1	1742.48	1443.83	728.593	849.7	1705.08	554.048	1234.24	534.928	1097.46	1693.44	1956.57	10.4219	10.1414	9.88342	10.24	10.1686	9.92667	9.79744	9.69404	9.83127	9.92667	9.91033	9.78367	9.91033	9.93849	9.89673	9.92667	10.1072	9.97284	9.80925	10.1686	9.91033
PFLU0647	putative type II secretion system protein				3245.67	3748.77	1936.41	2011.05	2766.75	2197.48	962.543	1120.16	956.904	1844.93	1458.81	2094.21	3336.83	4155.91	3399.93	1774.02	1703.94	3935.62	1209.14	2294.33	1308.93	2545.28	3061.15	4193.47	11.1635	11.169	11.0144	11.1206	11.144	11.0688	11.0341	11.0175	11.0341	11.1075	10.9961	11.0531	11.0905	11.1293	11.0219	11.1995	11.1771	11.0219	11.0559	11.1293	11.0315
PFLU0648	putative membrane protein				9948.37	10434.3	6247.14	8679.62	9806.78	6391.48	3917.37	3584.35	3941.77	6174.21	6254.9	8098.8	9338.32	10355.9	8759.26	7017.33	7953.45	10906.9	5177.08	7777.61	4949.76	9357.02	9668.9	12157.9	13.0453	12.8965	12.6617	13.0492	12.9628	12.6562	12.8694	12.8425	12.7584	12.8664	12.9581	12.9506	12.6673	12.6704	12.5149	12.9874	13.2469	12.6144	12.8902	12.8986	12.7065
PFLU0649	putative membrane protein				13082.2	15475.8	11791.6	16246.5	16715.4	11372.8	6223.39	3468.79	6884.34	11112.7	11455.8	13202.8	17897	18842.3	15239.2	15464.9	15684.7	20526.3	10283.9	15711.3	8585.63	18172.3	17297.8	22085.2	13.5964	13.6429	13.701	13.9066	13.8016	13.6946	13.403	12.799	13.373	13.7605	13.6634	13.6181	13.8088	13.8702	13.5204	14.0164	14.0692	13.7475	13.6702	13.843	13.4183
PFLU0650	putative response regulator				21770.1	19513.6	13113.6	21088	20113.8	13033.2	5646.78	3951.59	5860.62	9930.34	10185	12560.1	18961.6	18423.8	18722.1	14886.7	14836.4	22180.7	8398.11	13065.7	8098.2	17779.6	16525.4	24295.8	14.5278	14.0979	13.8958	14.2741	14.1015	13.9727	13.2997	12.9557	13.1981	13.6036	13.5359	13.5433	13.8958	13.8275	13.9469	13.9727	14.0033	13.9019	13.4366	13.5949	13.3448
PFLU0651	putative exported protein				10573.8	9768.75	7736.51	7697.47	9643.37	7632.68	2829.13	2324.12	3473.62	6272.69	4859.76	6955.2	11233.6	13013.8	10758.3	6879.54	5796.2	12207	4389.07	7249.73	5091.34	8881	8877.05	12982.3	13.1665	12.7706	12.9961	12.8986	12.9366	12.9492	12.4884	12.2672	12.6182	12.8905	12.6477	12.7343	12.9557	13.1068	12.863	12.9607	12.8483	12.8118	12.7015	12.7959	12.742
PFLU0652	putative lipoprotein				2564.7	3217.14	1647.81	1444.94	2216.44	1791.12	789.334	1111.97	824.165	1549.42	1213.39	1872.95	2901.7	3642.9	2648.72	1318.08	1324.53	3295.85	1021.71	2022.43	1045.6	2266.67	2639.46	3416.39	10.8142	10.9283	10.8077	10.6863	10.8422	10.7949	10.7142	11.0028	10.8384	10.83	10.7274	10.8986	10.8636	10.9304	10.6679	10.7926	10.8152	10.7713	10.8163	10.9467	10.7667
PFLU0653	conserved hypothetical protein				7634.19	9040.81	5556.44	6179.19	7672.15	5955.26	2680.6	2824.96	2736.42	5218.09	4320.88	6073.84	8870.51	10244.8	8412.98	5389.93	5218.37	10667.5	3285.45	6605.23	3739.92	7743.55	8524.15	11738.2	12.5671	12.6398	12.4989	12.6225	12.6179	12.5534	12.4223	12.5348	12.3548	12.6294	12.4892	12.5424	12.5814	12.6477	12.4427	12.6447	12.7019	12.5745	12.3665	12.6557	12.3478
PFLU0654	putative short chain dehydrogenase/reductase				2629.12	3209.48	1594	1705.47	2300.98	1857.43	893.708	1364.89	926.309	1582.55	1309.5	1874.75	2764.97	3503.41	2779.12	1485.66	1721.91	3306.68	965.529	2119.02	1121.73	2275.34	2799.74	3443.38	10.8471	10.9243	10.7687	10.9104	10.8896	10.8563	10.9151	11.4113	10.9813	10.8609	10.8326	10.9003	10.7885	10.8769	10.7376	10.9554	11.1943	10.7777	10.7173	11.011	10.8578
PFLU0655	putative thiolase				6156	6742.85	3948.86	4541.17	5908.63	4365.38	3376.27	3787.28	2906.49	4399.07	3437.52	4903.61	7195.79	8529.16	6606.08	4082.89	4371.56	7330.02	2759.87	5254.21	3133.15	5909.25	6442.34	7961.47	12.1853	12.134	11.9762	12.2034	12.2258	12.0504	12.6949	12.9013	12.4198	12.3692	12.2002	12.2494	12.2494	12.3033	12.0356	12.2941	12.4781	11.9521	12.1579	12.3393	12.126
PFLU0656	conserved hypothetical protein				6978.37	8539.98	4418.84	4543.34	5933.28	4675.98	3030.68	3330.31	2587.33	3949.21	3798.62	5316.34	7246.61	8254.95	7919.11	4098.65	4518.41	9635.1	3329.47	5439	3241.75	6974.3	6924.18	10791.8	12.4077	12.54	12.1412	12.2043	12.2305	12.1639	12.5671	12.7493	12.2861	12.2182	12.335	12.3607	12.257	12.2487	12.3384	12.2989	12.5112	12.3996	12.3834	12.3868	12.1679
PFLU0657	HTH-type copper-efflux MerR-family transcriptional regulator	cueR			8441.2	10330.9	6308.56	5299.22	7691.9	6505.67	2570.04	2465.45	2723.67	5813.62	4448.04	6816.12	10725.8	12085.5	10257.1	5331.58	4903.19	11141.7	4151.25	6333.91	4003.46	8200.06	7734.96	12980.8	12.7531	12.884	12.6766	12.4055	12.6225	12.6831	12.3714	12.3461	12.3491	12.7749	12.5304	12.7036	12.8856	12.9427	12.7834	12.6294	12.6179	12.6566	12.6363	12.5964	12.4427
PFLU0658	copper-transporting P-type ATPase	copA			5898.51	8874.55	4395.58	5014.39	6727.47	5350.13	2555.04	3100.11	2340.5	6269.27	4311.71	5472.96	8926.82	10069.7	8694.11	3725.28	4784.36	10518.4	3162.62	6735.54	2986.19	7283.81	8645.15	11819.6	12.1169	12.6066	12.132	12.3367	12.4198	12.3703	12.3639	12.6596	12.1624	12.8897	12.4847	12.3992	12.5922	12.6176	12.5008	12.1702	12.5885	12.5549	12.3212	12.6821	12.065
PFLU0659	conserved hypothetical protein				6591.32	7370.52	4353.54	4241.66	5750.19	4590.96	1932.66	1941.24	2167.51	3759.49	3015.06	4150.4	7037.33	8162.25	6907.3	3334.34	3512.32	8755.56	2526.7	4875.87	2726.6	5784.59	6505.5	8628.9	12.3016	12.2821	12.1169	12.109	12.1818	12.132	12.0273	12.0104	12.0735	12.1496	12.0244	12.0205	12.2139	12.2272	12.1138	12.0248	12.191	12.2435	12.0493	12.2314	11.9534
PFLU0660	putative substrate-binding periplasmic protein				6082.96	8829.7	4776.89	3867.14	5799.04	4670.64	2761.21	1889.25	2127.99	3747.89	3178.87	4935.43	7207.51	8278.94	7772.83	3978.15	3882.03	10111.5	3005.52	5056.67	2912.73	6669.33	6438.43	10377	12.166	12.5972	12.2596	11.9864	12.1953	12.1602	12.465	11.9643	12.0481	12.145	12.094	12.2551	12.2515	12.2543	12.3037	12.2627	12.325	12.482	12.2615	12.2879	12.0368
PFLU0661	putative transport related, membrane protein				6899.9	8936.46	6821.64	5701.7	7729.83	7252.06	2407.15	2633.04	3808.79	5385.28	3746.37	5409.18	8871.18	10263.5	9803.58	5790.91	5378.35	11386.6	3573.79	6608.68	5322.62	9142.7	8869.96	12930.4	12.3865	12.6179	12.7902	12.5121	12.6272	12.8581	12.2842	12.4328	12.7176	12.6771	12.3185	12.3813	12.5818	12.6518	12.7024	12.7439	12.7424	12.6945	12.465	12.657	12.7999
PFLU0662	conserved hypothetical protein				12868.4	15004.3	10420.7	13206.6	14934.2	10373.2	6756.08	7443.55	6403.67	11009.5	9553.79	11842.4	17804.7	19385.3	14525.6	9062.25	11544.6	18374.2	8135.36	13501	8421.51	16478.7	16042.8	20788.8	13.5663	13.5784	13.5037	13.6249	13.6324	13.5139	13.482	13.6234	13.2886	13.7498	13.4628	13.4673	13.794	13.9412	13.4191	13.3042	13.6784	13.5368	13.4022	13.6332	13.3923
PFLU0663	putative dehydrogenase				8756.7	8269.57	5043.86	5503.31	7244.8	5619.36	2564.14	2417.89	2559.56	4463.05	3632.82	5143.38	8142.08	9972.09	8133.76	3731.11	3806.98	9778.45	2906.61	5214.2	3631.51	6642.06	6985.53	10387.3	12.8108	12.4772	12.3401	12.4632	12.5304	12.4556	12.3689	12.3182	12.2729	12.3858	12.283	12.313	12.4484	12.5977	12.3885	12.172	12.3012	12.4246	12.2265	12.3288	12.3088
PFLU0664	conserved hypothetical protein				16013.1	18595.1	10198.2	13394.7	15749	10498.8	6128.56	4706.27	5304.73	7812.49	8231	11240.6	14673.8	15671.3	16899.2	8096.85	8015.53	18040.7	6420.59	11420.3	7158.61	14357.5	14716.5	19296.5	13.9673	13.995	13.4651	13.6458	13.7178	13.5424	13.3923	13.1611	13.0914	13.2335	13.2724	13.3923	13.4287	13.4874	13.7219	13.1686	13.2544	13.4979	13.1452	13.4046	13.1902
PFLU0665	putative LysR-family regulatory protein				4487.01	4794.08	3389.8	2647.08	3763.9	3754.61	1242.37	1399.44	1591.7	2848.27	2249.79	3288.42	5270.99	6612.25	5265.5	2722.39	1984.6	6630.4	1625.04	3430.01	2267.99	3840.71	4586.07	7490.8	11.6674	11.5649	11.7633	11.4943	11.5757	11.8316	11.424	11.4599	11.6873	11.7328	11.6437	11.7017	11.7545	11.8738	11.6697	11.7472	11.4026	11.7999	11.4791	11.7231	11.7176
PFLU0666	putative ArsR-family regulatory protein				3009.93	3200.96	2117.32	1917.33	2575.64	2367.6	936.058	1289.67	1117.61	1735.96	1642.35	2037.08	3221.68	4041	3359.9	1620.02	1706.47	4514.71	1228.7	2640.67	1291.72	2948.28	3369.1	5237.73	11.0567	10.9169	11.1324	11.0654	11.0404	11.1685	10.9921	11.3006	11.2447	11.0089	11.187	11.0183	11.0412	11.0894	11.0048	11.0688	11.1791	11.217	11.0848	11.3414	11.0183
PFLU0667	putative adenosine deaminase				6941.98	7644.59	4646.3	5405.71	6484.14	4800.7	2735.06	2858.07	2561.77	3562.58	4339.9	5220.86	6483.32	7739.61	7680.57	3600.07	3242.61	8740.81	3129.68	4578.36	3013.03	5822.05	6329.93	9243.08	12.3996	12.347	12.2206	12.4349	12.3611	12.2002	12.4498	12.5539	12.2743	12.0685	12.4945	12.3346	12.0721	12.1369	12.2837	12.1242	12.0761	12.2401	12.3086	12.1412	12.0765
PFLU0668	putative calcium/proton antiporter membrane protein				4198.52	4966.5	3373.2	2837.77	3958.05	3247.48	1617.86	1578.28	2030.94	2624.22	2178.61	3203.77	5076.69	6304.94	5300.51	2431.64	2343.12	7028.7	1747.35	3555	2158.97	4166.54	4249.6	7152.39	11.5588	11.6162	11.757	11.5769	11.6515	11.6109	11.785	11.6656	11.998	11.6109	11.5954	11.6694	11.697	11.7802	11.6822	11.6089	11.6339	11.8894	11.5797	11.7787	11.6569
PFLU0669	putative atrazine degradation related protein (amidohydrolase)				8426.37	7702.59	4081.5	4879.24	6084.28	4805.39	2210.56	2595.72	2063.65	3375.9	2939.13	3850.21	6301.45	7470.91	7199.24	2815.17	2890.35	7557.65	2037.94	4126.78	2638.04	4986.75	5914.83	8217.03	12.7504	12.36	12.02	12.3009	12.2685	12.2011	12.1804	12.4159	12.0177	11.9762	11.993	11.917	12.0305	12.0739	12.1841	11.7938	11.9134	12.0044	11.7656	11.9971	11.913
PFLU0670	putative dehydrogenase				3181.84	3546.01	2307.63	2001.19	2660.13	2400.78	1232.97	1606.69	1302.65	1990.14	1602.09	2271.11	3737.3	4514.58	3921.87	1830.4	1703.43	4449.52	1371.32	2183.67	1596.73	2770.85	3024.8	4553.08	11.1365	11.0807	11.2299	11.1132	11.0872	11.1842	11.4144	11.6962	11.4445	11.2064	11.1547	11.1755	11.2404	11.2554	11.2227	11.2468	11.1755	11.2014	11.2427	11.0585	11.2827
PFLU0671	conserved hypothetical protein				7110.43	7975.94	4306.07	4382.11	6090.05	4907.05	2371.81	2517.9	2169.21	4125.23	3368.71	4862.8	7280.47	8749.73	8003.72	3304.08	3202.48	8739.48	2627.57	4957.07	3196.53	5838.46	6600.17	9169.04	12.4465	12.4172	12.1008	12.1602	12.2702	12.2285	12.266	12.3792	12.0746	12.2767	12.1732	12.2359	12.2644	12.3495	12.358	12.0119	12.0595	12.239	12.0988	12.2605	12.1482
PFLU0672	putative TetR-family regulatory protein				15740.5	17577.2	8993.19	12759.8	15721.7	10320.6	7696.16	8309.9	6349.55	8850.95	8783.03	12079.1	13218.9	15365.2	15490.7	8739.63	9108.83	17894.5	6641.06	11499.8	8098.07	13587.8	14312.7	17652	13.9312	13.8803	13.2386	13.5837	13.7163	13.5026	13.6073	13.7275	13.278	13.4091	13.3455	13.4959	13.251	13.4495	13.5433	13.2602	13.4012	13.4766	13.1847	13.4137	13.3441
PFLU0673	putative purine transport-related permease				8478.22	9071.15	6367.14	8241.2	9492.71	6988.28	4012	5241.38	4605.88	4616.73	5552.86	6608.61	7250.8	8738.81	9068.38	6026.3	6566.6	13746.4	4444.37	8956.78	5530.94	10576.5	11208.3	13391.7	12.7596	12.645	12.6912	12.9791	12.9183	12.8059	12.9072	13.2774	12.9359	12.4335	12.8144	12.6632	12.2575	12.3487	12.5712	12.7955	13.0033	13.007	12.7185	13.0943	12.8499
PFLU0674	putative LysR-family regulatory protein				16270.4	16960.1	11842.6	13312.5	15621.9	12243	7146.2	4976.81	7550.05	11099	8844.84	13024	18726.3	20227.5	17652.5	11170.7	9036.88	19748.9	8820.91	11338.5	10211.4	15125.4	14164.5	19455.3	13.9917	13.8167	13.7163	13.6371	13.7065	13.8474	13.5368	13.2321	13.4691	13.7591	13.3572	13.5949	13.8803	14.0202	13.8295	13.5747	13.3886	13.6623	13.4979	13.3966	13.6478
PFLU0675	omega-amino acid--pyruvate aminotransferase				7033.26	9885.98	5979.08	6114.57	7535.32	6080.85	5503.03	3912.51	7512.97	5855.66	5376.17	6471.05	10552.1	12052.7	9617.15	6943.84	5477.66	12089	5118.21	8638.92	5235.6	9565.82	9074.13	12463.3	12.4203	12.7966	12.6066	12.6106	12.593	12.5832	13.2681	12.9437	13.4638	12.7864	12.7695	12.6318	12.8586	12.9359	12.6708	12.9725	12.7649	12.7959	12.8761	13.0427	12.7757
PFLU0676	methylmalonate-semialdehyde dehydrogenase	mmsA			13218.8	14321	13058.4	16962.9	17409.9	12169	8409.62	5064.02	12404.1	12332.8	13911.7	15658.5	18094.6	20077.9	16255.2	15793.3	15061.8	21954	13620.3	18420.8	13031.9	21917.9	18896	23563.7	13.6209	13.489	13.8925	13.9657	13.8558	13.8275	13.7036	13.2492	13.9871	13.9228	13.8875	13.8391	13.8232	13.9964	13.6371	14.0544	14.0217	13.8757	13.9871	14.0582	14.0033
PFLU0677	putative paraquat-inducible protein				12257.4	12779.8	11620.3	12019.9	13267.3	11369.4	11505.9	9510.44	12001.6	8108.5	8907.4	11636.2	15434.7	16032.9	15530	11154.8	9420.38	18693.1	9174.37	11761.8	10208.2	15698.1	13550.6	19684.5	13.4736	13.2805	13.6749	13.4959	13.4334	13.6934	14.0066	13.8341	13.9523	13.2843	13.3679	13.4437	13.5485	13.5333	13.5511	13.5721	13.4391	13.565	13.534	13.4408	13.6448
PFLU0678	putative paraquat-inducible protein				8916.38	9677.94	8786.36	9182.64	10213.1	8738.04	11244.7	8095	10623.1	7823.59	6791.94	8634.36	14445.2	15055.9	12577.7	8725	6770.58	15022.4	6937.51	8940.59	7880.18	11912.4	11086.3	16157.4	12.8441	12.75	13.2058	13.1188	13.0193	13.1958	13.9842	13.7065	13.8204	13.2349	13.0595	13.0412	13.3985	13.4046	13.1348	13.259	13.0461	13.1754	13.2355	13.0905	13.3125
PFLU0679	putative paraquat-inducible protein				8987.9	9307.53	5104.83	5851.63	7597.26	5651.18	4476.51	5396.47	3903.24	4875.57	4027.41	5505.89	8313.37	9826.71	9160.6	3570.8	3745.04	10147.3	2841.4	5100.95	3816.85	6839.98	7183.16	10479.4	12.865	12.6821	12.3575	12.547	12.6048	12.4662	13.0322	13.3167	12.7449	12.5199	12.4077	12.4116	12.4799	12.5685	12.5885	12.1123	12.2779	12.4868	12.1973	12.2994	12.3776
PFLU0680	conserved hypothetical protein				5580.93	7827.7	4577.71	3932.51	5591.06	4719.24	2113.02	2338.97	2282.11	3789.03	3425.88	4801.12	6561.04	7808.82	7672.33	3624.64	3772.24	9335.19	2981.08	5328.95	3382.78	6166.18	6733.03	10004.7	12.0213	12.3882	12.1953	12.007	12.145	12.1749	12.1292	12.276	12.1351	12.1634	12.1932	12.219	12.0867	12.1502	12.2812	12.1335	12.2883	12.3461	12.2525	12.3561	12.2251
PFLU0681	conserved hypothetical protein				5814.7	6205.3	3274.21	3838.67	4955.67	3884.49	2071.03	2319.35	1896.56	2932.55	2632.58	3830.15	4974.39	6134.3	5596.18	2794.34	2472.82	6446.59	2176.77	3548.21	2623.19	4141.89	4754.76	6582.04	12.0958	11.9838	11.7137	11.9762	11.9741	11.8758	12.1062	12.2641	11.922	11.7713	11.8443	11.907	11.6636	11.7306	11.7667	11.782	11.7053	11.7537	11.8564	11.776	11.9058
PFLU0682	conserved hypothetical protein				4711.47	5250.73	2785.89	3142.1	4228.59	3007.29	1645.2	2168.81	1588.99	2404.89	2185.01	3102.7	4016.11	5315.55	4946.7	2101.72	2347.09	5712.91	1644.41	3472.8	2070.95	3721.28	4259.87	5597.98	11.7485	11.6962	11.4888	11.7204	11.7537	11.4952	11.81	12.1707	11.6833	11.4805	11.5995	11.6167	11.355	11.5011	11.5726	11.4219	11.6364	11.5822	11.4943	11.7477	11.6046
PFLU0683	conserved hypothetical protein				807.453	1152.58	680.377	704.553	849.971	830.964	438.003	780.28	407.792	755.466	608.857	761.085	1377.09	1622.12	1007	619.903	645.732	1457.86	517.05	844.799	445.448	929.258	1107.97	1639.01	9.20113	9.60294	9.71739	9.60294	9.62494	9.80925	9.49678	10.0766	9.67267	9.74931	9.5302	9.56477	9.83127	9.83127	9.49678	9.65168	9.62494	9.79744	9.60294	9.67267	9.65168
PFLU0684	putative ribosomal-protein-alanine acetyltransferase				3334.46	3198.65	2338.41	2064.38	2658.21	2449.9	937.551	1089.67	1029.68	1833.61	1535.06	2168.63	3651.8	4377.33	3490.91	1869.97	1705.27	4411.03	1350.76	2198.5	1376.96	2867.45	2995.76	4850.61	11.2145	10.9161	11.2554	11.1626	11.0856	11.2123	10.9961	10.9622	11.1399	11.0996	11.0823	11.1009	11.2114	11.2091	11.0559	11.2752	11.1778	11.1906	11.2175	11.0693	11.0872
PFLU0685	conserved hypothetical protein				11832.4	12779.5	7352.12	8886.02	11092.7	8154.21	3422.01	2968.39	3562.36	6801.63	5478.17	7982.37	12026.1	13484.3	12182.8	6319.36	6011.31	13666.8	4877.67	7986.09	5305.74	9476.2	9776.22	14523.9	13.404	13.2798	12.9153	13.0789	13.144	13.0625	12.7117	12.6054	12.645	13.0212	12.7927	12.9321	13.087	13.1746	13.0876	12.864	12.9026	12.9981	12.8254	12.9383	12.795
PFLU0686	carbonic anhydrase	cynT1			4364.93	5088.97	3722.28	3103.8	4179.71	3757.21	1705.52	2478.95	2102.64	2551.45	2281.87	3235.98	5807.68	7542.53	5856.81	2517.39	2149.33	6741.85	1882.43	2803.17	2384.47	3907.9	3881.94	7252.6	11.6227	11.6474	11.8958	11.7095	11.7333	11.8326	11.8564	12.3537	12.0373	11.5744	11.666	11.6811	11.9075	12.0885	11.8415	11.6565	11.5119	11.8304	11.6674	11.435	11.7754
PFLU0687	conserved hypothetical protein				7166.88	5854.3	4376.69	5299.71	5645.33	4894.18	2547.47	2765.41	2273.32	2933.32	3197.53	4143.78	5835.36	6384.71	6547.9	3196.86	3341.33	8123.74	2692.62	4094.14	2756.28	5472.95	5623.22	9431.63	12.4618	11.8793	12.1252	12.4063	12.1602	12.2247	12.3604	12.5075	12.1317	11.7716	12.1008	12.0188	11.9152	11.8032	12.0209	11.9689	12.1199	12.126	12.126	11.9845	11.9724
PFLU0688	putative exported protein				17154.2	19714.7	11880.9	14947.2	18017.1	12271.7	10058.5	8059.7	9699.54	11877.3	10186.7	14563.7	20055.7	21465.7	19043.4	13142.7	10615.3	19208.5	9585.37	13030.1	11215.9	15315.2	14461.6	20490.9	14.1124	14.1232	13.7219	13.7722	13.909	13.8545	13.8781	13.7027	13.73	13.8741	13.5368	13.7422	13.9964	14.1294	13.9742	13.794	13.5871	13.6049	13.5809	13.5909	13.7638
PFLU0689	putative phosphesterase				4556	5153.67	2920.91	3052.09	3935.06	3334.76	1537.07	1699.1	1351.84	2536.55	1988.93	2918	4761.47	5723.54	5019.17	2213.68	2101.91	5099.76	1577.56	2848.89	2018.86	3579.66	3971.02	6073.49	11.6962	11.6674	11.5542	11.6776	11.6428	11.6446	11.7188	11.7928	11.4925	11.5614	11.4614	11.5179	11.5972	11.6159	11.5954	11.4888	11.4778	11.4083	11.4281	11.4586	11.5764
PFLU0690	hypothetical protein				3107.47	5705.63	4549.06	3750.09	4247.5	4559.91	1540.95	1233.29	2511.28	2870.1	2555.27	4022.42	5560.2	6564.15	5342.14	3599.37	3005.55	7668.06	2581.2	4464.88	2912.17	6696.69	5666.01	9080.1	11.1023	11.8372	12.1844	11.9503	11.758	12.1199	11.7231	11.2108	12.2483	11.7417	11.8085	11.9767	11.84	11.8605	11.6952	12.1233	11.972	12.0341	12.0769	12.1106	12.0359
PFLU0691	putative fatty acid transport-related membrane protein				11459.1	14327.1	11692.2	12719.7	14394	11262	6445.22	4562.91	6254.37	9471.79	10532.8	12515.8	14960.5	17012.9	14274.6	12452	10666.6	20337.4	10114.6	15861	10306.7	18362.6	17267.7	20352.5	13.3386	13.4905	13.6859	13.5757	13.573	13.6749	13.4384	13.1195	13.2602	13.5297	13.5699	13.5403	13.4806	13.653	13.3905	13.7046	13.5909	13.7311	13.6517	13.8589	13.6641
PFLU0692	putative major facilitator family membrane protein				16413.1	14113.4	9676.51	12938.9	15440.7	11051	4268.78	2665.03	4207.64	8984.51	5949.4	8217.38	14549	14739.6	15363.4	9315.73	9078.69	15869.7	7167.43	10313.7	8207.55	13208.7	12442.7	16977.6	14.0082	13.4682	13.3755	13.6008	13.6818	13.639	12.9863	12.4515	12.8352	13.4318	12.8965	12.9715	13.4144	13.3634	13.5318	13.3404	13.3943	13.2711	13.2622	13.2822	13.3597
PFLU0693	conserved hypothetical protein				9323.59	12574.7	9860.67	9156.72	11281.4	9850.45	4914.48	3680.08	6414.32	8240.87	8174.66	10495.2	13912.7	15383.6	13905.8	9741.66	8462.52	17294.4	8615.21	11640.1	8616.61	14516.5	13400.4	19170	12.9333	13.2441	13.4151	13.115	13.173	13.4209	13.1325	12.872	13.2904	13.3085	13.2609	13.3057	13.3411	13.4522	13.3332	13.3966	13.3145	13.4096	13.4736	13.4295	13.4244
PFLU0694	conserved hypothetical protein				13331.9	15935.4	13623.3	15282.5	16195.3	12614	7979.99	4949.97	8758.31	10370.1	12443	15000.4	19176.5	18875.5	17837.4	12626.3	10576.3	21161.8	12535.7	13745.2	10818.6	19992.7	17164.8	23703.5	13.6429	13.7065	13.983	13.8136	13.7525	13.9066	13.6469	13.2245	13.6181	13.6678	13.7704	13.794	13.9144	13.8757	13.8558	13.7267	13.5809	13.8046	13.8875	13.6569	13.7163
PFLU0695	putative gluconate transport-related membrane protein				5481.24	5880.37	3152.57	3873.72	4200.97	3583.91	1456.53	1402.92	1384.61	2861.46	2419.53	3259.22	5080.55	6256.77	4924.26	2478.39	3191.55	8538.91	1912.38	4288.89	1936.27	4871.91	5447.74	9920.41	11.9956	11.8861	11.654	11.9889	11.7408	11.7574	11.6474	11.4635	11.5154	11.7383	11.7403	11.6922	11.6982	11.7646	11.5688	11.6347	12.0513	12.2043	11.6844	12.0513	11.5142
PFLU0696	cobalt-zinc-cadmium resistance protein	czcD			10070.1	9663.56	7161.17	6998.45	8851.83	7415.44	2923.18	2567.26	3641.37	5363.58	5069.58	7143.05	10060.9	11180.6	10763.2	6157.65	5146.14	12175.4	4555.94	7132.47	5014.61	8968.66	8616.84	13241.4	13.0732	12.7476	12.8714	12.7826	12.8093	12.8924	12.5241	12.4029	12.6733	12.6708	12.7041	12.7739	12.7802	12.8084	12.864	12.8258	12.6856	12.8084	12.7493	12.7673	12.7216
PFLU0697	putative metal transport-related exported protein				10424.8	12047.5	6980.14	6716.08	9531.53	7714.08	2173.77	1835.92	2338.88	4266.23	4032.74	6434.5	9631.04	11702.2	10755.2	5526.42	3944.78	12697.6	2861.78	6091.3	4272.6	7844.95	8639.81	12726.3	13.1354	13.1591	12.8258	12.7279	12.923	12.9711	12.163	11.9215	12.1621	12.3301	12.4097	12.6238	12.7185	12.8875	12.8625	12.6821	12.3435	12.8685	12.2049	12.5405	12.5223
PFLU0698	putative metal transport-related exported protein				3829.71	5458.07	2766.78	2180.48	3356.46	3059.51	1106.04	1216.77	1156.5	2566.6	1851.35	3031.85	4667.45	6146.22	4842.12	2040.15	2110.81	5953.52	1650.15	3223.75	1910.87	3599.07	4253.84	5985.22	11.4255	11.7646	11.4778	11.2423	11.4101	11.5299	11.2481	11.1865	11.2864	11.581	11.3538	11.5806	11.5614	11.7336	11.5396	11.381	11.4866	11.6421	11.5016	11.6354	11.4995
PFLU0699	cobalt-zinc-cadmium resistance membrane protein	czcA			7241.11	8560.65	4927.74	4648.48	6378.86	5668.29	1874.12	1961.81	2165.67	4393.57	3345.09	4722.88	7451.31	9133.36	8912.3	4012.83	3740.88	10140	2879.62	5537.15	3870.36	6382.03	7652.27	10597.8	12.4828	12.5434	12.3065	12.2363	12.3363	12.4698	11.9841	12.0316	12.0718	12.3676	12.1621	12.1953	12.3049	12.4263	12.5434	12.2716	12.2752	12.486	12.2132	12.4092	12.397
PFLU0700	putative two-component system, sensor kinase				2531.91	3826.25	1944.54	1791.13	2344.9	2495.53	854.334	1162.68	941.743	2208.8	1334.3	2181.26	3844.54	4805.71	3830.43	1750.86	1418.63	4787.96	1164.14	2567.79	1574.21	2798.88	3234.42	4991.25	10.7985	11.2021	11.0208	10.9785	10.9252	11.2372	10.8431	11.1023	11.0089	11.3598	10.8563	11.1091	11.2859	11.3513	11.196	11.1842	10.9042	11.3215	11.0001	11.2948	11.2625
PFLU0701	two-component system, response regulator	czcR			6283.35	8042.06	4181.51	3073.77	5015.93	4358.8	1682.15	1370.95	1933.04	3912.71	2753.96	4427.73	6990.52	8549.18	8057.54	3355.57	3102.34	8129.52	2371.23	4505.3	3304.41	5176.75	5977.84	8481.35	12.2268	12.4347	12.0554	11.6926	11.9927	12.0484	11.8392	11.419	11.9441	12.2081	11.913	12.1086	12.2005	12.3073	12.3722	12.0334	12.0161	12.1273	11.9724	12.1215	12.193
PFLU0702	putative outer membrane protein				10386.1	12227.4	8385.36	8761.22	10518.1	8540.41	3251.88	2648.41	4115.69	6318.57	5684.23	7873.73	11874.5	12974.4	11774.8	6045.16	6357.84	14473	4729.41	7936.35	6167.33	10561.9	10281.2	15250.2	13.1252	13.1902	13.1252	13.0625	13.0613	13.1532	12.6462	12.4415	12.8093	12.8998	12.8419	12.91	13.067	13.0994	13.0259	12.8026	12.9591	13.098	12.7815	12.9292	12.9971
PFLU0703	conserved hypothetical exported protein;8.0.1				6680.5	10770.2	7565.14	5876.79	7539.85	6919.83	2888.29	2956.48	3320.51	4918.79	4847.99	6963.99	9989.97	10765	11651.4	5767.77	5637.77	13964.3	4962.65	7375.16	5054.81	9893.93	9582.43	15472.7	12.3254	12.9562	12.9602	12.5555	12.5946	12.7914	12.5101	12.5997	12.5685	12.5338	12.645	12.7354	12.7683	12.7404	13.0076	12.7394	12.8097	13.0335	12.8452	12.8223	12.736
PFLU0704	putative chemotaxis protein				5052.55	5618.89	3442.77	2988.23	4018.45	3477.86	1502.75	1547.85	1391.06	2777	2133.62	3068.11	5343.32	6105.56	5551.18	2399.9	2375.19	6385.91	1779.8	3161.92	2255.81	3845.8	4315.26	6590.61	11.8677	11.8159	11.7869	11.6502	11.6795	11.7115	11.6863	11.6369	11.5218	11.6944	11.5657	11.6003	11.7779	11.725	11.7545	11.5913	11.654	11.7432	11.6016	11.6109	11.7125
PFLU0705	putative AraC-family regulatory protein				7459.82	8666.4	5524.05	5445.63	7264.74	6060.09	2592.95	2324.32	2745.81	4581.77	3769.04	5646.1	7940.88	8958.96	9211.02	4840.24	3888.33	10491.4	3151.74	5847.22	4234.36	6530.48	7176.86	10246.5	12.5271	12.5641	12.4872	12.4484	12.5341	12.5783	12.3838	12.2675	12.3575	12.4208	12.3258	12.4442	12.405	12.3941	12.5961	12.5109	12.327	12.5492	12.3172	12.4804	12.5121
PFLU0706	D-alanine--D-alanine ligase A	ddlA			9615.52	10408.2	7664.31	8278.44	10756.9	7626.59	3928.62	2953	4335.75	7544.5	4965.82	8578.4	12131.2	13994.6	11034.4	7130.78	5719.22	14209.6	5253.01	8704.3	6480.14	11127.9	11029.9	14437.2	12.9879	12.8946	12.9827	12.9858	13.0967	12.9455	12.8746	12.5961	12.875	13.1865	12.6766	13.0335	13.1034	13.2602	12.9117	13.0105	12.8299	13.0649	12.9104	13.0545	13.0649
PFLU0707	putative lipoprotein				5465.77	6021.73	3954.61	3620.75	4944.71	4190.68	1539.82	1507.6	1646.52	3048.64	2392.52	3735.68	5571.19	6490.6	6281.98	3212.26	2624.17	6834.16	2058.9	3570.7	2875.67	4410.64	4985.51	7180.02	11.9906	11.9295	11.9788	11.9058	11.9709	11.9848	11.7221	11.5856	11.7343	11.829	11.7256	11.8758	11.8423	11.8372	11.9562	11.9748	11.7845	11.8495	11.7787	11.785	12.0196
PFLU0708	putative type III secreted protein	ropE			9457.56	12861.7	9094.63	7737.62	10502.9	9059.28	4411.58	3827.04	5238.08	7380.23	5827.84	8651.01	12261.7	14165.3	13183.7	7387.68	6043.19	13646.4	5572.55	8519.01	7181.97	10266	10519.2	14833.9	12.9607	13.2893	13.2617	12.9048	13.0595	13.2731	13.0143	12.9158	13.0779	13.148	12.8664	13.0447	13.1257	13.287	13.2267	13.053	12.9078	12.9961	12.9803	13.0233	13.1981
PFLU0709	sigma factor	rspL			11484	12172.8	7778.04	9410.16	10200.7	8074.43	3145.51	2274.09	3319.91	7152.07	5871.62	6812.79	11941.3	13505.5	12681.1	6182.59	6298.48	15481.5	5081.76	8869.08	4401.55	11317.4	10745.3	16950.7	13.348	13.1781	13.0091	13.1526	13.0167	13.0427	12.611	12.2373	12.568	13.0994	12.8775	12.7024	13.0759	13.1788	13.1488	12.8316	12.9519	13.2258	12.869	13.0772	12.5549
PFLU0710	hypothetical protein (pseudogene)				2973.08	3445.24	2123.1	1739.92	2470.28	2140.92	953.426	1173.69	919.942	1670.64	1408.14	1986.65	3210.92	3910.05	3655.91	1505.22	1563.69	4312.8	1229.58	2188.64	1370.87	2609.53	2821.72	4731.61	11.0388	11.0427	11.1378	10.9348	10.9857	11.0278	11.0208	11.1206	10.9699	10.9467	10.9456	10.9793	11.0341	11.0427	11.1178	10.9773	11.0492	11.1537	11.0872	11.0622	11.0823
PFLU0711	putative type III ATP synthase (pseudogene)				3457.58	3993.6	2335.94	1948.98	2662.77	2574.92	992.154	1023.68	1020.54	1954.71	1487.8	2232.93	3965.61	4483.36	4177.23	1791.11	1577.3	4321.55	1381.28	2341.68	1451.47	2743.25	2862.15	5098.88	11.2625	11.261	11.2524	11.0807	11.0905	11.2831	11.083	10.8201	11.1293	11.1771	11.0315	11.1492	11.334	11.2432	11.308	11.2139	11.0645	11.1578	11.2512	11.1679	11.1578
PFLU0712	nodulation-related hypothetical protein	rspO			2151.3	2992.45	1665.46	1353.44	1924.73	2005.98	768.555	999.379	702.693	1324.55	1273.26	1535.07	2764.07	2807.04	2600.32	1266.86	1315.36	3554.56	932.558	1841.69	1084.21	2049.48	2439.32	3932.65	10.5786	10.8289	10.8228	10.6007	10.6638	10.9435	10.6598	10.7687	10.6007	10.5804	10.7961	10.5899	10.7871	10.5623	10.6479	10.7286	10.8036	10.8781	10.6514	10.8077	10.825
PFLU0713	nodulation-related hypothetical protein	rspP			2681.64	4105.22	2044.87	1739.58	2478.36	2165.6	901.703	1293.85	909.987	1749.15	1492.46	2102.01	2956.45	3416	3548.33	1487.55	1598.31	4368.94	1128.01	2554.23	1338.37	2722.17	3526.36	4660.5	10.8848	11.3046	11.0836	10.9337	10.991	11.0444	10.9272	11.308	10.9583	11.0183	11.0378	11.0585	10.903	10.8272	11.0746	10.9593	11.0841	11.1783	10.9622	11.2839	11.0522
PFLU0714	putative type III secretion protein	rscQAB			6253.37	8204.34	4827.39	4626.72	5954.48	5003.51	1958.31	1787.14	2073.4	4535.22	3390.29	4970.17	7904.75	9439.39	7751.99	3785.96	3720.38	9002.56	2806.04	5347.15	3144.88	6252.8	6792.05	10056.4	12.2169	12.4634	12.2775	12.2289	12.2347	12.2623	12.0438	11.8808	12.0205	12.4104	12.1818	12.2652	12.3979	12.4863	12.2983	12.193	12.2672	12.2879	12.1811	12.3621	12.1296
PFLU0715	putative hairpin type III secretion protein	rscR			7099.9	8361.22	6114.95	5905.57	7149.54	6332.7	1979.7	1325.74	2579.78	4719.31	3929.87	5546.69	9132.32	9893.93	9101.12	5247.42	3992.04	10922.2	3664.51	5437.09	4216.86	7579.1	7221.58	12063.7	12.4442	12.4967	12.6351	12.5645	12.5128	12.6431	12.0573	11.3497	12.2812	12.4654	12.3751	12.4212	12.6341	12.5814	12.5773	12.6095	12.3577	12.616	12.4974	12.3861	12.5083
PFLU0716	putative type III secretion membrane protein	rscS			6107.84	7000.01	5803.36	5076.62	6504.22	5564.89	2137.02	1767.16	3603.84	4150.72	3926.22	5760.62	7637.23	8103.6	7342.3	4943.14	4078.92	10256.9	3946.35	5731.24	4462.64	7484.34	6638.44	10928.4	12.1749	12.2005	12.5613	12.3543	12.365	12.4373	12.1425	11.8619	12.6605	12.283	12.3718	12.4702	12.3415	12.2158	12.2128	12.5333	12.3854	12.5081	12.5718	12.4559	12.5758
PFLU0717	putative type III secretion protein	rscT			13684	11957	7740.58	9896.13	11822.8	8721.43	3548.88	2322.96	3510.75	6466.3	5745.3	8109.45	10943.4	11600.1	12355.3	6158.88	5613.47	14129.7	4762.11	7480.37	5866.6	9212.25	9729.2	14683.9	13.6884	13.1409	12.9971	13.225	13.2375	13.1936	12.7609	12.2656	12.6298	12.9483	12.8503	12.9528	12.9214	12.8685	13.1115	12.8277	12.8034	13.0541	12.7933	12.8414	12.9342
PFLU0718	putative type III secretion protein	rscU			5005.11	4633.72	3535.42	3372.25	4379.85	3956.4	1202.68	1146.77	1491.47	2517.4	2136.29	2888.24	4955.41	5301.68	5447.39	2643.35	2366.88	7001.96	1920.46	3412.83	2389.87	4085.35	4613.18	7380.44	11.8514	11.5106	11.8316	11.8163	11.8004	11.9017	11.3755	11.0816	11.6021	11.5451	11.5678	11.5066	11.6582	11.4978	11.7214	11.7086	11.6492	11.8812	11.6926	11.7125	11.7775
PFLU0719	hypothetical protein	rspV			3573.16	4371.28	2858.53	2326.45	3345.06	3041.45	1060.83	1017.16	1132.93	2336.73	1808.33	2645.78	4273.62	4810.59	4573.3	2130.51	1770.4	5416.07	1551.11	2600.37	2083.52	3293.95	3766.11	5257.66	11.3175	11.4255	11.5262	11.3188	11.4059	11.5169	11.1813	10.7985	11.261	11.4429	11.3188	11.3886	11.4418	11.3519	11.4502	11.4386	11.2344	11.5044	11.4095	11.3168	11.6135
PFLU0720	putative type III secretion lipoprotein	rspT			5652.66	5788	3825.68	3342.85	4591.24	3774.96	1230.42	1124.28	1311.41	2661.06	2097.48	3208.52	5363.84	5909.74	6399.97	2733.33	2279.67	7245.59	1852.69	3353.93	2380.39	4194.05	4119.58	6848.55	12.0442	11.8561	11.9351	11.8027	11.8597	11.8377	11.4107	11.0297	11.4541	11.633	11.5415	11.6714	11.7828	11.6681	11.9853	11.7522	11.5963	11.9336	11.6502	11.694	11.7729
PFLU0721	putative type III secretion protein	rscC			8764.44	9338.51	5712.89	6042.71	7794.56	6242.64	2521.53	2206.84	2755.11	4678.82	3983.02	5861.69	7682.88	8755.69	9590.91	4411.44	4169.96	10484.2	3313.66	5969.78	4422.88	6943.52	7499.8	10467.4	12.8113	12.6912	12.542	12.5977	12.6355	12.6217	12.3406	12.1932	12.3616	12.452	12.3892	12.4953	12.3543	12.352	12.6635	12.3904	12.4177	12.5474	12.3773	12.5124	12.5595
PFLU0722	hypothetical protein	rspG			11181	9888.08	6756.74	8581.7	9487.35	6847.35	2592.12	1865.71	3137.68	5274.63	4482.56	5781.85	9777.91	9513.67	9473.38	4864.15	4938.17	11255.8	3804.79	6457.55	4838.77	7762.12	7993.58	12731.5	13.2745	12.7975	12.7759	13.0354	12.9163	12.7765	12.3825	11.9452	12.5013	12.6477	12.5447	12.4755	12.7424	12.505	12.6456	12.5157	12.6272	12.678	12.5348	12.6272	12.6763
PFLU0723	hypothetical protein	rspF			11347.6	10325.4	6787.36	8280.56	9021.18	7456.88	2522.06	1645.11	2960.74	5351.18	4527.99	5551.77	9761.2	9703.85	10777.3	4816.37	4879.78	12415.4	4009.22	6813.32	4464.56	8061	8397.65	13535.6	13.3125	12.8827	12.783	12.9863	12.841	12.9055	12.3415	11.7358	12.4394	12.6673	12.5559	12.4229	12.737	12.545	12.866	12.5028	12.612	12.8363	12.5846	12.6961	12.5773
PFLU0724	putative type III secretion protein	rspE			8928.34	12359	7679.39	6573.52	7650.28	7749.32	3332.76	2086.56	4175.98	6414.89	4633.41	7897.04	11311.4	11751.3	12138.8	6073.81	5287.8	13523.5	5237.68	7214.85	5779.54	9468.22	9597.43	14545	12.8462	13.2095	12.9858	12.6989	12.6144	12.9782	12.6748	12.1165	12.8258	12.9302	12.5871	12.9148	12.9686	12.8977	13.0806	12.8078	12.7189	12.9774	12.906	12.788	12.91
PFLU0725	putative type III secretion protein	rspD			15452	14399.5	12119.6	15011.5	15264.4	12497.4	4966.29	3583.08	7302.46	9191.77	9195.33	11107.5	16009.8	16075.4	17041.5	10231.7	10433.3	21083.9	8304.29	13957.7	9960.01	16564.9	16230.4	22392.6	13.9004	13.5054	13.7567	13.7809	13.6623	13.8894	13.144	12.841	13.4334	13.4806	13.416	13.379	13.6133	13.5416	13.7461	13.4592	13.563	13.794	13.4261	13.6749	13.617
PFLU0726	putative type III secretion protein	rscJ			12838.5	16699.6	10801.9	11346.3	14544.5	10898.2	4870.06	2889.09	6275.73	8658.91	8998.12	11662.1	14795.2	13967	17446.2	9052	8723.55	18849.1	8006.41	11754.6	8698.43	13767.4	14125.8	19598.9	13.563	13.7846	13.5502	13.404	13.5848	13.615	13.1227	12.57	13.2653	13.3836	13.3879	13.4468	13.4468	13.255	13.7989	13.3022	13.3522	13.5757	13.3775	13.4397	13.4397
PFLU0727	putative type III secretion protein	rspB			24350.6	25626.7	19324.2	28908.2	28359.3	17967.6	10805.4	5442.71	13252.7	15733.1	19467.5	20031.6	25391.3	22177	26839.6	17217.4	20380.5	31777.1	17356	25768	16539	29509.2	26755.9	34582.9	14.7217	14.7043	14.6608	14.7787	14.6808	14.6808	13.9427	13.3317	14.0544	14.3096	14.2812	14.1608	14.4583	14.2086	14.7589	14.1804	14.4001	14.69	14.2812	14.567	14.324
PFLU0728	putative type III secretion system, regulatory protein	rspR			7403.95	8332.49	6744.58	7385.76	7742.63	6409.82	2548.99	1743.6	3288.35	5097.82	4586.06	5024.5	9153.86	8795.8	8962.82	4741.66	5338.92	12031.8	4073.16	7345.08	4510.64	8357.34	8363.33	12849	12.5141	12.4914	12.7722	12.8479	12.6294	12.6617	12.3611	11.8377	12.5522	12.5909	12.571	12.2821	12.6372	12.36	12.5526	12.4811	12.7339	12.788	12.6062	12.8165	12.5891
PFLU0729	putative GTP-binding protein				6463.62	6838.01	4060.93	4887.22	5993.1	4471.78	2289.83	2498.42	2253.38	3682.54	3119.29	4305.12	6062.68	6838.61	7118.43	3176.92	3008.18	8011.9	2433.31	4141.48	3066.57	5020.74	5697.48	7978.89	12.2647	12.1586	12.0126	12.3028	12.2441	12.0898	12.2254	12.366	12.1165	12.1162	12.0665	12.0707	11.973	11.925	12.1606	11.96	11.9741	12.1054	12.0059	12.0033	12.1016
PFLU0730	peptidyl-tRNA hydrolase	pth			2059.38	2039.04	1419.12	1668.32	1988.59	1581.92	846.142	982.597	740.357	1328.24	1242.57	1450.09	2066.89	2311.98	2332.46	1235.79	1265.87	3145.22	945.566	1505.35	1004.21	1959.06	2298.98	3366.27	10.4963	10.291	10.6322	10.8805	10.701	10.6548	10.8237	10.7391	10.6754	10.5879	10.7583	10.5202	10.4062	10.3096	10.4888	10.6945	10.7432	10.7142	10.6711	10.5032	10.7189
PFLU0731	putative ribosomal protein L25p family				5326.62	6985.62	5184.11	5770.24	6412.71	4611	7100.52	8919.5	6590.48	4637.05	6428.56	8923.64	6832.52	7939.07	7521	5985.95	5597.8	8320.78	5852.63	6138.25	5572.95	7479.17	6967.72	8896.86	11.9521	12.1958	12.3841	12.5288	12.3461	12.1403	13.5297	13.7784	13.3162	12.4405	12.9923	13.0794	12.1624	12.1765	12.2483	12.788	12.799	12.1639	13.0403	12.5496	12.8608
PFLU0732	ribose-phosphate pyrophosphokinase	prs			4113.55	4155.68	3641.59	3583.62	4090.83	3296.7	3926.15	4280.13	3240.97	2942.99	3928.79	4380.38	5745.43	5857.18	5086.78	2827.86	2688.94	6056.75	2892.61	3521.33	2867.41	4456.03	4266.3	7128.47	11.527	11.3346	11.8686	11.8963	11.7002	11.6291	12.8736	13.0522	12.5357	11.7787	12.3736	12.0931	11.8891	11.6555	11.6205	11.8027	11.8134	11.6722	12.2216	11.7646	12.0157
PFLU0733	4-diphosphocytidyl-2-C-methyl-D-erythritol kinase	ispE			5412.47	5212.03	4241.58	4717.99	5410.44	4196.36	2965.44	3211.12	2969.83	3641.69	3927.09	4487.46	6399.41	7193.5	6123.78	3558.27	3314.33	7347.06	3058.98	4177.29	3431.99	6030.74	5812.42	8576.92	11.9784	11.684	12.0761	12.2558	12.094	11.9864	12.54	12.7024	12.4437	12.102	12.3728	12.1263	12.053	12.0091	11.917	12.1077	12.1082	11.955	12.283	12.0136	12.2465
PFLU0734	putative outer-membrane lipoprotein				3831.13	5597.05	3814.88	2880.21	4011.41	3745.18	1933.07	2376.03	2260.12	3149.81	2956.87	4179.43	5577	6758.9	5623.46	3156.53	2909.08	7527.86	2754.45	4159.35	2859.95	5219.37	5108.66	7970.24	11.4268	11.811	11.9295	11.6036	11.676	11.8279	12.0282	12.2963	12.1218	11.8775	11.9994	12.0303	11.8454	11.9102	11.7744	11.9506	11.9212	11.998	12.1551	12.0086	12.0112
PFLU0735	conserved hypothetical protein				7235.95	7191.68	4245.95	5040.08	6211.26	4761.5	4219.47	5251.44	2818.83	4230.21	4268.24	5462.9	6664.42	7733.59	6887.59	3429.41	3380.37	7877.62	3295.29	4645.54	3541.84	5742.39	6003.26	8531.67	12.4808	12.2429	12.0781	12.3428	12.2994	12.1894	12.9725	13.2805	12.3882	12.3185	12.4668	12.3963	12.1233	12.1354	12.109	12.0635	12.1391	12.0743	12.3703	12.1574	12.28
PFLU0737	glutamyl-tRNA reductase	hemA			4329.09	3705.13	2667.28	2567.57	3100.57	2717.53	1254.96	1310.65	1303.77	1967.29	1749.41	2453.05	3815.7	4404.88	4349.13	1942.89	1865.16	4654.82	1589.28	2518.32	1891.15	3278.64	3266.61	5287.2	11.6079	11.1453	11.4214	11.4525	11.3054	11.3497	11.437	11.3346	11.4457	11.1849	11.2804	11.2839	11.2736	11.2175	11.3721	11.3202	11.3117	11.2667	11.4391	11.2656	11.4856
PFLU0738	peptide chain release factor 1	prfA			4381.04	5496.94	3403.66	2916.74	3978.29	3563.24	1791.66	2122.83	1914.47	2939.69	2372.83	3563.32	5214.29	6307.24	5825.34	2826.6	2355.7	5853.17	2213.77	3488.66	2398.36	4115.55	4406.43	6677.16	11.6288	11.7783	11.7703	11.6209	11.6621	11.75	11.9241	12.1403	11.9346	11.7754	11.7147	11.805	11.7393	11.7811	11.8307	11.8004	11.6428	11.6196	11.8796	11.7541	11.7833
PFLU0739	protein methyltransferase	hemK			1791.19	2049.75	943.777	1149.72	1519.07	1090.68	689.894	1031.84	624.899	1096.02	916.038	1205.17	1810.79	2281.03	1824.68	834.28	933.025	2145.53	743.318	1326.8	681.307	1381	1757.15	2232.33	10.2831	10.3041	10.1544	10.348	10.3262	10.2136	10.4824	10.8445	10.4368	10.2792	10.261	10.2567	10.2035	10.2863	10.1544	10.1544	10.24	10.2243	10.3218	10.2831	10.2068
PFLU0740	molybdopterin biosynthesis protein	moeB			2462.29	3322.62	1606.15	1673.5	2306.14	1852.74	871.307	1126.52	937.904	1393.69	1272.28	1775.07	2506.81	2793.58	2851.25	1324.74	1305.13	3363.9	977.017	1919.76	1076.59	2056.87	2492.24	3489.73	10.7641	10.9804	10.7759	10.8862	10.8953	10.8497	10.8736	11.0357	11.0028	10.662	10.7937	10.8189	10.6534	10.5582	10.7801	10.8009	10.7949	10.7961	10.7478	10.8658	10.8177
PFLU0741	putative peptidoglycan biosynthesis protein				6252.59	5996.66	3116.76	4014.85	4923.88	3725.14	1497.73	1543.66	1326.28	2677.95	2466.44	3384.03	4873.1	5815.24	5871.64	2509	2749.79	6942.79	1859.46	3963.34	2000.82	4526.93	5166.94	7809.47	12.2166	11.923	11.6364	12.0341	11.9648	11.8186	11.6829	11.6301	11.4707	11.6428	11.7667	11.7441	11.6335	11.6432	11.8469	11.653	11.8454	11.8697	11.6525	11.9374	11.5628
PFLU0742	putative exported protein				5743.95	7789.34	4890.78	4357.85	6016.33	4972.9	3548.3	5660.5	3092.26	4268.75	4074.65	5895.23	6755.28	7724.32	8020.82	4703.04	5827.02	9378.59	3455.72	5979.47	3428.64	6664.48	7318.62	10654	12.0729	12.3821	12.2966	12.1487	12.2499	12.2521	12.7601	13.3669	12.486	12.3316	12.4198	12.5027	12.1438	12.1335	12.3624	12.4684	12.8576	12.3533	12.4263	12.5162	12.2432
PFLU0743	conserved hypothetical protein				4758.51	4616.8	3166.24	2635.04	3692.68	3411.88	1539.14	2154.36	1339.22	2401.76	1990.34	2985.38	5286.85	5783.08	4769.8	2339.11	2260.62	5287.68	1744.61	2826.1	1777.92	3555.96	3849.6	6354.59	11.7683	11.504	11.6586	11.4856	11.5491	11.6801	11.7203	12.1606	11.48	11.4795	11.463	11.555	11.7594	11.6326	11.5154	11.5614	11.584	11.4641	11.5769	11.449	11.4118
PFLU0744	putative membrane protein				4165.26	4617.36	3034.09	2848.44	3683.29	3161.43	1401.02	1678.78	1519.07	2590.72	2200.91	2978.8	4763.67	5484.22	4874.03	2685.57	2630.92	5809.42	1941.34	3499.97	1980.55	4420.56	4783.69	6875.13	11.5448	11.505	11.5999	11.5834	11.5427	11.5757	11.5894	11.7716	11.6223	11.5924	11.6084	11.5512	11.598	11.5508	11.5529	11.7318	11.7882	11.6089	11.7049	11.7566	11.5457
PFLU0745	putative cyclopropane-fatty-acyl-phospholipid synthase				4518.97	4762.25	3333.6	2965.69	3981.54	3520.97	1405.01	1742.85	1510.23	2114.2	2100.22	2549.12	3754.42	4720.94	4604.35	2781.41	2577.67	6763.82	1797.9	3177.43	2083.14	4175.39	4656.49	7107.87	11.684	11.5545	11.7387	11.6421	11.6636	11.7314	11.5928	11.8358	11.6153	11.3	11.5427	11.3317	11.2481	11.3244	11.4571	11.7727	11.7622	11.8344	11.6125	11.6153	11.612
PFLU0746	conserved hypothetical protein				7694.9	6740.18	4107.8	4908.53	5813.11	4434.16	2078.33	2209.85	1792.08	3488.28	2916.44	3991.97	6192.61	7388.15	6738.08	3336.35	3223.55	7903.28	2738.21	4138.13	2616.67	5532.57	5657.99	8654.08	12.5822	12.1328	12.0313	12.3086	12.1983	12.0749	12.1101	12.1944	11.8469	12.0313	11.9826	11.9643	12.007	12.0543	12.0688	12.0261	12.0679	12.0823	12.1493	12.0022	11.9011
PFLU0747	putatite oxidoreductase				5281.32	6805.45	4332.14	3819.98	5348.03	4603.1	2290.47	2292.66	2287.49	4019.2	3136.87	4606.75	7668.9	9023.81	7375.42	4089.09	3273.65	8010.62	3438.38	4421.15	3165.81	5538.53	5746.26	8007.06	11.9367	12.1513	12.1098	11.973	12.0794	12.1373	12.2258	12.2477	12.1388	12.2425	12.0756	12.1594	12.3514	12.4063	12.2194	12.2963	12.0922	12.105	12.4208	12.0958	12.1357
PFLU0748	putative oxidoreductase				8805.16	8382.67	5031.03	6178.33	7687.16	5691.47	3192.37	2756.59	2726.83	4715.71	3949.05	5421.24	9020.53	8624.12	8527.82	5496.4	4090.87	8284.08	4305.61	5162.89	3959.12	6564.7	6674.45	9860.46	12.8199	12.5028	12.3359	12.6221	12.6213	12.4767	12.6298	12.5028	12.3511	12.4639	12.3802	12.3858	12.6066	12.3221	12.4662	12.6716	12.3912	12.157	12.6784	12.3163	12.4272
PFLU0749	conserved hypothetical protein				1985.7	2773.31	1664.11	1333.02	1891.25	1674.25	856.895	1046.39	807.193	1387.11	1198.87	1738.07	2696.71	3364.32	3060.41	1555.46	1416.69	3219.07	1227.53	1854.78	1151.29	2232.59	2323.64	3627.37	10.4368	10.7416	10.8215	10.5832	10.6357	10.7068	10.8506	10.8805	10.7985	10.6479	10.7088	10.7972	10.754	10.7972	10.8694	11.0156	10.9021	10.7376	11.0836	10.8215	10.8871
PFLU0750	deoxyribodipyrimidine photo-lyase	phrB			3803.4	4621.56	2459.52	2269.15	3259.41	2772.58	1506.66	1803.93	1638.6	2479.96	1885.51	2702.73	4655.3	5675.59	4720.94	2632.34	2328.54	5004.8	1938.91	3269.95	1913.81	3423.17	3702.45	5126.69	11.4158	11.5061	11.3239	11.2879	11.366	11.3765	11.6882	11.8947	11.7281	11.5243	11.3822	11.4167	11.5579	11.5986	11.4966	11.7029	11.6255	11.3734	11.704	11.6582	11.5016
PFLU0751	putative MerR-family regulatory protein				11779.3	11557.1	7562.92	9354.79	11216	8269.91	4669.36	5129.13	5035.97	6719.56	6465.42	8121.66	11022.2	12486.9	11447.6	7705.89	7260.74	12971.7	5996.55	9901.27	5867.71	10681.1	10907.3	14884.5	13.3956	13.0846	12.9591	13.1403	13.1642	13.0925	13.0732	13.2609	13.0361	13.0033	12.9998	12.9557	12.9342	13.0086	12.9847	13.1112	13.1306	12.9072	13.0649	13.2335	12.9349
PFLU0752	conserved hypothetical protein				18791.1	16221.1	13486.2	19296.6	19310.5	14267.9	9735.75	9170.49	13647.6	13229.4	12587.3	14545.4	22642.7	22206.9	18154.6	15977.1	12079.7	22856.7	13135.6	18775.1	11750.7	21652.9	17832.2	22264.3	14.2623	13.7337	13.949	14.1232	14.0182	14.1514	13.849	13.7989	14.0911	14.0349	13.7846	13.7352	14.2522	14.211	13.886	14.0671	13.7275	13.9712	13.9469	14.0857	13.8407
PFLU0753	conserved hypothetical protein				22517.3	22233.5	14002.4	18387.4	22317.1	14499.4	8147.71	5701.35	8947.82	12965.5	11469.5	16309	22048.4	21922.6	21101	13571.5	10081.8	20331.2	10420.3	13182.4	11406.3	16847.5	15324.9	21701.9	14.5807	14.3638	14.033	14.0712	14.2681	14.1943	13.6726	13.3746	13.6383	14.0052	13.6678	13.9066	14.2065	14.1711	14.1711	13.8391	13.5204	13.73	13.6904	13.6036	13.7846
PFLU0754	conserved hypothetical protein				6831.03	7670.8	4283.41	4841.64	6148.09	4459.22	3023.97	5060.95	3035.93	4379.11	3933.29	5070.87	7560.14	8819.74	6705.07	4141.61	4037.22	7990.62	3372.49	5804.14	3488.65	6332.9	6148.78	8740.75	12.3706	12.354	12.0931	12.2909	12.2866	12.0867	12.5654	13.2484	12.4654	12.3631	12.3759	12.2934	12.3263	12.3657	12.0595	12.3113	12.3711	12.1026	12.4009	12.4733	12.2647
PFLU0755	conserved hypothetical protein				6562.52	8654.89	5080.01	4718.79	6693.06	5112.82	3278.51	4208.54	3994.74	4875.76	3885.65	5700.67	8488.73	10131.2	7945.54	4800.78	4135.1	8865.69	3599.57	5933.4	3958.71	6801.06	6795.26	9955.52	12.2917	12.5617	12.3491	12.2562	12.4127	12.2989	12.6544	13.0309	12.7726	12.5202	12.3591	12.457	12.5101	12.6272	12.3443	12.4979	12.4055	12.2638	12.4772	12.5065	12.4263
PFLU0756	ferrochelatase	hemH			4959.01	5813.39	3401.32	3361.64	4452.97	3729.35	2091.8	2590.74	2187.48	3166.33	2469.66	3617.84	5453.62	6671.6	5787.57	2996	2670.16	6744.27	2364.2	3782.41	2599.53	4361.65	4718.42	7238.93	11.8351	11.8663	11.7687	11.8118	11.8211	11.8215	12.1186	12.4131	12.0846	11.8835	11.7672	11.829	11.8105	11.8876	11.8211	11.8847	11.8042	11.8307	11.9678	11.8677	11.8903
PFLU0757	putative TonB-dependent exported protein				9680.26	9782.73	6356.27	6692.21	8443.08	6732.05	3003.86	2213.86	3442.75	5479.75	4536.55	6768.94	9392.6	11116.8	10265.2	5836.84	4880.45	11338.9	4162.82	7306.33	5406.88	8424.79	8628.83	12031.2	12.9976	12.7736	12.6876	12.7213	12.7493	12.7414	12.5549	12.1966	12.6102	12.7015	12.5587	12.6935	12.6787	12.7985	12.7867	12.754	12.6125	12.6879	12.6388	12.8068	12.8169
PFLU0758	conserved hypothetical protein				7234.31	8251.58	5251.66	5189.14	6685.33	5680.24	2084.27	2201.66	2430.02	4842.94	3691.98	5295.63	8738.11	10226.3	8543.23	4461.06	4222.31	9822.69	3279.71	5826.69	3836.15	7491.92	7860.76	11678.4	12.4804	12.4746	12.4063	12.3789	12.4092	12.4737	12.1146	12.1902	12.2092	12.508	12.3045	12.3558	12.5599	12.6456	12.4702	12.4077	12.4331	12.4335	12.3647	12.4781	12.3858
PFLU0759	conserved hypothetical protein				7508.75	8123.06	4170.88	4912.38	6290.7	4410.93	1807	1444.26	1654.87	3457.35	2999.86	4374.33	6929.22	7593.45	7899.33	3604.59	3213.21	7480.17	2488.3	4108.7	2882.92	5275.22	5582.33	9072.62	12.5371	12.4502	12.0501	12.3109	12.3189	12.0654	11.9356	11.5189	11.7417	12.0168	12.018	12.0914	12.1835	12.1024	12.3335	12.126	12.064	11.986	12.0299	11.9899	12.0224
PFLU0760	sulfate adenylyltransferase subunit 2	cysD			10325.9	10117.3	6904.19	8368.55	9829.84	7451.43	5395.15	7595.91	5176.05	6185.36	5849.51	8353.54	10288.1	11494.4	11009.5	6716.68	5998.57	11620.8	5339.07	6643.03	6247.16	8824.45	8687.4	12730	13.1143	12.8447	12.8068	13.0038	12.9677	12.903	13.2447	13.6399	13.0656	12.8704	12.8741	12.9956	12.8188	12.8515	12.91	12.9333	12.898	12.7291	12.9302	12.665	13.0143
PFLU0761	sulfate adenylyltransferase subunit 1	cysN			2459.38	3201.49	2073.21	2012.81	2549.02	1754.98	1159.98	1811.24	1159.2	1856.23	1647.13	2178.59	3213.94	4116.71	2663.59	1456.04	1646.4	3701.7	1161.01	2012.94	1437.2	2610.7	2947.73	4105	10.7613	10.9181	11.103	11.1227	11.0307	10.7749	11.3215	11.9054	11.2904	11.1147	11.1943	11.1058	11.0349	11.1147	10.6754	10.9314	11.1227	10.9445	10.9956	10.9337	11.1453
PFLU0762	putaive acyltransferase				6122.51	8857.48	5974.05	4608.22	6433.65	5942.44	2089.38	2124.77	2959.03	4506.76	4252.08	6057.15	7981.69	9932.77	9456.6	4896.95	5201.99	11884	3689.82	7030.65	4175.88	8179.3	8819.89	12320.1	12.178	12.6035	12.6048	12.2239	12.3514	12.5496	12.1169	12.1425	12.439	12.3979	12.4618	12.5375	12.4154	12.5891	12.6414	12.5202	12.6984	12.7624	12.5071	12.7439	12.4931
PFLU0763	phosphate acetyltransferase	pta			6154.64	5553.55	3112.68	3786.53	4646.69	3676.02	1479.95	1747.74	1364.64	2794.55	2424.41	3251.94	4673.78	6075.38	5049.02	2475.95	2437.95	5966.44	1933.56	3378.88	2132.14	4089.73	4771.98	6428.6	12.1847	11.7987	11.6339	11.9596	11.8762	11.797	11.6694	11.8418	11.5024	11.7058	11.7422	11.6873	11.5628	11.717	11.6041	11.633	11.6878	11.6469	11.6992	11.7026	11.6446
PFLU0763A	conserved hypothetical protein				6563.07	7614.58	4275.99	4185.32	5725.17	4164.24	1840.81	1531.57	1792.43	4573.86	3150.81	4441.5	8641.27	10480.2	7637.24	3236.67	3358.64	8014.8	2482.52	4883.72	2568.19	5779.81	6079.1	8836.63	12.2921	12.3422	12.0898	12.0911	12.1761	11.9716	11.961	11.62	11.8478	12.4181	12.0801	12.1126	12.5434	12.6922	12.2726	11.9826	12.1273	12.1062	12.0287	12.2347	11.8717
PFLU0764	peptidyl-prolyl cis-trans isomerase	slyD			3256.8	4271.89	1878.66	2075.52	2961.84	2033.38	2622.42	4336.77	1545.78	2607.13	2324.19	2695.16	4694.56	4510.57	4408.02	1932.53	1954.52	4164.63	1871.37	2563.47	1425.79	2643.57	3512.33	4430.61	11.1685	11.3841	10.9699	11.1671	11.2383	10.9622	12.3967	13.0619	11.6469	11.6041	11.6878	11.4113	11.5726	11.2536	11.3927	11.3117	11.3835	11.1058	11.6604	11.2909	11.1334
PFLU0765	30S ribosomal protein S20	rpsT			7480.61	6511.11	5609.66	6430.68	6679.02	5192.46	3439.49	4215.21	3537.62	4158.88	6013.22	6105.52	8860.13	8897.67	8112.78	4562.36	3293.29	8572.96	4118.41	4221.65	4066.92	6204.87	5713.35	10293.9	12.5319	12.0765	12.5101	12.6716	12.4074	12.3221	12.7164	13.0322	12.6363	12.2866	12.9066	12.5516	12.5802	12.3798	12.3825	12.4354	12.0992	12.21	12.6213	12.0287	12.4618
PFLU0766	putative virulence factor	mviN			13527	13622.5	10145.1	11572.3	13034.3	10536.4	4213.17	3375.53	5086.82	8739.86	8114.55	10015.9	15041.2	16811.9	14044.9	8746.97	8352.35	18069	6880.46	10989.2	7701.76	14338.9	14199.4	18508.3	13.6634	13.403	13.4578	13.4375	13.4091	13.5511	12.9698	12.7673	13.0496	13.395	13.2503	13.2375	13.4939	13.6371	13.3546	13.2617	13.2997	13.5037	13.2267	13.3489	13.2822
PFLU0767	riboflavin biosynthesis protein	ribF			2731.68	3074.24	1775.63	1774.33	2340.77	1925.89	1255.56	1987.92	1191.19	1705.35	1574.77	2156.91	2942.5	3842.92	2984.21	1527.38	1526.04	3588.68	1318.52	2100.31	1393.11	2409.1	2720.54	3764.19	10.9115	10.8647	10.9053	10.9647	10.9223	10.8964	11.4375	12.0513	11.3267	10.9869	11.1293	11.0958	10.8907	11.0144	10.8326	10.9956	11.0122	10.8986	11.1865	10.9921	11.103
PFLU0768	isoleucyl-tRNA synthetase	ileS			4973.02	6403.85	4102.69	3373.76	4672.76	4072.75	2625.05	3124.95	3174.71	3575.18	3329.35	4957.94	6387.78	7824.02	6345.34	3602.26	3089.6	7433.83	3102.25	4487.94	3429.33	5284.62	5642.53	7801.21	11.8396	12.0451	12.0303	11.8168	11.8835	11.9441	12.3975	12.6698	12.5149	12.0743	12.1535	12.2608	12.0509	12.1551	11.9738	12.1248	12.0094	11.977	12.2994	12.1162	12.2444
PFLU0769	lipoprotein signal peptidase	lspA			3707.75	4156.24	2941.57	3056.73	3714.1	3168.59	1800.2	2110.46	2358.62	3025.39	2664.91	3468.48	4976.49	5979.25	4712.22	2706.1	2251.83	5624.5	2321.53	3189.32	2563.25	3941.28	4265.1	6136.89	11.3816	11.3357	11.5619	11.6795	11.5555	11.5797	11.9309	12.1325	12.1723	11.8182	11.8657	11.7729	11.6641	11.69	11.4947	11.7403	11.5782	11.5564	11.9421	11.6188	11.8697
PFLU0770	probable FKBP-type 16 kDa peptidyl-prolyl cis-trans isomerase	yaaD			10807.5	12961.5	6215.49	8168.6	10443	7043.75	4576.27	5162.96	3788.53	5634.99	6344.49	8851.8	9548.06	10015.8	11675.3	5249.48	5032.77	11518.2	4724.97	6407.2	4786.74	8058.56	8742.48	12826.7	13.2048	13.3022	12.6535	12.9682	13.0472	12.8161	13.0562	13.2645	12.7117	12.7394	12.9754	13.0707	12.7044	12.6083	13.0137	12.6102	12.6535	12.7154	12.7811	12.6176	12.6617
PFLU0771	4-hydroxy-3-methylbut-2-enyl diphosphate reductase	ispH			2851.88	3431.94	1751.19	1970.37	2577.55	2004.41	1393.07	2317.17	1205.06	1928.7	1836.35	2359.43	3089.1	3828.28	3335.91	1760.07	1714.59	3912.17	1517.9	2253.98	1667.27	2617.01	2839.12	3845.47	10.982	11.0341	10.8848	11.0905	11.0422	10.942	11.5822	12.2631	11.3401	11.1641	11.3453	11.2294	10.9699	11.0089	10.9961	11.1901	11.1889	11.0144	11.3777	11.1053	11.3365
PFLU0772	putative type IV pilus related protein				3999.85	5957.36	4053.27	2594.79	3935.28	4360.84	1504.58	1712.51	1812.22	2536.22	2282.05	3603.38	4949.7	6073.3	6677.69	3154.13	2782.89	7565.18	2257.86	3972.36	2804.65	4904.15	5259.56	8701.79	11.4888	11.9062	12.0104	11.4653	11.6432	12.0498	11.6873	11.8059	11.8587	11.561	11.6665	11.8227	11.6559	11.7166	12.0535	11.9494	11.8619	12.0062	11.9082	11.9421	11.9939
PFLU0773	putative membrane protein				14947	17326.2	10224.9	9107.69	13001.8	11046.5	6072.66	6511.19	6136.94	10328.6	8381.54	11795.4	16486.8	17905.5	19173.7	9526.57	8966.59	20455.9	8188.41	12863.1	8454.35	14010.4	14694.1	21221.3	13.8459	13.8589	13.4701	13.1084	13.4075	13.6383	13.3855	13.4966	13.2447	13.6599	13.2931	13.4651	13.6607	13.7738	13.9932	13.3645	13.3847	13.7433	13.4091	13.5663	13.4012
PFLU0774	putative membrane protein				6795.91	9628.23	7055.69	7040.78	9147.5	7468.69	4864.59	4602.85	5598.54	6728.4	6996.06	9392.89	10065.1	11414.1	11290.7	8180.29	7403.68	14156.6	6431.78	9962.83	7334.61	11402.6	11517.5	14597.4	12.36	12.7414	12.8466	12.7871	12.8634	12.9082	13.1195	13.1325	13.1526	13.0053	13.0943	13.1539	12.7821	12.8381	12.9542	13.1781	13.1546	13.0569	13.148	13.2434	13.2202
PFLU0775	putative exported protein				7609.11	9305.44	5102.92	4959.25	6458.62	5442.87	2507.21	2123.1	2153.15	4398.35	3583.14	5213.01	7920.2	9032	8760.62	3949.83	4081.82	9932.88	3024.66	5358.34	3475.91	6951.81	7292.39	11615.2	12.5617	12.6816	12.3566	12.324	12.358	12.397	12.3363	12.1415	12.0645	12.3685	12.2618	12.3323	12.4005	12.4092	12.5157	12.2499	12.3865	12.4538	12.2716	12.3654	12.2602
PFLU0776	putative type IV pilus related protein				8705.05	8670.55	5025.98	5442.74	7100.35	5507.28	2114.93	1523.53	1828.38	3523.27	3351.37	4749.05	7554.69	8217.84	9120.97	3912.06	3419.63	9976.43	2594.59	4761.07	3149.14	6423.28	6465.14	11658.4	12.8017	12.5658	12.3342	12.4477	12.5022	12.419	12.1313	11.6064	11.8692	12.0493	12.166	12.2038	12.325	12.2413	12.5802	12.2373	12.1567	12.4612	12.0836	12.1953	12.1325
PFLU0777	putative oxidoreductase				8619.38	10369.4	6443.05	7406.62	9890.25	7017.46	4120.7	4613.07	4198.11	6520.61	6081.45	7898.33	10205	11798.2	10928.6	6200.81	5537.44	12438.7	4578.9	8487.83	5646.4	9817.7	10131	13927.1	12.7867	12.8893	12.7054	12.8503	12.9782	12.8133	12.9427	13.1354	12.8333	12.9602	12.9178	12.9153	12.8052	12.9048	12.8929	12.8352	12.7834	12.841	12.7559	13.0187	12.8746
PFLU0778	putative membrane protein				5706.4	6090.49	3574.76	3949.76	5144.33	3962.49	1963.42	2074.17	2039.82	3489.14	2633.87	3715.38	5722.76	6640.77	6458.21	3150.5	2863.91	6819.33	2220.55	4318.45	3101.99	4627.06	5274.24	7087.59	12.0612	11.9501	11.8461	12.014	12.0248	11.9047	12.0464	12.1082	12.0044	12.032	11.8454	11.8669	11.8816	11.8808	11.9968	11.9487	11.8992	11.8465	11.8824	12.06	12.1146
PFLU0779	putative lipoprotein				6939.92	8377.76	5735.72	5775.73	7109.18	5954.69	3210.34	3603.25	3325.62	4495.97	4401.47	5881.61	8303.14	9672.9	8530.1	4987.33	4291.72	9887.66	3759.3	5545.19	4855.11	7228.32	7121.92	10870.3	12.3979	12.5018	12.5478	12.5304	12.5054	12.553	12.6351	12.8483	12.5712	12.3939	12.5157	12.4979	12.4781	12.54	12.4672	12.5461	12.4515	12.447	12.5223	12.4119	12.6831
PFLU0780	ribosomal large subunit pseudouridine synthase D	rluD			4588.99	4816.86	2842.43	2849.86	3855.65	3105.23	2105.16	2567.87	1811.71	2610.08	2705.48	3555.61	4753.71	5783.71	4660.69	2456.63	2197.77	5298.19	2325.28	2863.61	2403.34	3624.32	3841.7	5690.13	11.7086	11.5757	11.5211	11.5846	11.6135	11.5503	12.1248	12.4033	11.8577	11.6058	11.8889	11.8022	11.5935	11.6339	11.4791	11.6223	11.5462	11.4691	11.9467	11.4663	11.7857
PFLU0781	conserved hypothetical protein				4260.11	5019.45	3161.25	3051.19	3947.11	3516.49	1744.1	2086.56	1760.59	2877.14	2364.21	3494.53	5314.11	6497.31	5838.6	2810.95	2308.64	5959.39	2187.57	3546.93	2487.02	4112.93	4462.26	6331.54	11.584	11.6296	11.6565	11.677	11.6483	11.7263	11.888	12.1169	11.8227	11.7445	11.71	11.782	11.7675	11.84	11.8364	11.7918	11.6144	11.6442	11.8605	11.7754	11.8275
PFLU0782	chaperone	clpB1			7290.51	7959.28	4328.1	4928.34	6266.06	4891.5	4696.36	5913.84	4685.04	4222.08	3907.97	5074.33	6962.53	8088.42	7806.19	4037.81	3331.97	8660.5	3350.23	5531.22	3847.65	5910.87	6090	9183.43	12.4945	12.4118	12.1094	12.3146	12.3104	12.2239	13.0812	13.4151	12.9562	12.3146	12.3657	12.2946	12.193	12.2105	12.3121	12.2788	12.1146	12.2285	12.3919	12.408	12.3904
PFLU0783	NADH dehydrogenase II	ndh			6698.7	6462.86	4310.49	4100.82	5250.51	4454.78	2163.39	2739.04	2278.55	3634.31	2983.6	4289.8	6745.94	7634.9	6780.57	3074.2	3009.24	6954.96	2606.83	3850.68	3057.86	4994.65	5326.09	8217.4	12.3339	12.0635	12.1023	12.0645	12.052	12.0839	12.1574	12.4949	12.134	12.0988	12.0112	12.0676	12.1422	12.1121	12.0775	11.9176	11.9748	11.8717	12.089	11.8926	12.0962
PFLU0784	conserved hypothetical protein				21756	22120.7	12688.2	19087	21378.3	12946.3	8531.91	11417.2	7213.59	11007.2	12419.7	16155.8	18638.9	19117.3	21988	11357.7	12719.5	22951.5	9751.8	16268.5	10297.4	19568.8	20167.4	23965	14.5227	14.3496	13.8407	14.1098	14.2016	13.9604	13.7219	13.949	13.4201	13.7488	13.7692	13.8948	13.8702	13.9066	14.255	13.5959	13.8146	13.9775	13.6073	13.9004	13.6623
PFLU0785	conserved hypothetical protein				4494.4	5627.17	4199.09	3073.25	4178.49	4231.08	1498.92	1296.08	1902.63	3123.24	2395.21	3629.67	6258.7	7313.25	5958.77	2974.62	2655.78	7035.31	2281.9	3559.41	2862.34	4649.75	4536.2	7857.75	11.6704	11.8186	12.0632	11.6917	11.7328	12.002	11.6837	11.3117	11.9259	11.8657	11.7273	11.8316	12.0209	12.0346	11.8729	11.8733	11.7974	11.8923	11.9199	11.7806	12.0123
PFLU0786	putative membrane protein				7163.84	9444.42	8127.5	6613.29	8287.05	8466.26	3453.28	3371.82	4870.96	6556.3	6004.68	7778.13	10999.8	12702.8	10957.3	7660.93	7125.03	14393.3	5869.13	9499.43	6435.18	11093.6	11684.4	16366.7	12.4607	12.7086	13.0789	12.7081	12.7239	13.1348	12.7213	12.7661	13.0003	12.9658	12.9042	12.8936	12.9316	13.0517	12.8986	13.1013	13.1068	13.0893	13.0439	13.1739	13.0534
PFLU0787	conserved hypothetical protein				14192.1	18222.1	9470.11	10342.3	14048.8	10427.8	6243.87	8183.81	5530.5	8113.98	8456.06	11746	13265.1	14156.3	17011.7	9296.4	7921.18	17197.6	7893.12	11138.1	7528.95	12895.3	13875.6	19164	13.7704	13.9571	13.3317	13.2843	13.5279	13.5269	13.4066	13.7163	13.1384	13.287	13.301	13.4578	13.2574	13.2856	13.7375	13.3373	13.2409	13.4022	13.3618	13.3724	13.2528
PFLU0788	conserved hypothetical protein				9023.87	10548.7	5713.66	5560.28	7904.45	6189.9	3294.71	4269.66	3145.54	4640.33	4369.43	6639.34	8815.71	9994.39	10650.8	5051.83	4054.6	10729.6	4135.65	5903.99	4258.37	7373.47	7186.41	10337.2	12.8756	12.9178	12.5424	12.4793	12.6566	12.6062	12.6611	13.0496	12.5041	12.4418	12.5028	12.6693	12.5722	12.6012	12.8431	12.5609	12.3773	12.5859	12.628	12.4964	12.5195
PFLU0789	dephospho-CoA kinase	coaE			6263.35	5989.52	3457.54	3710.6	4796.43	3989.4	1908	2341.59	1856.49	3066.22	2768.7	3901.79	5513.81	6593.13	5289.17	2791.55	2679.84	6046.85	2270.32	3378.77	2435.04	4354.89	4709.34	6766.48	12.2197	11.9199	11.7928	11.9356	11.9237	11.9142	12.0112	12.2771	11.893	11.8367	11.9208	11.9377	11.8287	11.8692	11.6776	11.7787	11.8085	11.67	11.9138	11.7022	11.8015
PFLU0790	type IV prepilin-like proteins leader peptide processing enzyme	pilD			11554	12414.6	8096.13	10016.5	12558.9	8273.83	5311.45	5771.21	4734.19	6564.34	7542.99	9704.62	10651.7	12496	11770.7	7082.36	8342.04	15836.2	5583.97	11106.5	6470.1	12464.8	13271.9	15533.9	13.3597	13.2159	13.0694	13.2418	13.3417	13.0943	13.2211	13.3871	12.9703	12.9686	13.1723	13.1994	12.8756	13.0105	13.0247	13.0038	13.2945	13.2681	12.9832	13.3679	13.0619
PFLU0791	type IV fimbrial assembly protein	pilC			13885.4	12645.8	7646.49	9594.17	11746.9	8436.83	3883.77	3816	3564.73	6117.6	5706.64	7995.74	10477.5	11710.1	12594.9	5927.28	6079.8	13940.6	4330.02	7875.69	5526.8	9624.92	10208.9	15532.5	13.7203	13.255	12.9774	13.173	13.2274	13.1295	12.8614	12.9117	12.6468	12.8571	12.8441	12.9338	12.8462	12.8893	13.1372	12.7729	12.9158	13.0322	12.6828	12.9183	12.8488
PFLU0793	fimbrial protein precursor	pilA			11254.5	10420.5	7037.32	8199.08	9389.25	7659.17	3480.92	3840.48	4188.68	7076.01	5153.7	7178.7	12242.9	13357.9	10940.3	5975.51	5350.66	13052.3	4442.05	7583.3	4993.94	9100.42	9203.63	13826.1	13.2925	12.8951	12.8402	12.9711	12.8998	12.9602	12.7318	12.9183	12.8293	13.0858	12.7254	12.7815	13.1227	13.1564	12.8946	12.7859	12.7366	12.9173	12.7176	12.864	12.7172
PFLU0794	putative pilus biosynthesis-related protein				8730.93	12415.1	9625.51	8602.75	11172.4	9524.39	4474.31	4486.4	6290.99	7862.67	7835.68	10339.2	13162.9	15195.4	12904.4	9294.85	8668.04	17882.4	7132.46	11612.2	7202.53	14459	14309.4	19450	12.8059	13.2166	13.3628	13.0397	13.1571	13.3563	13.0315	13.0973	13.2672	13.2426	13.2128	13.291	13.2402	13.4234	13.1847	13.3355	13.3448	13.4751	13.2559	13.4244	13.1994
PFLU0795	conserved hypothetical protein				9108.66	14287.2	9333.65	7976.76	11014.9	8824.66	5509.91	5747.06	6800.87	7880.61	7988.57	11050.6	13988.1	15869.1	13727	8780.62	8342.12	16088	6913.49	10701.4	7794.19	13220.5	11996	17068.9	12.892	13.4866	13.307	12.94	13.1348	13.2202	13.2703	13.3829	13.3577	13.2441	13.2361	13.3704	13.3448	13.5147	13.3085	13.2658	13.295	13.2925	13.2321	13.3212	13.2961
PFLU0796	nicotinate-nucleotide pyrophosphorylase	nadC			3607.88	4665.85	1986.55	1917.9	2575.95	2259.77	957.096	1231.72	900.941	1726.07	1481.33	2088.61	3017	3689.43	3731.91	1479.24	1683.13	4481.34	1159.15	2414.74	1257.32	2644.97	3119.32	5562.4	11.339	11.5205	11.0435	11.066	11.0412	11.1046	11.0259	11.2091	10.9474	11.0001	11.0208	11.0475	10.9388	10.9494	11.15	10.9456	11.157	11.2078	10.9928	11.2058	10.9841
PFLU0797	conserved hypothetical protein				3866.37	4885.86	2721.06	2481.67	3332.86	2983.16	1601.87	2151.97	1562.35	2408.01	1965.46	2909.03	4434.98	5461.28	4724.89	2162.84	2218.83	5402.35	1836.34	3049.15	2059.36	3591.53	4088.9	6032.08	11.4424	11.5958	11.4484	11.4015	11.3978	11.4755	11.7727	12.1598	11.6617	11.4843	11.4451	11.5154	11.4915	11.5457	11.498	11.4567	11.5592	11.4995	11.6387	11.5579	11.5986
PFLU0798	N-acetyl-anhydromuramyl-L-alanine amidase	ampD			3752.42	4915.1	3365.86	3022.35	3863.31	3548.03	1538.11	1490.99	1786.47	2785.75	2357.67	3670.13	5410.71	6425.9	5154.82	2638.98	2438.31	6645.04	1905.09	3248.08	2507.88	4419.16	4461.55	6727.21	11.3963	11.6041	11.7528	11.6621	11.6153	11.7422	11.7197	11.5665	11.8443	11.7002	11.7068	11.8482	11.797	11.8168	11.6359	11.7068	11.6887	11.8055	11.6806	11.6497	11.8372
PFLU0799	putative inner membrane protein				7590.35	8829.34	5631.79	5414.96	6787.46	6257.43	2508.27	2029.09	2692.43	5077.4	4120.15	5977.77	8777.64	10404.1	9099.46	5545.7	5004.19	11229.6	3709.65	6948.75	4457.57	8418.27	8676.14	12087.3	12.5563	12.5966	12.5154	12.438	12.4298	12.6277	12.3367	12.0721	12.3339	12.5814	12.4335	12.5234	12.565	12.6811	12.5762	12.6876	12.6462	12.6733	12.5116	12.726	12.5731
PFLU0800	putative methyl-accepting chemotaxis protein				3239.84	3338.05	2072.46	2255.52	2857.98	2443.34	923.839	1092.94	978.945	2355.55	1717.12	1997.25	3907.06	4782.83	3905.88	1747.96	1872.43	4785.09	1247.22	2969.76	1461.17	3064.67	3870.49	5354.74	11.16	10.9869	11.1016	11.2831	11.1876	11.2091	10.9647	10.9713	11.0612	11.4531	11.2485	10.9887	11.3105	11.3414	11.2195	11.1837	11.3181	11.3209	11.1091	11.5186	11.169
PFLU0801	putaive membrane protein				6204.46	6217.26	3612.52	4019.52	5154.89	3977.23	1572.93	1195.49	1539.2	3280.14	2513.64	3358.67	6263.12	6920.24	6584.89	3090.11	2585.43	6609.13	2042.17	3527.82	2340.32	4612.42	4834.14	7946.74	12.2014	11.987	11.8597	12.0351	12.0287	11.9099	11.7497	11.1529	11.6397	11.9299	11.7913	11.7343	12.0216	11.9463	12.0308	11.9255	11.7656	11.7946	11.7687	11.768	11.7545
PFLU0802	putative deoxyribonuclease				2515.93	2550.75	1487.67	1654.11	2030.93	1581.3	874.812	1157.2	792.179	1548.8	1224.82	1646.35	2804.04	3349.73	2462.82	1230.47	1262.72	3000.83	966.348	1760.19	1022.26	2092.12	2314.52	3294.13	10.7896	10.6072	10.6981	10.8726	10.7243	10.6493	10.8796	11.0958	10.7822	10.8289	10.7376	10.7068	10.8142	10.7896	10.5623	10.6863	10.731	10.6514	10.7205	10.7376	10.7391
PFLU0803	fructose repressor	fruR			4680.82	4516.71	2947.06	3255.09	3809.12	3079.83	1970.81	2590.52	1769.86	3071.68	2469.75	3325.05	5457.64	6214.45	4721.95	2542.12	2553.11	5374.18	2217.18	3104.96	2085.91	3785.23	3983.57	6068.97	11.7383	11.4722	11.5644	11.765	11.5935	11.5378	12.0516	12.4127	11.8296	11.8381	11.7675	11.7183	11.8115	11.7513	11.4971	11.6678	11.7508	11.492	11.8804	11.5828	11.6144
PFLU0804	putative multiphosphoryl transfer protein, PTS system				1537.05	1790.38	860.49	920.311	1192.23	951.691	888.145	1471.51	754.839	1091.47	1005.19	1399.19	1756.17	2149.19	1688.44	769.836	811.491	2063.46	646.6	1191.21	570.441	1238.59	1542	2072.76	10.1001	10.0693	10.0352	10.1001	10.0155	10.003	10.9053	11.5503	10.7088	10.2727	10.4146	10.458	10.1544	10.1979	10.0462	10.0352	10.0155	10.1626	10.0462	10.1252	10.003
PFLU0805	1-phosphofructokinase	fruK			1545.17	1356.92	666.702	881.415	1167.85	822.868	788.607	1319.91	641.69	922.396	861.408	1075.16	1311.21	1552.25	1221.63	590.459	663.073	1314.83	531.065	897.723	477.598	909.881	1116.04	1486.93	10.1072	9.79744	9.69404	10.0155	9.98556	9.78367	10.7107	11.3449	10.492	10.1001	10.1544	10.0693	9.78367	9.74931	9.71739	9.56477	9.71739	9.67267	9.67267	9.74931	9.78367
PFLU0806	PTS system, fructose-specific IIBC component	fruA			5232.44	5480.76	4420.62	4050.99	4905.67	4592.73	2655.03	3955.91	4166.9	4064.7	4305.05	5709.24	6752.24	8071.12	6426.06	3883.14	3802.53	9006.34	3086.57	5706.16	3135.17	6654.94	7204.78	9988.36	11.9215	11.7716	12.1418	12.0455	11.9579	12.1328	12.4116	12.9577	12.8229	12.259	12.4811	12.4588	12.1435	12.2078	11.9906	12.2278	12.3001	12.2887	12.2941	12.4498	12.1263
PFLU0807	putative exported alkaline phosphatase				9307.24	9109.38	4893.64	6648.84	8622.03	6550.91	2145.42	2826.73	2020.36	6125.21	3936.94	4759.85	8243.99	11546.4	9320.36	3771.51	4059.9	11469.4	2762.07	6405.5	3065.03	6609.6	7835.49	12594	12.9308	12.6511	12.2979	12.7122	12.7769	12.7024	12.1482	12.5366	11.9944	12.8576	12.3768	12.2089	12.4684	12.8589	12.6166	12.1873	12.378	12.7062	12.1589	12.6156	12.1008
PFLU0808	putative transport-related membrane protein				2952.22	4579.71	3480.16	2164.44	2989.32	3368.09	1110.17	956.562	1113.95	1754.86	1625.38	2147.49	3653.33	6185.83	4931.69	1893.43	1712.31	6643.27	1311.36	2286.51	1835.08	3838.43	3352.27	6711.65	11.0278	11.491	11.8027	11.2303	11.2519	11.6608	11.259	10.6732	11.2366	11.0237	11.1755	11.0864	11.2123	11.7453	11.5696	11.2879	11.1859	11.805	11.1771	11.1234	11.4541
PFLU0809	hypothetical protein				2689.69	3397.56	2077.56	1432.62	2139.78	2186.22	826.424	887.033	843.13	1977.06	1344.6	1947.58	4024.12	4639.42	4231.78	1788.79	1512.25	4482.54	1272.69	2228.17	1344.65	2717.76	2821.45	4915	10.8896	11.0183	11.1058	10.679	10.7913	11.06	10.7885	10.4697	10.8578	11.1954	10.8694	10.9544	11.3584	11.2937	11.3248	11.2117	10.9961	11.2085	11.1392	11.0879	11.0567
PFLU0810	putative protease				13117.6	16146.3	12692.6	14795.1	16271.4	12584.1	7069.23	4070.78	9965	10637.2	10474.8	13581.5	16988.6	18251.3	16915.4	13981.8	10443.4	19402.9	9621.32	13379.9	11852.2	16971.9	15961.2	21741.9	13.6085	13.7256	13.8419	13.7605	13.7581	13.9019	13.5248	12.9927	13.7534	13.7018	13.563	13.6517	13.7093	13.8088	13.7256	13.8803	13.5663	13.6249	13.589	13.6249	13.8533
PFLU0811	putative ornithine decarboxylase				8170.45	8643.58	6051.67	7176.51	7977.33	6173.73	8948.17	10139.1	7485.69	6978.85	6780.28	9040.22	10952.2	11595.2	9135.32	7236.61	6632.27	10883.6	6507.69	9081.98	7041.37	9489.99	8795.14	11504.2	12.6884	12.5577	12.6233	12.809	12.6683	12.6048	13.7796	13.8803	13.4585	13.0599	13.0574	13.1013	12.9234	12.866	12.5827	13.0295	13.016	12.6095	13.1575	13.1139	13.1671
PFLU0812	choline ABC transport system, ATP-binding protein	opuBA			6503.79	7754.03	5355.29	4806.98	6041.97	5346.09	1784.45	1571.84	2205.4	4017.93	3213.73	4361.22	7975.12	9249.02	8195.83	4396.62	3807.23	9041.49	3049.53	5174.88	3620.48	6509.46	6826.52	10732.9	12.2739	12.3742	12.4331	12.283	12.2565	12.3689	11.9189	11.6582	12.0918	12.2404	12.1069	12.0878	12.4136	12.451	12.4017	12.385	12.3016	12.2938	12.2792	12.3189	12.3069
PFLU0813	putative amino acid ABC transport system, membrane protein				6939.95	6733.31	5319.6	6389.18	7053.05	5639.16	2399.08	2345.99	2912.11	5212.2	5022.31	5785.77	7971.99	9555.85	8358.4	4826.99	5767.92	10715.9	3702.91	7048.94	4205.22	8636.65	9313.17	11199.8	12.3984	12.1309	12.4235	12.6654	12.4892	12.4618	12.28	12.28	12.4215	12.628	12.6917	12.4781	12.4119	12.5157	12.432	12.5068	12.8431	12.5827	12.5101	12.7488	12.505
PFLU0814	putative amino acid ABC transport system, substrate-binding protein				8360.06	8484.92	5062.42	5753.94	6985.69	5394.87	2470.48	2146.09	2483.09	4850.08	4192.62	6046.91	8674.58	10141.2	9334.68	4096.28	4311.14	9612.44	3048.44	5596.98	3853.63	7007.44	7315.84	10664.5	12.7313	12.5267	12.3435	12.5245	12.4742	12.3821	12.3146	12.1567	12.2344	12.5109	12.449	12.5351	12.5492	12.6294	12.6194	12.2983	12.4616	12.3924	12.2788	12.4246	12.3924
PFLU0815	putative amino acid ABC transport system, membrane protein				13422.6	15348.4	12597.4	15624.4	16109.7	12032.3	7142.28	6390.94	8733.47	12020.3	14123.7	15713.4	18675.5	20021.1	16353.4	13277.2	14635.4	21602.5	11697.9	15296.9	11949.3	20929.7	18953.7	22363.6	13.6517	13.6263	13.831	13.8545	13.7447	13.8074	13.5353	13.4813	13.615	13.8855	13.9104	13.8474	13.8741	13.9871	13.6509	13.8057	13.9811	13.8391	13.8136	13.7929	13.8673
PFLU0816	peptide chain release factor 3	prfC			3268.86	3794.7	1766.02	2392.44	2952.36	2345.1	1184.43	1519.68	1190.1	2105.93	1750.37	2337.07	2892.76	3728.62	4290.72	1784.85	1736.76	4291.56	1401.23	1993.61	1550.51	2856.49	3568.49	4264.71	11.1748	11.1901	10.8938	11.3532	11.234	11.16	11.3538	11.6007	11.3253	11.2924	11.2821	11.2145	10.8588	10.9604	11.3497	11.2078	11.2108	11.1481	11.2736	10.9136	11.2447
PFLU0817	putative exported protein				8940.47	10383.2	7312.97	7013.47	9170.62	7881.7	2994.79	2662.98	4221.69	6180.21	5003.21	7069.38	10219.9	10941	11006.3	6618.76	6408.68	13453.8	4946.03	8045.58	5587.31	9711.8	10245.3	15240.7	12.851	12.8905	12.9055	12.7834	12.8685	13.0117	12.5526	12.4506	12.8395	12.8698	12.6856	12.7565	12.809	12.7698	12.9096	12.9135	12.9698	12.967	12.8414	12.9492	12.8634
PFLU0818	putative exported protein				12119	13561.9	9290.32	8878.78	12106.2	8975.73	4290.51	4177.23	5919.75	7551.12	6596.81	9777.47	12961.5	14286.3	13453.1	8665.37	7928.43	14846.6	6071.34	9765.61	7096.47	10874.8	10464.4	15823.5	13.4495	13.3943	13.299	13.0784	13.2805	13.255	12.9911	13.0227	13.2102	13.1877	13.0227	13.2095	13.2123	13.3075	13.2688	13.2469	13.2426	13.1506	13.0864	13.2095	13.1781
PFLU0819	dipeptide ABC transport system, ATP-binding protein	dppF			2995.36	3158.41	2051.65	2191.12	2730.36	2281.8	1692.46	2495.85	1653.82	2476.11	2185.26	3208.54	3963.31	4893.49	3857.04	2008.26	1898.41	3837.26	1857.33	2500.15	1923.43	3137.87	3044.35	4129.41	11.0514	10.8953	11.0905	11.2491	11.1244	11.1194	11.8478	12.3647	11.7408	11.5218	11.5999	11.6718	11.3317	11.3777	11.2047	11.3598	11.3414	10.9928	11.6515	11.2568	11.5066
PFLU0820	dipeptide ABC transport system, ATP-binding protein	dppD			4936.75	5707.61	3307.62	3677.58	4907.49	3726.82	2789.84	3061.73	2735.79	3777.12	3604.27	5432.97	5785.28	6962.02	5990.96	3366.23	2857.53	6074.16	2991.06	4122.02	3275.26	4535.89	4771.52	6399.34	11.8279	11.8377	11.7277	11.9237	11.9588	11.82	12.4755	12.6436	12.354	12.1583	12.2709	12.3885	11.9008	11.9565	11.8804	12.0385	11.8966	11.6795	12.2554	11.9939	12.1811
PFLU0821	dipeptide ABC transport system, permease	dppC			6373.39	6286.12	3889.85	4249.46	5359.85	4223.38	2478.03	2919.56	2525.09	3726.75	3477.08	5061.59	6355.65	7683.61	6846.43	3325.27	3232.78	7891.6	2740.76	4376.49	3074.15	5568.48	6047.72	8285.9	12.2468	12.0051	11.955	12.1133	12.0836	11.9976	12.3197	12.5802	12.2539	12.1351	12.2166	12.2904	12.0413	12.1218	12.0958	12.0205	12.0712	12.0791	12.1498	12.0817	12.1044
PFLU0822	dipeptide ABC transport system, permease protein	dppB			6052.88	6396.33	5579.12	5126.92	5853.95	5495.53	3544.14	4247.63	3820.99	4183.62	4866.12	6938.09	7054.95	7950.01	7703.12	5347.54	4557.5	9314.2	4404.2	5241.12	4735.61	7210.17	6900.69	10020.3	12.1538	12.0401	12.5038	12.368	12.2105	12.4131	12.7574	13.0403	12.7204	12.2989	12.6507	12.7308	12.2186	12.1785	12.2883	12.6333	12.5245	12.3425	12.7054	12.3363	12.6456
PFLU0823	dipeptide ABC transport system, substrate-binding protein	dppA1			16117.4	16755.4	11248.8	17874.8	17889	11654.1	9168.94	7861.76	7818.9	10423.2	9968.77	16143.2	14833	16315.3	15922.9	12763.3	13455.3	19672.7	9484.65	12525.5	11260.3	14612.6	14896.7	19852.3	13.9761	13.7914	13.6197	14.0247	13.8938	13.7605	13.8046	13.6825	13.5054	13.6784	13.513	13.8894	13.4533	13.5747	13.6036	13.7433	13.8816	13.656	13.565	13.5279	13.7692
PFLU0824	putative outer membrane porin				12713	12310.1	8346.6	19573.3	15319.9	8991.96	13336.5	9102.1	7333.12	9266.09	10374.4	16156.1	12212.9	12638.5	12814.6	18068.8	13741	15281.6	12861.5	9688.02	9843.98	10498.2	9817.51	14280.2	13.5453	13.2011	13.1178	14.1562	13.6691	13.2568	14.1294	13.7929	13.4366	13.4933	13.5527	13.8958	13.1195	13.0347	13.1671	14.2386	13.9019	13.1994	13.9198	13.2011	13.6029
PFLU0825	dipeptide ABC transport system, substrate-binding protein	dppA2			11218.7	12118.5	8074.49	11403.5	12189.5	8033.26	8226.19	7506.86	5690.67	7760.35	8149.64	11883.6	12176.8	13191.5	12485.5	7854.84	7037.46	13507.1	7184.16	7829.15	8328.76	9656.6	9866.99	13283	13.2816	13.1702	13.0619	13.4151	13.2939	13.0361	13.6848	13.6312	13.1702	13.2274	13.2559	13.4736	13.1143	13.1358	13.1264	13.1384	13.0943	12.9734	13.264	12.9096	13.3709
PFLU0826	dipeptide ABC transport system, substrate-binding protein	dppA3			16675.8	18354.8	12528.8	21649.8	21240.9	11970.3	22762.4	22411.6	13828.1	14100.2	17156.6	25595.7	17345	19200.8	17517	16436.3	15523.9	19539.9	17017.8	14612.9	19084	16451	15335.2	19657	14.0374	13.9727	13.8191	14.324	14.1891	13.8046	14.5435	14.4075	14.1098	14.1608	14.1366	14.4861	13.7475	13.9144	13.8046	14.1036	14.0544	13.6399	14.255	13.7422	14.549
PFLU0827	dipeptide ABC transport system, substrate-binding protein	dppA4			8102.23	9700.93	6360.97	7918.87	9463.2	6714.85	4456.53	4100.64	3983.99	5795.32	5020.72	7088.99	9113.27	10371.1	9946.53	5958.88	5614.91	11749.2	4094.7	6849.94	5477.95	8452.03	8656.32	11893.9	12.6743	12.7554	12.6894	12.9286	12.9112	12.7389	13.0284	12.9992	12.7695	12.7706	12.6912	12.7619	12.6302	12.6743	12.7332	12.783	12.8042	12.7429	12.6144	12.7054	12.8352
PFLU0828	putative exported protein				6188.08	6666.76	4671.57	4198.66	5873.57	4730.57	3930.45	4195.2	3298.71	3465.51	2892.49	4988.78	6982.8	7928.95	7644.77	3255.19	2901.07	8088.39	2096.43	3881.1	3237.2	6760.85	5334.88	8293.71	12.1953	12.119	12.2289	12.0949	12.2152	12.1793	12.8756	13.0259	12.5587	12.0196	11.9727	12.2706	12.1966	12.1728	12.2752	11.9923	11.9172	12.1183	11.8059	11.9092	12.166
PFLU0829	putative two-component system, sensor kinase				3625.51	4724.39	2006.82	2413.01	3713.68	2699.34	1166.45	1342.15	880.442	2285.39	1416.06	2318.24	3294.44	4737.91	5005.6	1448.68	1777.04	4801.89	1154.69	2392.39	1512.34	2637.45	3488.74	4404.22	11.3459	11.5427	11.0585	11.3673	11.5545	11.3424	11.3311	11.3749	10.9161	11.4101	10.9544	11.1975	11.0712	11.3297	11.5898	10.9243	11.2383	11.3281	10.9869	11.1906	11.213
PFLU0830	putative two-component system, response regulator				3385.71	4264.03	2190.29	2077.66	2960.2	2261.45	1222.04	1575.32	1131.88	2145.42	1643.78	2471.9	3689.24	4716.51	4161.64	1792.27	1751.49	4131.92	1406.93	2611.2	1697.6	2752.03	3116.48	4508.11	11.235	11.3798	11.1704	11.1685	11.2378	11.1053	11.4021	11.6617	11.2604	11.3155	11.1906	11.2928	11.2232	11.3231	11.3011	11.2162	11.2227	11.0919	11.2827	11.3225	11.3604
PFLU0831	putative ABC transport system, ATP-binding protein				6268.02	8847.19	9120.7	7781.58	9228.18	8525.11	13830	14283.1	27906.9	9015.98	8713.16	10292.3	13140.9	16045.8	11040.3	10222.6	9655.45	18424.3	10267.5	17571.2	10658	16172.3	13950.1	16835.5	12.2232	12.6016	13.2703	12.91	12.8767	13.1475	14.1681	14.1124	14.7103	13.443	13.3347	13.2805	13.2343	13.5359	12.9122	13.457	13.4682	13.5442	13.6653	13.9917	13.6972
PFLU0832	putative membrane protein				12348.8	13813	10132.4	11784.6	13423.9	9969.57	8028.76	11623.9	8820.28	10281.1	11141.4	12890.7	16408.1	17283	14939.1	10399.7	8728.36	16645.2	8612.73	11193.9	9313.96	13882.2	12789	18243	13.4899	13.431	13.4548	13.4657	13.4522	13.442	13.6539	13.9688	13.6197	13.6546	13.6263	13.5784	13.656	13.701	13.4786	13.4838	13.3546	13.3563	13.4719	13.379	13.5258
PFLU0833	conserved hypothetical protein				10749.8	10290.5	6839.65	7333.75	9296.23	6958.73	3977.29	3218.89	3868.04	5754.99	5131.31	7510.87	10236.9	11979.2	11423.6	5504.51	5271.64	12835.3	4634.27	6978.6	5621.53	8619.69	8594.32	12753.6	13.1914	12.872	12.7959	12.8363	12.8844	12.8005	12.8951	12.7071	12.7334	12.7614	12.7199	12.8447	12.8122	12.9265	12.9815	12.6739	12.7154	12.8862	12.7661	12.7334	12.8698
PFLU0834	putative tryptophanyl-tRNA synthetase				5504.04	5879.8	3505.67	3497.61	4619.44	3708	2391.54	2726.51	1974.59	3317.97	2881.55	4095.55	5597.75	6863.69	6062.57	2737.2	2535.33	5860.11	2475.95	3298.65	2862.63	4063.95	4614	6777.32	11.9994	11.8856	11.8153	11.8641	11.8663	11.8134	12.2743	12.4892	11.9673	11.9506	11.9682	12.0033	11.8503	11.9329	11.8966	11.7549	11.7412	11.6219	12.0261	11.6704	12.0126
PFLU0835	putative ATPase				4509.21	4917.45	3743.67	2941.89	3931.56	3149.68	1726.8	2104.13	2091.15	3127.64	2575.43	3406.2	5768.67	7182.95	5075.15	2983.59	2264.24	6937.8	2425.84	3977.31	2329.77	5108.68	4820.37	6400.37	11.679	11.6064	11.9035	11.6296	11.6401	11.5715	11.8754	12.127	12.0313	11.8674	11.8163	11.7549	11.8958	12.0059	11.6171	11.879	11.5875	11.8689	11.9999	11.9444	11.7489
PFLU0836	putative AraC-family regulatory protein				4318.38	5191.39	2790.58	2394.79	3086.96	3446.21	1241.3	1791.92	1468.22	2109.53	1785.06	2762.83	3609.27	4785	4938.62	2076.69	2247.1	5480.08	1635.6	3047.44	2120.57	3412.11	3942.74	6412.16	11.6021	11.677	11.491	11.3555	11.2984	11.697	11.4228	11.8856	11.5828	11.2966	11.3032	11.4495	11.1906	11.342	11.5715	11.4048	11.5744	11.5179	11.4884	11.5564	11.6364
PFLU0837	putative acyl-CoA dehydrogenase				7795.51	9716.84	6828.62	6455.8	8843.58	6946.43	3478.19	4494.03	4249.05	6060.29	5915.67	7979.07	9607.52	11007.2	9350.7	6138.7	6469.34	12102.1	5396.95	7667.85	6004.78	9378.69	8842.49	12517.5	12.6095	12.7592	12.7927	12.6766	12.8084	12.7966	12.7291	13.1006	12.8457	12.8431	12.8905	12.9316	12.7127	12.7815	12.6217	12.8218	12.9832	12.799	12.9417	12.8767	12.9581
PFLU0838	NADP(H)-dependt aldo-keto reductase	tas			8610.63	8401.92	5337.92	5906.34	7287.76	5643.23	2906.64	3498.14	2864.8	4943.99	4393.83	5993.16	8789.88	10188.3	8816.08	4638.12	4383.81	9331.11	3557.56	5427.34	4383.98	7028.24	7004.37	10275.1	12.7841	12.5065	12.428	12.5654	12.54	12.4632	12.5182	12.8113	12.4055	12.5409	12.5124	12.5263	12.5676	12.6377	12.5263	12.4506	12.482	12.3455	12.4607	12.3838	12.5492
PFLU0839	50S ribosomal protein L13	rplM			9622.85	10446.7	7759.59	13309.9	13144.4	7992.12	23816	38685.8	22677.2	9690.16	22466.7	23729.2	13785.4	12757.7	11373.2	11175.9	10457.2	12403.3	14691.7	11188.1	13306.1	13280.7	10824.1	13058.8	12.9895	12.8991	13.0033	13.6363	13.4218	13.0295	14.567	14.8236	14.5435	13.5752	14.478	14.3769	13.327	13.0613	12.9725	13.5757	13.5681	12.8352	14.0617	13.3782	14.0349
PFLU0840	30S ribosomal protein S9	rpsI			9611.58	9657.89	6976.79	6096.56	8088.36	5617.05	9850.17	15402.7	7852.49	5927.91	9675.62	10793.2	10551	11303.2	10769.8	5944.95	6020.98	12256.2	7078.3	7506.53	4924.1	10024.8	8115.68	12852.7	12.987	12.746	12.8239	12.6083	12.6856	12.4548	13.8558	14.178	13.5123	12.8034	13.482	13.3404	12.8581	12.8209	12.865	12.779	12.9042	12.8203	13.2515	12.8462	12.7019
PFLU0841	ubiquinol-cytochrome C reductase iron-sulfur subunit	petA			8190.93	9310.88	6794.29	7520.11	8288.14	6614.84	4620.99	8016.67	5412.47	5739.88	4590.82	7957.24	10865.7	13031.9	11255.1	10213.7	6067.73	11786.3	6116.12	5682.93	6714.18	8814.3	8630.05	12534.5	12.6931	12.6831	12.7852	12.8709	12.7249	12.7154	13.067	13.6972	13.1165	12.7588	12.5745	12.9286	12.9078	13.1097	12.9473	13.4544	12.914	12.7509	13.0937	12.4442	13.1115
PFLU0842	cytochrome B	petB			9093.41	10145.4	6865.26	9388.02	10591.2	7100.91	7094.68	9453.22	6680.06	7296.96	7478.21	10545.2	10481.8	12467.6	10138.7	10322	8527.76	13034	7585.42	8453.9	8349.04	10369.5	9866.47	12613.7	12.8881	12.851	12.8005	13.1506	13.0721	12.8287	13.5269	13.8295	13.3325	13.13	13.1657	13.3116	12.8466	13.0038	12.7588	13.4719	13.3253	12.9144	13.3145	13.0137	13.3755
PFLU0843	putative ubiquinol--cytochrome C reductase, cytochrome C1				5965.49	7266.95	4751.73	5308	5897.56	4102.9	4569.03	5529.05	4119.78	5133.33	4882.53	6471.39	8506.9	10045.7	7259.88	5867.37	4499.15	8491.4	5402.21	4956.9	4807.03	6236.64	5644.29	8843.17	12.1332	12.2596	12.2499	12.4088	12.2225	11.9565	13.0534	13.347	12.8118	12.6012	12.6566	12.6323	12.5137	12.6125	12.1949	12.7605	12.5065	12.1979	12.9427	12.2602	12.6664
PFLU0844	stringent starvation protein A	sspA			3895.45	6038.96	3728.58	3526	3899.65	3656.71	1814.61	2336.86	2442.85	3523.47	2812.12	4094.21	6841.1	7962.77	6216.4	3350.62	2736.71	7696.19	2433.08	3821.02	2775.77	4930.66	5191.21	8623.63	11.4531	11.9359	11.8979	11.8758	11.6284	11.7886	11.9429	12.2748	12.2147	12.0498	11.9389	12.002	12.1651	12.1814	11.94	12.0303	11.8377	12.0404	12.0055	11.8796	11.9803
PFLU0845	stringent starvation protein B	sspB			6208.04	5890	4080.91	4509.28	5366.14	4573.82	2164.68	2874.43	2189.27	3526.64	3316.39	4071.56	6067.07	7094.37	6100.25	3126.72	3383.55	7965.22	2400.43	4252.63	2841.3	5453.48	5716.3	9046.89	12.203	11.8894	12.0196	12.193	12.085	12.1266	12.1583	12.5621	12.0854	12.052	12.1498	11.9934	11.9748	11.9906	11.9111	11.94	12.1395	12.0981	11.9866	12.0385	12.0062
PFLU0846	putative GntR-family regulatory protein				6208.32	7980.98	5043.08	4045.83	5589.9	5398.84	2554.71	3290.73	2700.02	3732.52	4106.25	5547.54	7084.08	7747	8435.98	4431.93	4215.86	9620.37	4143.43	5503.62	3891.02	6522.82	6871.36	11158.1	12.2034	12.419	12.3398	12.0433	12.1438	12.3834	12.3635	12.7334	12.3384	12.1367	12.4298	12.4219	12.2232	12.1398	12.447	12.3984	12.4317	12.3959	12.6323	12.4021	12.4042
PFLU0848	phosphatidylcholine-hydrolyzing phospholipase C	plc			8677.87	9596.98	6073.81	6356.29	8144.24	6312.46	3244.86	2699.08	3538.3	5102.28	4873.89	6606.67	8842.54	10198.8	9728.05	5646.67	5278.28	11257.5	4448.39	7174.99	5292.69	8026.67	8581.13	12546.3	12.7933	12.736	12.6277	12.6605	12.6971	12.6408	12.6447	12.4746	12.6368	12.5922	12.6535	12.6622	12.5773	12.6408	12.6912	12.7149	12.7172	12.6784	12.7204	12.7815	12.792
PFLU0849	5-dehydro-4-deoxyglucarate dehydratase				3047.97	3580.86	1733.56	1652.75	2360.83	1881.69	797.837	917.031	801.868	1734.29	1233.89	1721.5	3354.14	3901.15	3376.89	1402.09	1250.12	3709.02	1076.15	1862.21	1291.32	2255.38	2577.54	3681.78	11.076	11.0925	10.8719	10.8719	10.9314	10.8726	10.7376	10.5582	10.7913	11.0068	10.7499	10.7822	11.0966	11.0412	11.011	10.8796	10.6981	10.9467	10.9042	10.8272	11.0175
PFLU0850	putative aldehyde dehydrogenase				6929.37	8580.85	6247.95	5878.99	7055.34	6195.45	2581.28	2754.49	2967.35	6460.64	4772.17	5847.04	10754.9	12477	9409.71	4748.27	5476.2	13039	3800.84	7803.62	4679.41	9602.84	9439.4	13655.5	12.3959	12.5474	12.6627	12.5573	12.4895	12.6095	12.378	12.5018	12.4422	12.9473	12.6221	12.4922	12.8893	13.0059	12.6336	12.4835	12.7644	12.9153	12.5333	12.9042	12.6318
PFLU0851	putative sugar ABC transport system, membrane protein				4365.06	6077.81	5244.98	4497.09	5005.68	5061.47	1441.85	1531.47	2310.99	3723.67	3019.35	4683.65	6016.4	8020.91	6920.25	4486.59	3436.91	9732.86	2194.38	5301.22	4536.01	5771.86	6647.7	9458.66	11.6233	11.9452	12.405	12.1894	11.991	12.2808	11.633	11.6196	12.1493	12.134	12.0273	12.183	11.9615	12.194	12.1174	12.4154	12.1651	12.4172	11.8652	12.3487	12.5946
PFLU0852	D-galactarate dehydratase	garD			4302.8	4285.58	2957.78	2651.72	3647.47	3098.57	1216.64	1138.8	1178.63	2385.97	1783.14	2563.66	4654.03	5114.38	4650.75	2147.37	1534.67	4252.78	1676.4	2400.61	1963.27	2820.14	3051.21	5677.49	11.5958	11.3891	11.5688	11.4971	11.5299	11.5462	11.3949	11.0654	11.3097	11.4731	11.3006	11.339	11.557	11.4473	11.4755	11.4484	11.0219	11.1348	11.5229	11.1966	11.5338
PFLU0853	conserved hypothetical protein				11255.9	14382.4	9341.77	10674.8	12963.6	9544.7	4505.19	2405.43	4909.19	7658.17	6652.96	9699.56	13817.5	13786.1	14111.2	7692.18	6395.33	15424.7	6055.2	8905.1	7230.45	11785.8	11106.5	17170.6	13.2931	13.5016	13.3085	13.3217	13.403	13.3586	13.0367	12.3113	13.0105	13.2088	13.0335	13.1958	13.3288	13.2267	13.3645	13.1068	12.9682	13.2176	13.0817	13.0846	13.204
PFLU0854	conserved hypothetical membrane protein				14828.5	15826.1	10257.6	12296.2	15476.7	10526.4	5459.95	3418.84	6624.42	9383.8	8070.71	11466.3	15822.4	16557.2	16093.1	9511.87	7284.53	16090.3	7398.13	10381.8	9545.49	12368.8	12544.3	16752.6	13.831	13.6925	13.4766	13.5318	13.6868	13.5502	13.2595	12.7811	13.3248	13.5161	13.2441	13.4287	13.5934	13.6049	13.615	13.3634	13.1364	13.2931	13.2893	13.2893	13.5606
PFLU0855	conserved hypothetical protein				13928.9	18668.7	15090.9	15404.4	18323.2	13735.6	6379.76	3104.37	9308.52	12927.4	11065.8	14634.7	22902.1	22826	20374.2	12849.7	12603.3	23596.4	11450.7	17133.9	13071.7	20288.9	18832.4	25457.7	13.7337	14.0052	14.1631	13.8263	13.9469	14.0617	13.4261	12.6627	13.6848	13.9984	13.6217	13.7488	14.2716	14.2812	14.1058	13.7556	13.7954	14.0266	13.7954	13.9657	14.0082
PFLU0856	putative membrane protein				7903.63	7573.85	4649.03	5096.77	6683.89	5548.23	2475.59	1945.82	2166.1	3622.53	3122.13	4499.04	6725.64	6829.68	8319.66	3825.21	3415.27	9619.64	2546.98	4430.09	3743.89	5697.41	5881.17	10393.5	12.6341	12.3319	12.2213	12.3607	12.408	12.4313	12.3185	12.0165	12.0725	12.0921	12.0685	12.1305	12.1354	11.9224	12.4259	12.2066	12.1538	12.3947	12.0595	12.0992	12.3506
PFLU0857	4-carboxymuconolactone decarboxylase	pcaC			4981.13	5752.76	3399.01	3063.43	4244.52	3852.1	1669.08	1925.67	1869.6	3199.3	2461.86	3654.39	6159.22	7101.52	5775.86	2997.47	2466.53	6289.23	2322.97	3415.53	2754.72	4006.16	3842.4	6688.97	11.8418	11.8473	11.7667	11.6854	11.7574	11.8635	11.8279	11.9984	11.9054	11.8974	11.7642	11.8404	11.9968	11.9923	11.8168	11.8871	11.7012	11.7214	11.9441	11.7147	11.9699
PFLU0858	putative Na+/Ca+ exchanger membrane protein				6805.74	6493.44	4223.66	4217.97	5674.79	4584.71	1794.37	2021.14	1902.63	3786.03	2947.75	4203.8	6713.84	7998.69	6778.61	3249.65	3196.7	7919.77	2427.1	4792.92	3014.33	5180.39	6196.6	8734.66	12.3621	12.0735	12.0712	12.1005	12.1656	12.1296	11.9271	12.0676	11.9263	12.1617	11.9956	12.0389	12.1325	12.1891	12.0765	11.9902	12.0552	12.0871	12.0007	12.2062	12.0769
PFLU0859	putative lipoprotein A-like protein				3689.85	4629.51	2096.28	2146.4	3014.9	2300.22	982.44	1017.4	958.594	1524.18	1426.06	2190.49	3090.13	3643.02	4764.99	1795.11	1651.25	4320.29	1184.74	2005.57	1343.17	2480.88	2950.69	4580.28	11.3741	11.5093	11.1199	11.2155	11.2656	11.1309	11.0693	10.8009	11.0368	10.8009	10.9676	11.1147	10.9718	10.9314	11.5119	11.2208	11.1276	11.157	11.0269	10.9243	11.0548
PFLU0860	aspartyl/glutamyl-tRNA(Asn/Gln) amidotransferase subunit B	gatB			4647.33	4593.9	2416.95	2985.31	3691.59	2714.18	1818.57	2020.08	1265.58	2507	2177.81	3032.7	4242.71	5274.49	4309.68	2232.36	2301.55	5024.5	1879.96	2749.89	1746.92	3370.69	3683.05	5468.07	11.7245	11.4952	11.3017	11.6497	11.5478	11.3479	11.9471	12.0668	11.4048	11.5419	11.5947	11.5828	11.4317	11.4902	11.3584	11.5044	11.6114	11.3841	11.666	11.4076	11.3931
PFLU0861	glutamyl-tRNA(Gln) amidotransferase subunit A	gatA			4953.65	5086.14	2493.11	3789.7	4294.01	3011.07	2626.71	3268.13	1699.16	2675.36	2848.13	3961.42	4684.89	5740.15	4460.44	2726.73	2286.26	5145.72	2552.52	3256.05	2124.62	3687.26	4054.67	5580.89	11.833	11.6465	11.342	11.9606	11.7744	11.4976	12.3988	12.7282	11.7799	11.6417	11.9537	11.955	11.5673	11.6196	11.4076	11.7492	11.6007	11.4235	12.0632	11.6525	11.6384
PFLU0862	glutamyl-tRNA(Gln) amidotransferase subunit C	gatC			7995.35	7337.95	3818.32	5098.41	6241.15	4226.15	2427.79	2465.03	1775.02	3851.34	3217.86	4287.26	7733.38	8071.55	7368.04	2878.04	2759.39	7573.05	2514.8	3624.14	2262.32	4812.19	4851.91	8546.73	12.6511	12.2756	11.9319	12.3611	12.3057	11.9994	12.2941	12.3458	11.8335	12.1891	12.1086	12.0654	12.3647	12.2086	12.2182	11.8258	11.8495	12.0114	12.0423	11.8089	11.7156
PFLU0863	rod shape-determining protein	mreB			5761.24	6107.86	4196.93	4910.92	5622.66	4239.08	5619.14	7106.99	5327.4	3824.52	4555.05	5259.4	6877.31	7687.68	6637.14	3617.51	3285.07	8072.31	3538.28	4918.56	3566.98	6262.76	5722.08	8715.77	12.0794	11.9542	12.0616	12.31	12.1526	12.0047	13.292	13.5825	13.0961	12.1785	12.5626	12.3458	12.1736	12.1237	12.0428	12.1305	12.0962	12.1142	12.4548	12.2441	12.2891
PFLU0864	rod shape-determining protein	mreC			3881.84	4020.38	2877.09	2540.42	3422.08	3074.86	3155.69	5313.49	3105.29	2349.92	2080.2	2995.34	4273.78	5214.55	4481.49	2228.43	1929.77	5293.09	1524.16	3060.35	2041.9	3674.76	4025.87	5407.38	11.448	11.2726	11.5359	11.4398	11.4365	11.5354	12.6139	13.2945	12.4922	11.449	11.5279	11.5614	11.4424	11.4731	11.4123	11.5011	11.3621	11.4668	11.3822	11.561	11.591
PFLU0865	rod shape-determining protein	mreD			3121.62	3364.91	2047.71	1822.86	2583.18	2338.12	1237.67	1819.97	1229.99	1748.23	1533.2	2084.27	3085.41	4092.86	3559.46	1585.62	1686.68	4594.47	1272.57	2514.76	1290.81	2917.71	3509.24	4984.35	11.1098	11.0021	11.0856	11.0048	11.0463	11.1547	11.4205	11.9115	11.3708	11.0175	11.0798	11.0444	10.9676	11.1091	11.0816	11.0395	11.1614	11.2468	11.1386	11.2625	11.0163
PFLU0866	conserved hypothetical protein				4754.06	7464.25	5779.01	4713.54	6604.9	6225.32	3237.94	3045.23	3294.06	4914.78	4073.34	5680.13	8093.5	8829.55	7425.07	5238.64	4452.59	10472	3827.24	5881.96	4805.34	7360.72	7423.68	11394.2	11.7656	12.3065	12.5544	12.2539	12.3909	12.6176	12.6418	12.636	12.5573	12.5319	12.419	12.4535	12.4394	12.368	12.2272	12.607	12.4971	12.5453	12.5427	12.4918	12.6659
PFLU0867	ribonuclease G	cafA			8372.2	9543.52	6366.3	6814.77	8594.74	6639.41	3505.76	2985.9	4115.72	5172.04	4617.24	6098.42	9041.86	9958.37	9833.24	5659.15	4418.78	11679	4016.69	6998.91	4606.32	8227.54	8819.19	12370.9	12.737	12.7254	12.6906	12.7476	12.7759	12.7209	12.7424	12.616	12.8097	12.616	12.5814	12.5482	12.6115	12.5946	12.7076	12.7194	12.4903	12.7339	12.5859	12.7389	12.6144
PFLU0868	putative conserved exported protein				5323.66	6573.53	4284.86	3549.84	5067.42	4377.06	2139.83	2220.49	2457.85	3469.09	2776.99	4400.82	6189.77	7755.17	6923.18	3420.7	3052.79	8187.93	2444.83	4400.24	3102.04	5293.74	5870.61	8453	11.9513	12.0949	12.0944	11.8856	12.0044	12.0552	12.1442	12.2014	12.2221	12.0213	11.925	12.1	12.0059	12.1418	12.1183	12.06	11.993	12.1373	12.0107	12.0898	12.115
PFLU0869	putative hydrolase				3174.3	3582.76	1943.57	1821.68	2525.72	2118	1382.44	2031.9	1401.4	1682.8	1590.63	2214.4	3028.61	3872.71	3195.21	1624.32	1845.54	3967.14	1300.43	2506.35	1423.03	2925.73	3210.07	4697.84	11.1324	11.0943	11.0197	11.0028	11.0208	11.0122	11.5715	12.0746	11.5326	10.9622	11.1453	11.1371	10.9456	11.0259	10.9181	11.0712	11.2914	11.0341	11.1666	11.2585	11.13
PFLU0870	putative modulation of DNA gyrase-related protein				4742.98	6321.31	4456.66	3617.23	4919.63	4709.42	2625.23	3854.72	3376.43	3579.4	3474.87	4729.28	6366.4	7694.84	6841.6	3907.33	3796.87	8568.64	2924.9	5340.8	3484.35	6121.81	6942.7	9657.44	11.7606	12.0174	12.1553	11.9054	11.9627	12.1715	12.3979	12.9234	12.5926	12.0765	12.2162	12.1966	12.0451	12.1252	12.0944	12.2363	12.2966	12.2096	12.2329	12.36	12.2634
PFLU0871	conserved hypothetical protein				4166.53	6052.77	4420.8	3636.77	4879.63	4489.05	2669.58	3293.91	3324	3403.81	3059.54	4533.46	6400.16	7712.49	6136.22	3705.53	3297.49	8843.39	2910.46	4477.1	3378.99	6001.42	5791.72	9705.39	11.5451	11.94	12.1422	11.9107	11.9506	12.0944	12.4163	12.7349	12.5696	11.9902	12.0433	12.1408	12.0535	12.1292	11.9199	12.1617	12.1008	12.2582	12.2275	12.1138	12.2236
PFLU0872	putative modulation of DNA gyrase-related protein				2642.7	6567.69	4676.15	2270.47	4660.64	4257.58	2117.69	1591.53	2943.11	3371.47	3054.91	5077.02	6434.25	7206.49	7365.47	3972.58	3193.46	8083.52	3019.63	4506.88	3277.45	5586.2	5573.99	8490.86	10.8598	12.0926	12.2308	11.2904	11.8808	12.0136	12.134	11.679	12.4324	11.9744	12.0408	12.295	12.0627	12.0116	12.2176	12.2596	12.052	12.1169	12.2685	12.1218	12.1826
PFLU0873	conserved hypothetical protein				8950.4	7932.35	4891	5666.26	6879.77	5226.7	1760.83	1308.92	1727.29	3594.54	3169.34	4336.32	7692.45	8554.2	8543.94	3822.69	3349.2	9211.07	2692.23	4281.55	3091.28	6048.12	6318.71	10237	12.854	12.408	12.2969	12.5054	12.4515	12.3346	11.8995	11.3306	11.8018	12.0828	12.0906	12.0798	12.3561	12.3082	12.4706	12.2046	12.1227	12.3258	12.1248	12.0488	12.1113
PFLU0874	fumarate hydratase class II	fumC1			9543.49	9029.49	5064.59	6004.49	7708.19	5756.3	2219.38	2132.41	2213.55	4234.25	3701.88	5012.15	7125.33	8665.68	8671.42	3657.95	4135.81	9905.88	2800.38	5295.16	3669.76	6467.49	7537.99	9873.78	12.9739	12.6368	12.3443	12.5905	12.6257	12.4974	12.1861	12.1482	12.0962	12.3201	12.3073	12.28	12.2347	12.3329	12.4949	12.1445	12.4063	12.4506	12.1777	12.347	12.3221
PFLU0875	conserved hypothetical protein				4995.09	4908.04	2759.01	2642.27	3687.89	2993.5	1056.38	1090.91	975.598	2381.11	1730.94	2541.5	4549.66	5754.82	5146.88	1956.12	1825.47	5447.21	1387.23	2419.76	1610.8	3224.98	3403.35	5821.75	11.8469	11.6027	11.4718	11.4898	11.5448	11.4849	11.1748	10.9639	11.0559	11.4707	11.2619	11.3286	11.5283	11.6243	11.6343	11.3262	11.2752	11.5077	11.2571	11.2123	11.2948
PFLU0876	superoxide dismutase [Mn]	sodA			8621.85	9926.48	7096.47	7240.55	8704.44	7042.06	2504.94	2223.27	3284.78	5364.91	4995.14	6578.09	9302.9	11414.9	10842.7	5695.99	5486.16	12420.7	4038.74	7344.48	5267.01	9506.51	9806.41	13896.1	12.7871	12.8068	12.856	12.8203	12.7856	12.8149	12.3339	12.2038	12.5502	12.6713	12.6828	12.6552	12.6611	12.8386	12.872	12.7264	12.7683	12.8381	12.5933	12.8161	12.7846
PFLU0877	putative transport-related membrane protein				7127.21	8593.94	5986.01	4764.03	6614.71	6107.13	2336.3	2206	2881.53	5279.9	4016.26	5784.81	9403.02	11030.9	9512.99	5607	4500.1	11116.6	4024.17	6611.88	4808.41	8298.86	8361.74	12590.4	12.4484	12.5492	12.6083	12.2685	12.3924	12.5891	12.2477	12.1924	12.4104	12.6507	12.4055	12.4772	12.6799	12.7871	12.6502	12.7057	12.5071	12.6511	12.5885	12.6579	12.6673
PFLU0878	putative phosphocarrier protein				4358.67	5885.86	3384.58	2656.64	3882.22	3501.79	1610.24	1966.25	1543.92	2681.24	2360.92	3405.93	5095.87	6456.69	6505.53	2361.26	2483.38	7177.01	2052.16	3524.24	2214.19	4149.35	4482.87	7452.73	11.6209	11.8885	11.7622	11.5001	11.6223	11.7201	11.7787	12.0346	11.645	11.6446	11.709	11.7545	11.7012	11.8258	12.0099	11.5726	11.7115	11.9208	11.7744	11.7662	11.6922
PFLU0879	conserved hypothetical protein				4743.28	4816.89	3305.59	3741.23	4557.65	3528.15	1899.36	2452.59	1900.46	3076.77	2956.8	3677.01	5528.88	6810.24	5566.39	2737.29	2673.89	6682.23	2292.28	3452.81	2633.92	4363.88	4719.24	7030.88	11.7617	11.5761	11.726	11.9475	11.8498	11.7358	12.004	12.3359	11.9241	11.8396	11.9991	11.8518	11.833	11.9181	11.758	11.7553	11.8059	11.8153	11.925	11.7362	11.9115
PFLU0880	phosphotransferase enzyme IIA component	ptsN			9806.6	10773.9	6831.89	9016.52	9743.43	6624.26	7899.51	8436.38	5077.87	7965.01	8498.58	11147.8	13028.2	12234.6	12214.4	8690.11	7185.32	12048.9	9937.57	8028.24	7339.44	10485.8	8850.1	13435.3	13.0217	12.9571	12.794	13.0961	12.9546	12.7169	13.6363	13.7386	13.0486	13.2574	13.3075	13.3855	13.2194	12.9668	13.0919	13.2503	13.1227	12.7907	13.6296	12.9446	13.2211
PFLU0881	putative sigma-54 modulation protein	rpoX			10900.5	13115.1	9919.87	21111.4	16208.5	8417.49	19166.5	27062.3	12997.2	17688.1	15322.3	16391.9	21701.9	17524.1	13984.2	18077.5	18596.2	15380.3	19783.2	17574	14989	16962.1	14387.9	15945.1	13.2217	13.3235	13.4226	14.2787	13.7546	13.1245	14.4274	14.549	14.0435	14.4861	14.0019	13.9104	14.1711	13.7275	13.3463	14.2413	14.2914	13.2143	14.4274	13.9932	14.1917
PFLU0882	RNA polymerase sigma-54 factor	rpoN			4333.34	5661.14	4633.42	3320.91	4286.37	4473.29	3038.23	3036.34	2718.84	3883.73	3119.35	4484.69	7409.79	8714.65	6771.31	3947	3235.06	8292.75	3993.79	4357.34	3854.95	6341.86	5242.51	8686.91	11.61	11.8284	12.2158	11.7938	11.7708	12.0902	12.57	12.6323	12.3461	12.1999	12.0668	12.1256	12.2956	12.3439	12.0746	12.2487	12.0718	12.1598	12.5818	12.0735	12.393
PFLU0883	putative ABC transport system, ATP-binding protein				3747.79	4191.31	2603.89	2604.59	3353.81	2697.82	1959.8	2448.73	2101.15	2205.71	2218.54	3302.21	3856.5	4930.62	4200.35	2262.88	1973.35	4541.44	2034.09	2528.33	2309.1	3050.98	3237.31	4646.02	11.3949	11.3502	11.3853	11.4691	11.409	11.3414	12.0455	12.3329	12.0368	11.355	11.6219	11.7086	11.2904	11.3927	11.3175	11.5218	11.3937	11.2277	11.7629	11.27	11.7378
PFLU0884	putative exported protein				13801.2	13827.4	9692.96	12924	13793.8	9661.91	11222.8	11925	10227	9127.22	10267.9	14156	14602.1	16089.3	13868.9	11442.8	8248.89	13757.3	9853.22	9832.01	10851.9	11978.1	11170.3	15845.9	13.7083	13.4359	13.3782	13.5975	13.4979	13.3814	13.983	13.9917	13.7832	13.4657	13.5474	13.7093	13.4226	13.5453	13.3296	13.6049	13.2816	13.0101	13.6181	13.2176	13.7203
PFLU0885	putative exported protein				14280.2	15813.1	10879.8	13433.1	15444	11009.3	10331.5	11469.2	9536.13	10295.6	11955	14242.8	16649.6	18111.6	16253.3	11123.3	10257.8	18487.3	11229.1	14221.6	10525.3	15675.6	15029.7	20101.4	13.7765	13.6868	13.5596	13.6497	13.6836	13.6312	13.8991	13.9539	13.7148	13.656	13.7267	13.7178	13.6804	13.7904	13.6363	13.5674	13.5385	13.5491	13.768	13.7018	13.6884
PFLU0886	3-deoxy-D-manno-octulosonate 8-phosphate phosphatase	kdsC			6473.77	7979.52	5422.54	6158.15	7248.63	5805.14	4324.22	4702.47	3683.46	5161.5	4399.18	6145.57	9016.73	10254.9	8138.51	5369.26	4311.25	8727.72	4303.13	5775.4	4901.19	7094.49	7373.68	10507.4	12.2668	12.4185	12.4559	12.6189	12.5315	12.5137	13.0009	13.1598	12.6848	12.6106	12.5149	12.5613	12.6057	12.6502	12.3904	12.6405	12.4618	12.2359	12.6776	12.4677	12.6952
PFLU0887	arabinose 5-phosphate isomerase	kdsD			10399.1	10481.2	6508.06	8772.58	10204	7124.63	4789.55	4996.71	4290.28	6777.92	6443.53	8311.16	11004.5	12425.1	11101.8	5638.71	6682.59	12216.3	4919.52	8245.52	5848.64	9220.21	10448.4	12613	13.13	12.9042	12.7185	13.0639	13.0175	12.8338	13.1077	13.2382	12.8608	13.0167	12.9956	12.987	12.9321	12.9944	12.9254	12.7132	13.0295	12.8139	12.8373	12.9815	12.9261
PFLU0888	putative ABC transport system, ATP-binding protein				7195.05	7004.32	5542.23	5412.64	6286.76	5582.2	3997.11	4260.7	4306.45	4724.95	4242.07	5706.57	8986.47	10350.3	8617.92	4472.06	4101.93	9852.95	3816.75	5401.79	4192.54	6892.34	6772.26	10874.3	12.4693	12.2014	12.4937	12.4373	12.3167	12.4427	12.9013	13.0447	12.8664	12.4668	12.4607	12.458	12.6021	12.6673	12.4843	12.4119	12.3967	12.441	12.538	12.3784	12.4999
PFLU0889	putative ABC transport system, membrane protein				11361.6	12561.8	9568.47	9684.38	11922.5	9472.99	6194.55	5687.93	7592.99	8103.99	8121.85	10585	13880.6	15765.2	14751.7	9871.71	7839.32	17935.9	7545.63	11183.1	8589.6	13702.6	13372.1	18892	13.3167	13.2386	13.3509	13.1885	13.2515	13.3463	13.3985	13.3696	13.4751	13.2828	13.2523	13.3154	13.3373	13.4972	13.4522	13.4123	13.2267	13.4838	13.307	13.3775	13.4191
PFLU0890	putative ABC transport system, substrate-binding protein				11656.2	11549.1	9536.7	10525	12113	9975.54	8655.11	9826.64	10661.4	8497.85	10228.9	12952	13753.2	15005.8	14069.6	10232.3	8269.85	15760.3	9564.95	11233.1	8795.87	13857.5	12061.5	17834.5	13.3755	13.0831	13.3441	13.307	13.2816	13.4444	13.7386	13.8589	13.8243	13.3592	13.5416	13.5871	13.3195	13.3966	13.3597	13.4599	13.2862	13.2574	13.5784	13.3829	13.4544
PFLU0891	putative ABC transport system, exported protein				6492.37	7203.66	5007.34	5307.57	6678.54	5295.04	6898.11	8517.79	7003.17	5291.16	6956	8629.49	8179.45	8825.6	8277.36	4904.2	5332.45	9187.62	6133.47	7593.88	4970.1	8454.11	7899.9	10545.8	12.2706	12.2473	12.328	12.4086	12.4068	12.3533	13.5037	13.7422	13.3923	12.6544	13.0882	13.0403	12.4556	12.367	12.4208	12.5221	12.7318	12.3224	13.0961	12.8655	12.7122
PFLU0892	conserved hypothetical protein				1515.71	1890.26	1288.07	1096.75	1433.34	1268.45	924.098	1219.91	971.697	1151.48	1130.31	1574.11	2157.66	2678.42	2240.5	1112.45	903.156	2274.73	970.936	1216.6	1019.66	1580.23	1565.74	2512.87	10.059	10.1626	10.4982	10.3096	10.2669	10.3726	10.9665	11.1919	11.0484	10.3691	10.6072	10.629	10.458	10.5063	10.4399	10.564	10.1754	10.2758	10.7376	10.1544	10.7376
PFLU0893	conserved hypothetical protein				9962.86	10002.4	5698.06	7661.28	8895.87	6115.27	5798.63	9524.15	4920.95	5584.94	6706.42	8827.03	8529.89	9746.83	10253.6	5164.96	5025.74	10758	4976.84	7055.63	5168.07	8424.53	8622.98	12229	13.0503	12.8199	12.5361	12.8912	12.8209	12.5926	13.3332	13.8368	13.0132	12.7279	13.0434	13.0656	12.5157	12.5511	12.7826	12.5891	12.6522	12.5885	12.8479	12.7514	12.7601
PFLU0894	UDP-N-acetylglucosamine 1-carboxyvinyltransferase	murA			4476.03	5057.34	3698.96	3371.97	4140.67	3641.72	2539.45	3587.08	2640.15	3201.59	3409	4475.76	5376.87	6945.14	5954.83	2880.31	2981.08	6796.58	2611.53	3991.46	2899.75	4975.12	5016.97	7317.69	11.6636	11.635	11.8894	11.8159	11.7204	11.7823	12.3548	12.8431	12.3086	11.8992	12.1869	12.1233	11.789	11.9537	11.8722	11.8279	11.9596	11.8418	12.0906	11.9503	12.0305
PFLU0895	ATP phosphoribosyltransferase	hisG			2889.09	3771.39	2350.13	1943.87	2744.84	2204.95	1549.99	2375.08	1332.11	2176.92	1940.2	2851.2	4079.23	5222.87	3733.14	1676.53	1817.82	4751.77	1588.71	2542.94	1783.61	3125.4	3171.21	5028.31	10.9982	11.1778	11.2625	11.0767	11.1316	11.0739	11.731	12.2953	11.4743	11.3331	11.4281	11.4902	11.3777	11.476	11.1505	11.1156	11.2667	11.3086	11.4386	11.277	11.4158
PFLU0896	histidinol dehydrogenase	hisD			2908.38	3801.07	2044.35	1678.86	2324.97	2165.52	1085.92	1432.45	1130.62	2218.17	1601.33	2149.82	3791.74	4789.76	4104.43	1992.78	1935.47	4882.98	1531.83	2939.61	1398.56	3251.32	3519.34	5510.83	11.0058	11.1919	11.083	10.8917	10.9104	11.0435	11.2188	11.5066	11.2573	11.3673	11.1522	11.0887	11.2625	11.3453	11.2742	11.3497	11.3666	11.3414	11.391	11.5027	11.1124
PFLU0897	putative histidinol-phosphate aminotransferase				6255.87	8529	5881.45	4852.72	6523.45	5979.85	2898.54	2838.47	3278.45	5288.87	4469.95	6656.82	8896.25	10759.1	8770.3	5397.38	4758.36	11620.1	4052.06	6224.31	5010.47	7680.03	7736.18	11093.4	12.2176	12.5375	12.5827	12.2934	12.3706	12.5599	12.5141	12.5417	12.5482	12.6535	12.5393	12.6721	12.5863	12.7389	12.5175	12.6474	12.5827	12.7287	12.5982	12.5696	12.7209
PFLU0898	uracil permease	uraA			5169.96	5090.63	3107.05	3694.22	4439.17	3648.87	1868.81	2247.81	1933.44	3080.21	2642.78	3476.8	4972.15	5849.92	5462.51	3177.55	2792.94	6070.24	2098.63	3558.54	2665.09	4330.16	4908.15	6585.05	11.902	11.6483	11.6307	11.9287	11.8171	11.784	11.9807	12.2176	11.9444	11.8423	11.8491	11.776	11.6617	11.6525	11.7277	11.9603	11.8663	11.677	11.8068	11.7799	11.9259
PFLU0899	uracil phosphoribosyltransferase	upp			3826.21	4631.91	2409.15	2403.23	3306.06	2448.78	1432.68	1656.14	1266.88	2065.55	1796.61	2675.92	3918.08	4676.84	4645.3	2118.46	2109.91	5091.98	1499.33	2660.02	1681.7	3405.74	3509.44	5605.45	11.424	11.5099	11.2948	11.361	11.3877	11.2108	11.6227	11.7489	11.4059	11.2656	11.3117	11.4015	11.3175	11.3092	11.4725	11.4327	11.4856	11.4032	11.361	11.3543	11.3485
PFLU0900	putative hypoxanthine-guanine phosphoribosyltransferase				5321.43	5909.46	3337.36	3110.85	4364.7	3607.61	2060.98	2895.41	1956.21	2839.17	2335.01	3578.56	5365.53	6392.38	6274.8	2463.45	2350.54	6731.74	1912.93	3448.99	2345.11	4092.56	4628.85	6995.65	11.9506	11.8939	11.7408	11.712	11.7946	11.7699	12.0992	12.5718	11.9583	11.7281	11.694	11.811	11.7836	11.8055	11.9537	11.6264	11.6405	11.8258	11.686	11.7343	11.758
PFLU0901	conserved hypothetical protein				5405.64	6206.31	3415.38	3092.51	4272.06	3725.7	1878.66	2621.16	1881.99	3028.75	2345.95	3433.59	5616.61	6549.59	6257.38	2527.75	2575.14	6066.11	1989.58	3588.36	2372.56	4196.92	4734.59	7400.45	11.9762	11.9845	11.774	11.7022	11.765	11.819	11.9877	12.4268	11.9107	11.819	11.6987	11.7633	11.8561	11.8564	11.9506	11.6612	11.7606	11.6755	11.7301	11.7938	11.7699
PFLU0902	conserved hypothetical protein				4746.03	5226.24	4379.73	3569.91	4534.18	4337.47	1764.2	1548.1	2297.66	3156.33	2667.43	3654.29	6389.77	7195.11	6320.72	3798.54	3201.64	7681.37	2637.03	4388.1	3101.34	5817.52	5132.24	8908.18	11.7625	11.6895	12.1264	11.8914	11.8415	12.0416	11.9039	11.6375	12.1425	11.8784	11.8674	11.84	12.0513	12.0094	11.9669	12.1969	12.0586	12.0373	12.102	12.0862	12.1138
PFLU0903	conserved hypothetical protein				6574.54	6944.82	5324.54	4542.66	5804.55	5092.71	1921.81	1804.55	2365.58	3809.32	3169.16	4386.92	7593.28	8452.01	7460.91	3923.23	3403.83	8422.01	2903.13	4400.43	3483.98	5880.89	5918.53	9689.42	12.2966	12.1861	12.4254	12.2038	12.1969	12.2921	12.0216	11.8958	12.1753	12.1728	12.0902	12.0969	12.3342	12.2895	12.2329	12.2404	12.1478	12.1847	12.2254	12.0906	12.2627
PFLU0904	probable malate:quinone oxidoreductase	mqo			4156.23	4893.39	2805.89	2653.42	3481.44	3068.08	2143.41	3003.84	2761.91	2818.35	2487.31	3431.1	4709.36	5918.9	5096.14	2636.6	2551.16	5692.87	2132.24	3615.88	2340.72	3712.47	4362.77	5922.06	11.5419	11.599	11.4985	11.4985	11.4647	11.5326	12.1463	12.6221	12.3643	11.7176	11.7783	11.7613	11.5791	11.6718	11.6227	11.7049	11.7492	11.5744	11.8279	11.805	11.7553
PFLU0905	hypothetical protein				7764.66	8982.63	5287.87	5328.24	6534.17	5345.69	4310.04	6640.19	4605.92	4439.19	4480.67	6213.01	8583.15	9281.03	8714.12	4299.76	4097.71	10409.8	4121.94	5911.01	4165.19	6917.3	6869.73	11681.4	12.6026	12.6294	12.4145	12.415	12.3736	12.3685	12.9976	13.5161	12.9366	12.3764	12.5438	12.5783	12.5276	12.4574	12.505	12.3611	12.3953	12.5361	12.6238	12.4999	12.4892
PFLU0906	hypothetical protein				5083.25	7528.25	4375.66	4668.79	6169.57	5149.3	2975.85	5912.51	2989.84	3465.68	4622.84	5950.23	5641.21	5919.41	8065.93	4422.5	4620.31	8112.05	4644.2	5638.6	3380.96	6405.37	7471.8	11083.1	11.878	12.3193	12.1248	12.2435	12.2929	12.3117	12.5434	13.4144	12.4515	12.02	12.5837	12.5175	11.8619	11.6722	12.3742	12.3951	12.54	12.1233	12.7683	12.4339	12.2243
PFLU0907	hypothetical protein				6080.95	7537.43	4630.58	4126.24	5576.13	4598.88	1736.78	1523.13	2041.67	3735.18	2682.68	4215.5	7835.52	8905.31	7230.31	3561.29	2785.2	7000.72	2496.42	3923.15	3023.12	5226.16	5318.23	7764.97	12.1656	12.3232	12.2152	12.0732	12.1391	12.1357	11.8812	11.6046	12.0055	12.1369	11.8758	12.0413	12.3841	12.3808	12.1902	12.109	11.8631	11.8808	12.0341	11.925	12.0794
PFLU0908	putative lipoprotein				5400.92	5993.63	4384.46	4672.56	5881.49	4680.74	3099.29	5481.18	3495.69	3811.63	3263.17	4367.44	7333.74	8112.62	6961.14	3859.82	3416.3	7080.59	2678.58	4703.19	3542.77	5619.64	6144.96	8394.56	11.9759	11.9215	12.1282	12.2448	12.2182	12.1648	12.593	13.3363	12.6238	12.174	12.1289	12.0895	12.2748	12.2176	12.1289	12.22	12.1541	11.902	12.1186	12.1715	12.2803
PFLU0909	conserved hypothetical protein				3096.97	4142.62	2552.63	1814.97	2769.6	2561.11	931.052	1025.11	1041.31	1787.4	1499.59	2253.53	3641.49	4332.67	3992.45	1710.27	1719.96	4684.73	1248.31	2336.74	1540.92	2838.14	3163.04	5212.97	11.0973	11.3267	11.3666	10.999	11.1481	11.2732	10.9813	10.8237	11.1537	11.0578	11.0463	11.1635	11.2064	11.1919	11.2461	11.1468	11.1919	11.2821	11.1098	11.1653	11.234
PFLU0910	putative lipoprotein				3169.6	6490.51	5671.48	3823.9	5023.85	5213.7	3939.09	5807.75	5673.27	5690.89	5489.4	6982.23	8587.09	9876.35	8125.38	5867	7515.71	11766.4	5529.56	10519.6	4230.72	9659.53	10058.5	12770.4	11.13	12.0712	12.5255	11.9741	11.9947	12.3323	12.879	13.395	13.1657	12.748	12.7955	12.7389	12.5285	12.5762	12.3858	12.7601	13.1723	12.7466	12.9715	13.3035	12.5112
PFLU0912	conserved hypothetical protein				5293.04	5955.93	4336.15	4343.25	5374.99	4235.95	2994.63	3680.53	3114.25	3461.33	3382.44	4695.73	5920.74	7068.03	5517.4	3118.84	2857.76	7872.83	2638	3776.34	2915.61	5783.49	5241.42	8434.68	11.9413	11.9054	12.1106	12.145	12.0871	12.004	12.5522	12.8725	12.4949	12.0177	12.179	12.1856	11.9356	11.9826	11.7477	11.9374	11.8969	12.0735	12.1026	11.8657	12.0373
PFLU0913	conserved hypothetical protein				16671.7	23257.2	18236.1	24801.1	28055.8	16751.5	22160.6	19923	23790.6	18976.7	22088.3	26344.1	26846	26275.7	23336.7	22346.4	20575.6	29177.4	20657.4	25036.6	18829.2	28418.2	25404.1	29213	14.0349	14.4445	14.5529	14.5025	14.6663	14.5025	14.5146	14.3209	14.5807	14.6224	14.4632	14.5278	14.571	14.571	14.4001	14.5025	14.4161	14.4861	14.4919	14.5278	14.5146
PFLU0914	conserved hypothetical protein				10204.5	11729.3	7885.25	7439.36	10304.8	7687.23	5484.67	4231.83	6071.05	6273.63	5446.27	8848.22	11975	12427.6	12031.9	7954.16	5243.07	11781.2	5853.99	7045.27	6474.69	9390.98	8644.07	13845.4	13.0973	13.1115	13.0309	12.8556	13.0375	12.967	13.264	13.0375	13.2321	12.8912	12.7852	13.0692	13.0789	12.9949	13.0625	13.1499	12.7092	12.7493	13.0408	12.748	13.0632
PFLU0915	conserved hypothetical protein				4078.75	5266.3	2660.32	2500.72	3664.59	2827.71	1674.56	1945.05	1540.64	2290.04	1859.92	2935.88	4847.88	5705.05	5016.95	2066.88	1859.39	5137.4	1585.54	2794.4	1666.59	3368.58	3589.38	5389.45	11.5149	11.6992	11.4185	11.4133	11.5343	11.3999	11.8326	12.0153	11.6421	11.4123	11.3641	11.5262	11.6233	11.6093	11.5943	11.4003	11.3086	11.4199	11.4365	11.4298	11.336
PFLU0916	putative methyl-accepting chemotaxis protein				5399.84	5577.32	2995.23	3190.18	4149.14	3382.89	1400.71	1484.22	1384.62	2733.15	1964.38	2864.5	5026.97	5972.66	5205.07	2220.48	2177.91	5546.75	1528.57	2929.95	1847.98	3448.51	4145.52	6108.86	11.9748	11.8082	11.5846	11.7398	11.724	11.6681	11.589	11.561	11.5159	11.6744	11.4445	11.4966	11.6801	11.6882	11.6497	11.498	11.5305	11.5374	11.3882	11.5006	11.4641
PFLU0917	putative exported peptidase				2681.44	3178.43	1627.81	1945.14	2487.61	1744.86	1209.48	1405.13	924.548	1844.28	1103.25	1668.49	3383.04	4046.76	3225.94	1562.87	1239.98	2907.07	926.171	1442.85	1422.83	1931.96	2249.24	3404.42	10.8838	10.9075	10.7937	11.0789	11.0028	10.7631	11.3886	11.4673	10.9793	11.1068	10.56	10.7341	11.1038	11.0925	10.9435	11.0227	10.6812	10.6024	10.6395	10.4121	11.1293
PFLU0918	putative membrane protein				6004.14	5621.54	3244.35	3643.14	4696.72	3880.14	2122.15	2527.06	1906.81	2909.09	2642.39	3558.12	4712.46	5844.65	6130.27	2678.28	2774.46	7026.75	1930.54	4088.34	2497.11	4807.86	5873.41	7625.26	12.1425	11.8178	11.6998	11.9127	11.8919	11.8738	12.1351	12.3841	11.9299	11.7592	11.8482	11.8032	11.5802	11.6502	11.9181	11.7288	11.8577	11.8889	11.6979	11.9826	11.8326
PFLU0919	putative ribosomal RNA small subunit methyltransferase C				4563.06	5477.33	3059.39	2904.35	4142.56	3368.66	1536.91	1953.62	1513.6	2683.11	2255.9	3304.44	4615.52	5401.62	4920.74	2426.65	2765.85	6243.31	1812.66	3636.85	2146.58	4220.27	4839.22	6772.28	11.6987	11.7703	11.6125	11.6162	11.7221	11.6612	11.718	12.023	11.6183	11.645	11.6492	11.71	11.5468	11.5279	11.5662	11.6058	11.8535	11.7133	11.6237	11.8121	11.6502
PFLU0920	glycerate dehydrogenase	hprA			3653.27	4915.91	2500.39	2328.33	3276.01	2720.07	1121.26	1450.49	1183.7	2319.93	1698.43	2616.26	4246.22	4933.2	4267.45	2057.43	1875.13	5132.18	1420.56	2731.43	1658.21	3174.54	3614.51	4933.69	11.3561	11.6046	11.3449	11.3209	11.3749	11.3508	11.2732	11.5258	11.3175	11.4339	11.235	11.3734	11.4333	11.3943	11.3401	11.3917	11.3209	11.4179	11.2948	11.3967	11.3297
PFLU0921	putative transport-related LysE family membrane protein				11131.8	14557.4	8805.51	9981.02	13668.7	9075.84	4833.19	4591.82	4777.45	7558.02	7560.47	10143.1	12740.5	12858.3	13430	7982.04	7994.49	15292.1	6186.31	11021.9	6229.24	12344.6	12504.1	16937.8	13.2672	13.5333	13.2081	13.2349	13.4806	13.2767	13.1125	13.1295	12.9791	13.1891	13.176	13.259	13.1841	13.0779	13.264	13.1552	13.251	13.2005	13.1051	13.3537	13.0097
PFLU0922	putative medium-chain-fatty-acid--CoA ligase				5567.43	6320.65	4032.64	4546.98	5260.85	4137.48	2285.03	3036.03	2448.88	3739.29	3008.78	4340.49	6549.18	7309.61	6100.29	4570.31	3850.29	7492.17	2146.07	4219.23	2639.01	5044.1	6001.98	7459.27	12.0168	12.0168	12.0047	12.207	12.0535	11.9673	12.2216	12.6318	12.2179	12.1385	12.022	12.081	12.0841	12.0332	11.9115	12.4373	12.3158	11.9895	11.8354	12.0273	11.9145
PFLU0923	conserved hypothetical protein				13750.2	14756.7	12078.1	20610	18114.9	10648.5	8067.54	5602.27	9774.77	10655.6	10650.6	13562.9	17703.4	18540.6	14820.7	27483.5	21050	19976.7	10660.3	14320.1	10687.9	16543.4	15254.5	18857.6	13.7018	13.5491	13.7461	14.2317	13.9228	13.5674	13.6634	13.3592	13.7361	13.7036	13.5809	13.6486	13.7784	13.8368	13.4592	14.8236	14.4445	13.6848	13.7163	13.7083	13.701
PFLU0924	putative exported protein				7599.27	7059.91	4395.78	7338.48	7075.5	4212.69	2727.23	2506.85	1963.87	3431.34	2806.07	4324.97	6936.45	7483.11	6911.82	9015.6	6511.23	7710.24	2666.86	3935.19	3047.6	4859.93	5035.26	7624.23	12.5605	12.2139	12.1322	12.8386	12.4949	11.9914	12.4457	12.3726	11.9627	12.0044	11.9359	12.0765	12.1873	12.0761	12.1162	13.2955	12.9911	12.0428	12.1133	11.9283	12.0926
PFLU0925	putative LuxR-family regulatory protein				3442.75	3337.21	1457.08	2016.53	2723.02	1881.42	891.163	1186.14	741.334	1676.65	1377.98	1843.12	2949.63	3423.23	2783.42	1352.56	1449.27	3406.72	1020.23	2032.03	1067.59	2161.72	2775.43	3905.58	11.2554	10.9848	10.6658	11.1254	11.1211	10.8719	10.9084	11.1392	10.6826	10.9529	10.9084	10.8826	10.8996	10.8372	10.7432	10.83	10.9348	10.8105	10.8129	10.9554	10.8036
PFLU0926	puattive exported protein				4245.57	4811.04	2221.13	2538.29	3386.53	2575.97	1196.71	1387.85	1052.77	2170.59	1789.94	2530.43	3851.98	4602.14	4187.76	1901.57	1931.85	4560.64	1411.93	2796.63	1452.76	3030.82	3834.88	4873.11	11.5787	11.573	11.1934	11.437	11.4219	11.2845	11.3648	11.4469	11.166	11.3275	11.3086	11.3209	11.2879	11.2812	11.3149	11.2924	11.3641	11.2344	11.2879	11.4322	11.1626
PFLU0927	putative membrane protein				10398	12101.6	7922.86	10003.5	11386	8159.93	3859.38	3056.77	4029.8	8038.61	6390.56	8439.8	13752.2	15484.9	12536.2	7391.27	6591.29	14850.7	4833.89	9123.93	5962.69	11281.7	12120	15391.7	13.1288	13.1691	13.038	13.2386	13.1854	13.0632	12.8545	12.6408	12.7856	13.2688	12.9832	13.0149	13.3189	13.4592	13.13	13.0534	13.0082	13.1512	12.8161	13.1214	12.9498
PFLU0928	putative inner membrane paraquat-inducible protein				8308.25	9115.9	5435.75	5308.81	7278.43	5660.74	2371.34	2307.6	2368.26	4154.17	3368.29	5311.61	7981.42	9212.88	9420.13	4136.95	3754.71	9812.19	2785.9	5399.92	3787.89	6577.69	6608.91	10221.6	12.722	12.6522	12.4616	12.4092	12.5387	12.4681	12.2656	12.2565	12.179	12.2847	12.1723	12.3591	12.415	12.4442	12.6351	12.3088	12.2808	12.4317	12.172	12.378	12.365
PFLU0929	putative inner membrane paraquat-inducible protein				12103.1	12022.2	9826.22	10213.5	11851.4	9550.93	4045.1	2773.72	5121.05	7024.6	6274.69	8929.44	13812.4	14990.6	13839.3	8508.98	7184.3	15754.6	6319.27	9328.52	7524.67	11973.5	11419.2	16849.1	13.4451	13.1526	13.4075	13.2681	13.2409	13.3607	12.9214	12.5128	13.0551	13.0732	12.9641	13.0806	13.3283	13.395	13.3248	13.2245	13.1222	13.255	13.1288	13.147	13.2515
PFLU0930	putative metallo-beta-lactamase family protein				12705.8	16262.5	11684.5	11567.1	14505.7	11386.3	5073.52	3058.68	8287.89	9428.42	9028.01	12817.8	16169.3	17041.4	16727.3	12033.4	8719.47	18935.7	9203.38	12297.7	10866.4	15267.8	14026.7	19710.1	13.5442	13.7409	13.6825	13.4359	13.5795	13.6983	13.1671	12.6423	13.5638	13.5215	13.395	13.5681	13.6312	13.6634	13.6957	13.6678	13.3516	13.5817	13.5368	13.5054	13.7256
PFLU0931	conserved hypothetical protein				10552.2	13124.8	9164.46	8130.75	10621.8	9217.8	13106.8	17085.7	11884	9677.15	8682.85	14097.8	15063.5	16586.5	13814.1	9891.13	8091.48	15690	8023.31	14083.5	9535.7	14658	12410.2	17098.4	13.1606	13.3242	13.2785	12.9631	13.0779	13.3042	14.1124	14.236	13.9331	13.573	13.331	13.7046	13.4995	13.6073	13.3217	13.416	13.2653	13.2476	13.3814	13.6904	13.5586
PFLU0932	putative phospholipid-binding lipoprotein				12797.5	12074.7	5711.84	9368.51	10435.1	7004.66	16594.2	20909.6	7693.1	11080.7	10350.7	11492.8	15536.3	14365.5	12048.9	5663.06	6847.46	11566.6	9169.91	9507.24	6129.76	10203	10319.1	14144.7	13.5564	13.163	12.5413	13.1445	13.0466	12.8101	14.3209	14.3455	13.4913	13.7546	13.5485	13.4318	13.5606	13.3189	13.0656	12.7204	13.0632	12.7216	13.5326	13.1754	12.9895
PFLU0933	DnaA initiator-associating protein	diaA			7111.13	9755.91	5303.82	4966.42	6687.96	5506.06	8090.71	8859.35	5346.02	5519.38	6106.71	7844.11	9077.23	10170.2	9953.79	5085.13	4552.21	10447.5	5280.06	6836.09	4884.01	8096.94	8300.86	11799	12.447	12.7661	12.4194	12.3263	12.4104	12.4185	13.6667	13.7738	13.1	12.7132	12.9265	12.9055	12.6217	12.6333	12.7354	12.5704	12.5212	12.5405	12.9168	12.7015	12.6906
PFLU0934	hypothetical protein				11658.8	13335.8	8453.89	8972.51	11851.4	8620.36	11304.6	14294.6	8411.2	8419.16	8983.06	11968.2	14031.4	14582.8	14234.3	8407.78	7876.38	15765.7	8097.31	10387.2	7671.32	12578	12032.9	17008.9	13.3768	13.3572	13.1364	13.0911	13.2402	13.1691	13.9886	14.1142	13.5817	13.3463	13.3829	13.4838	13.3503	13.3432	13.3806	13.2048	13.2306	13.259	13.3923	13.2904	13.2751
PFLU0935	hypothetical protein				6138.03	6632.56	4693.6	4997.4	5737.54	4882.16	4217.24	4619.98	3151.53	3496.08	3621.4	4871.26	6974.99	7308.45	6776.08	4016.94	3354.92	8114.15	3167.83	4298.1	3285.6	5986.4	6053.46	9592.92	12.1818	12.1086	12.2351	12.3323	12.1793	12.2216	12.9711	13.138	12.5054	12.0351	12.2783	12.239	12.1958	12.0328	12.0761	12.2729	12.1266	12.1242	12.3245	12.0548	12.1853
PFLU0936	putative lipoprotein				4341.58	5297.95	3408.34	3102.6	3818.36	3225.46	4190.51	6513.44	3365.64	3289.83	3335.44	4557.7	5396.86	6597.44	4377.09	3093.12	2834.1	5804.08	2367.29	3982.74	2464.99	4955.45	4859.69	6362.65	11.6139	11.712	11.7716	11.709	11.5977	11.6021	12.9636	13.4972	12.5856	11.9356	12.1558	12.1468	11.7942	11.8701	11.381	11.9271	11.8835	11.6084	11.9699	11.9478	11.8182
PFLU0937	conserved hypothetical protein				14171.9	17288	12753.3	15033	17408.1	11873.1	7531.52	5752.3	9081.05	11360.9	12334.8	14830.2	18134.9	19233.5	17799.8	12378	12415.2	21952.9	10677.1	14696.5	10746.3	18685	17124	22545.7	13.768	13.8545	13.8504	13.7832	13.8545	13.7858	13.5857	13.3836	13.6607	13.7954	13.7617	13.7713	13.8263	13.9198	13.852	13.6957	13.7722	13.8741	13.7203	13.7534	13.7065
PFLU0938	conserved hypothetical protein				8766.92	8678.86	5845.11	6888.24	7562.75	6279.82	3166.89	3156.14	3375.45	4825.2	4310.21	6062.45	8790.68	9504.79	8956.32	4609.63	5063.48	10361.5	3757.19	5910.12	4152.58	7863.18	7489.63	12139.6	12.8122	12.5676	12.5708	12.7668	12.5997	12.6333	12.6176	12.6848	12.5922	12.5022	12.4832	12.5387	12.5685	12.5028	12.5514	12.4451	12.6622	12.5276	12.5212	12.4989	12.4868
PFLU0939	S-adenosyl-methyltransferase	mraW			3927.57	4273.97	2939.18	2729.65	3423.68	3070.29	1513.26	1803.78	1703.95	2811.19	2153.7	3032.08	4930.27	5872.34	4771.4	2495.08	2347.95	5306.39	1856.99	3080.01	2207.58	3946.1	4144.54	6539.81	11.4647	11.3853	11.5601	11.5305	11.4375	11.5338	11.6952	11.8943	11.7845	11.7137	11.5791	11.5813	11.6483	11.6596	11.5173	11.645	11.6375	11.4725	11.6512	11.572	11.6882
PFLU0940	putative cell division protein				2602.76	2804.21	1332.02	1598.02	2070.31	1737.15	976.394	1382.06	711.93	1477.24	1243.11	1522	2867.74	3086	2892.48	1242.43	1323.78	3268.73	1068.88	1463.82	903.204	2107.97	2078.04	3760.32	10.8326	10.7492	10.5504	10.812	10.757	10.7517	11.0585	11.4379	10.6194	10.7432	10.7655	10.5804	10.8497	10.6812	10.7985	10.7107	10.8142	10.7613	10.8871	10.4505	10.5921
PFLU0941	putative peptidoglycan glycosyltransferase, cell division-realted protein				6206.35	6713.79	5404.68	5369.83	6480.89	5553.08	2405.7	2104.95	2911.07	4594.71	3985.95	5238.22	7628.09	8630.66	8067.82	5088.87	4091.32	9788.1	3397.24	5483.38	4210.99	6834.74	7414.13	10076.5	12.2018	12.1285	12.4502	12.4292	12.36	12.4317	12.2825	12.1285	12.4208	12.428	12.393	12.3409	12.3384	12.3237	12.3751	12.5708	12.3924	12.4272	12.408	12.3955	12.5065
PFLU0942	UDP-N-acetylmuramoylalanyl-D-glutamate--2,6-diaminopimelate ligase	murE			2695.3	3823.4	2471.39	1902.83	2622.17	2453.12	1162.68	1549.7	1286.49	2112.4	1869.18	2534.16	3748.16	4798.9	4004.38	1939.73	2002.72	4927.91	1458.25	2927.48	1750.75	3372.73	3647.33	5126.87	10.893	11.1995	11.3317	11.0559	11.0654	11.2139	11.3253	11.6384	11.424	11.2992	11.3683	11.3239	11.2447	11.3497	11.2499	11.3155	11.4174	11.355	11.3292	11.4985	11.3943
PFLU0943	UDP-N-acetylmuramoyl-tripeptide--D-alanyl-D-alanineligase	murF			10781.5	11976.4	5216.97	6578.46	9014.38	6244.35	3286.36	2963.81	3163.17	5171.45	4796.61	6648.5	8505.76	9371.69	10685.3	4508.49	4173.65	10103.3	3428.17	6590.48	4241.35	6991.06	8058.96	10799.8	13.1981	13.1452	12.3975	12.7015	12.8386	12.6225	12.6579	12.6026	12.5075	12.6148	12.6294	12.6704	12.5132	12.4737	12.851	12.4198	12.4185	12.4788	12.4185	12.6535	12.5137
PFLU0944	phospho-N-acetylmuramoyl-pentapeptide-transferase	mraY			6265.25	7594.76	5127.75	5041.95	6391.86	5499.87	2490.85	2199.4	3308.2	5042.32	4293.83	5932.31	7955.37	9485.23	7672.56	4953.7	4404.26	9938.28	3529.05	6182.87	4623.12	7224.05	7513.04	10280	12.2216	12.3371	12.3657	12.3443	12.3406	12.4154	12.3245	12.1891	12.5632	12.5734	12.4781	12.5132	12.408	12.4984	12.2817	12.5366	12.4872	12.4542	12.4531	12.5621	12.6189
PFLU0945	UDP-N-acetylmuramoylalanine--D-glutamate ligase	murD			2527.6	2772.9	1651.5	1604.93	2168.63	1682.93	841.848	1084.08	848.02	1639.99	1388.23	1802.66	2860.05	3583.87	2818.43	1304.13	1271.55	3107.07	1008.29	1920.75	1056.92	2151.52	2647.74	3621.87	10.7972	10.7405	10.8105	10.8215	10.8152	10.7127	10.8163	10.9445	10.8664	10.9213	10.9243	10.8506	10.8445	10.9053	10.7655	10.7674	10.7492	10.6962	10.7926	10.8664	10.7913
PFLU0946	cell division protein	ftsW			8561	9546.97	6032.91	5570.24	7310.21	6387.21	2678.71	2677.72	3241.28	5388.7	4964.31	6780.79	8960.8	10323.1	9090.92	5459.39	5660.34	10876.2	4061.93	7207.68	4440.09	8665.85	9223.12	12158.3	12.7799	12.726	12.6194	12.4824	12.547	12.6557	12.4215	12.4607	12.5361	12.6784	12.6758	12.6952	12.5977	12.6622	12.5749	12.6622	12.8155	12.6066	12.6029	12.7864	12.5685
PFLU0947	UDP-N-acetylglucosamine--N-acetylmuramyl-(pentapeptide) pyrophosphoryl-undecaprenol n-acetylglucosamine transferase	murG			7791.96	8403.44	5128.88	5687.28	7113.81	5384.88	2528.72	2668.23	2651.12	4533.24	3795.9	5463.08	7844.62	9144.95	8767.94	3984.28	3768.04	9204.08	2824.59	5517.05	3729.52	6393.53	6604.31	9679.08	12.6083	12.5071	12.3665	12.5087	12.5068	12.3805	12.3475	12.4528	12.3142	12.4086	12.3335	12.3967	12.3858	12.4287	12.5171	12.2652	12.2861	12.3245	12.1898	12.4059	12.3443
PFLU0948	UDP-N-acetylmuramate--L-alanine ligase	murC			3972.35	4452.52	2645.72	2564.51	3461.84	2858.08	1445.88	1660.5	1543.37	2619.88	2230.19	3110.28	4609.5	5479.27	4662.1	2229.38	2000.96	4799.98	1772.47	3076.23	2091.48	3494.74	3811.18	5288.27	11.4778	11.4518	11.4113	11.4502	11.4562	11.4185	11.6369	11.7545	11.6442	11.6093	11.6321	11.6227	11.5427	11.5503	11.48	11.5016	11.4167	11.3262	11.5958	11.5691	11.6177
PFLU0949	D-alanine--D-alanine ligase B	ddlB			3625.64	4430.36	2433.56	2364.56	3111.65	2654.69	2668.81	3861.86	2305.9	2550.96	2328.65	3188.37	4165.39	4943.84	4341.73	1996.56	1860.79	4479.66	1794.74	2844.9	1992.22	3279.07	3477.81	5156.55	11.3466	11.4424	11.3105	11.3331	11.3092	11.3181	12.4154	12.9257	12.1468	11.5735	11.6905	11.6604	11.4113	11.3958	11.3694	11.3543	11.3092	11.2071	11.6104	11.4567	11.5564
PFLU0950	putative cell division protein				3650.83	2893.05	2176.33	2037.9	2679.77	2299.15	3633.58	5068.98	2871.75	2875.15	2598.29	2958.08	4148.61	5065.05	3847.25	1940.39	1942.16	4716.94	1924.3	3454.8	2004.05	3704.31	4165.94	5148.48	11.3538	10.8024	11.1641	11.1431	11.0958	11.13	12.7907	13.2503	12.4074	11.7436	11.8267	11.54	11.4059	11.4365	11.1992	11.3175	11.3734	11.2954	11.6944	11.7371	11.564
PFLU0951	cell division protein	ftsA			2448.8	2975.84	1822.01	1673.39	2276.41	1800.96	2461.01	2763.45	2492.41	2021.67	2148.3	3058.88	3948.04	5361.64	3440.63	1519.58	1440.17	3520.98	1537.09	2724.01	1546.46	2484.55	2665.89	4061.68	10.757	10.8228	10.9272	10.8848	10.8781	10.8048	12.3113	12.506	12.239	11.2327	11.5754	11.598	11.3281	11.5169	11.0412	10.9897	10.9272	10.8647	11.3949	11.3927	11.2404
PFLU0952	cell division protein	ftsZ			6417.38	6685.87	4976.18	6879.35	7367	5473.82	8482.58	12292.5	11993.1	8592.19	10971	14733.2	9541.09	11024.4	7030.26	9446.53	6459.24	7657.19	8224.89	7983.92	10048.9	9928.57	8497.93	8377.41	12.2593	12.1233	12.3201	12.7644	12.5587	12.4074	13.7124	14.0124	13.9501	13.3768	13.6111	13.7605	12.7041	12.7864	12.1435	13.3572	12.9797	12.032	13.4144	12.9371	13.6272
PFLU0953	UDP-3-O-[3-hydroxymyristoyl] N-acetylglucosamine deacetylase	lpxC			6629.79	9865.3	7237.4	6778.88	7976.33	6593.84	5403.8	8653.52	8367.58	6102.16	6577.07	9710.98	10223.3	11354.7	9717.96	6823.19	6046.52	11392.9	6137.49	7836.36	7500.02	9779.93	9115.86	12762.8	12.3104	12.7933	12.8862	12.7404	12.6679	12.7101	13.2476	13.7567	13.5747	12.8528	13.0206	13.2005	12.8093	12.8277	12.6888	12.9479	12.9096	12.6949	13.0967	12.9104	13.2484
PFLU0954	hypothetical protein				8087.58	9592.42	8708.04	9997.52	9806.78	7480.38	4274.35	3259.63	5564.3	6612.99	7033.45	7948.03	12366.7	12790	11610.8	7479.78	7679.49	15190.2	7074.25	9543.41	6927.43	12569.1	10830.9	17148.8	12.6716	12.7349	13.1958	13.2382	12.9628	12.9104	12.9879	12.726	13.1459	12.9797	13.1058	12.927	13.1433	13.067	12.9998	13.0726	13.1958	13.192	13.251	13.1828	13.1512
PFLU0955	conserved hypothetical protein				7983.76	12304	10034.7	10844.1	12396.6	9121.29	5955.11	4427.6	8370.46	9048.24	9241.87	10118.6	14674.9	14802.3	13695.2	10275.8	9364.55	17614.5	9268.6	13320.1	9355.86	15953.7	14629.4	18801.8	12.6481	13.2005	13.4397	13.3441	13.3248	13.2862	13.3634	13.0825	13.5757	13.4495	13.4201	13.255	13.4295	13.3737	13.301	13.4657	13.4278	13.4513	13.5474	13.6181	13.534
PFLU0956	putaive GGDEF domain membrane protein				15318.2	20253.1	12789.4	16080.6	19364.4	11557.4	8992.23	5389.81	8693.21	13030.9	12326.4	17000.3	20967.1	21913.5	20005.1	12997.3	13124.5	23006	10510.8	16388.8	11386.3	19794.5	18747.4	22609.6	13.886	14.1681	13.8558	13.886	14.0281	13.7375	13.7832	13.3139	13.6093	14.0124	13.7605	13.9581	14.0911	14.1681	14.0771	13.7819	13.849	13.983	13.6957	13.909	13.7832
PFLU0957	putative exported protein				19790.3	20712.8	14590.6	22117.3	23633.6	14195.9	9847.77	8186.71	9459.68	13244.5	15530.4	18542.3	19464.1	21206.2	20675.2	14145	16141.8	24300.4	11317.3	18659.7	13000.7	23218.4	22167.4	25118	14.3346	14.2293	14.0963	14.3496	14.3543	14.1366	13.8533	13.7189	13.7046	14.0415	14.0217	14.0895	13.9539	14.108	14.1413	13.9004	14.1124	14.0814	13.7754	14.0751	13.9964
PFLU0958	putative two-component system, sensor kinase				6078.52	6057.69	3486.54	4076.3	5274.54	3859.45	1965.4	1930.67	1808.38	3495.82	2599.58	3648.15	6155.43	6831.25	6108.91	2991.96	2724.87	6720.1	2041.33	3767.18	2548.31	4527.9	5076	7374.35	12.163	11.941	11.805	12.0554	12.0573	11.8649	12.0476	12.0015	11.8567	12.0346	11.8272	11.8367	11.9951	11.9233	11.9138	11.8824	11.8316	11.8233	11.7683	11.8623	11.8597
PFLU0959	tw-component system, response regulator	cusR			2994.14	3824.5	2158.28	1830.28	2798.84	2487.33	998.939	1487.94	1097.01	1732.19	1497.84	2202.84	2951.62	3599.79	3591.95	1642.32	1818.96	4279.96	1296.75	2491.65	1317.16	2810.34	3325.93	4968.09	11.0505	11.2006	11.1547	11.011	11.1609	11.234	11.0946	11.5628	11.2162	11.0048	11.0444	11.1276	10.9003	10.9126	11.0934	11.0872	11.27	11.144	11.1614	11.2512	11.0388
PFLU0960	putative conserved membrane protein				5609.08	5344.74	3372.85	3365.78	4552.93	3745.73	1333.24	1422.67	1577.07	2981.97	2386.5	3117.22	5100.06	5920.32	5498.65	3016.09	2872.68	6986.89	1919.19	3940.11	2168.22	4739.41	5347.23	7337.77	12.0292	11.726	11.7566	11.8141	11.8482	11.8284	11.5253	11.4902	11.677	11.7999	11.7231	11.6268	11.7026	11.6726	11.7412	11.8943	11.9047	11.878	11.6917	11.9299	11.6621
PFLU0961	putative exported protein				4844.48	5308.02	3153.79	2928.28	3974.32	3407.38	1373.29	1641.78	1423.2	2785.04	2124.91	3199.01	5064.02	6122.94	5600.81	2690.65	2102.96	6505.96	1812.3	3713.07	2223.93	4237.23	4989.42	6497.87	11.7987	11.7147	11.6543	11.6233	11.6608	11.6776	11.5628	11.7323	11.5503	11.6987	11.561	11.6665	11.6922	11.7269	11.7683	11.7343	11.4805	11.774	11.6227	11.8473	11.6979
PFLU0963	putative exported protein				5205.54	6738.82	4489.72	3873.71	4981.66	4321.26	1974.45	1881.47	2005.77	3409.85	2775.97	4063.98	6580.32	7788.68	6903.87	3435.86	3546.01	8457.53	2582.4	3798.62	2869.1	6017.7	6199.88	8997.23	11.9138	12.1322	12.1656	11.9886	11.9821	12.0364	12.0527	11.9596	11.9848	11.9923	11.9241	11.9906	12.0914	12.1463	12.1133	12.0654	12.1999	12.1924	12.0787	11.8722	12.0168
PFLU0964	conserved hypothetical protein				4889.47	7314	4661.77	3753.71	5184.54	4661.05	1861.54	2173.45	2036.61	3517.93	2913.94	4512.25	6335.85	7014.26	7586.8	3781.43	3971.93	9048.85	2809.42	4911.77	2898.65	5888.76	6516.56	9892.22	11.8129	12.2706	12.2239	11.9513	12.0359	12.1583	11.9738	12.1736	12.002	12.0469	11.9807	12.1344	12.0364	11.9704	12.2623	12.1908	12.353	12.2953	12.1822	12.2429	12.0295
PFLU0965	putative acetyltransferase				2252.53	2252.16	1340.04	1221.66	1660.86	1348.91	664.417	864.468	576.702	1233.12	899.655	1276.27	2528.28	3023.78	2463.53	1125.71	1053.82	2733.03	788.79	1447.43	788.061	1628.57	1835.3	2959.02	10.6357	10.4287	10.5623	10.4614	10.4339	10.4425	10.4096	10.3977	10.3262	10.4858	10.2297	10.3334	10.662	10.6583	10.564	10.5786	10.4478	10.5124	10.4062	10.4219	10.3977
PFLU0966	putative chemotaxis protein				9220.22	10481.4	5709.01	7054.46	8717.21	5451.04	2971.82	2796.69	2660.99	4594.3	3966.92	5651.74	7632.72	8931.94	9497.22	4990.4	5334.55	9969.52	3096.67	6405.64	3720.48	7247.19	8015.14	10643.7	12.9117	12.9048	12.5393	12.7907	12.7898	12.3996	12.5413	12.5245	12.3197	12.4268	12.385	12.4465	12.3401	12.3882	12.6474	12.5474	12.7323	12.4597	12.2963	12.616	12.3428
PFLU0968	2-ketogluconate reductase	tkrA			4289.89	4917.42	2468.64	2772.77	3679.82	2798.18	1474.86	2022.3	1373.96	3103.13	2175.86	2875.5	5107.35	6257.62	4673.83	2182.55	2311.94	5153.76	1551.48	3122.63	1808.66	3663.72	4509.47	5989.54	11.5928	11.6058	11.3306	11.5478	11.5415	11.3841	11.6656	12.0685	11.5088	11.8535	11.5911	11.5001	11.7053	11.765	11.4843	11.4668	11.6167	11.4261	11.4107	11.5935	11.4333
PFLU0969	putative LysR-family regulatory protein				18721.3	17978.7	13310.2	15011.1	18286.3	12958.2	7957.03	7141.09	8430.3	9786.24	9861.22	14875.3	18809.7	19999.6	18464.6	12769.4	10518.6	20254.3	9041.23	13507.2	10291.1	17010.5	14950.1	20324.3	14.255	13.9312	13.9262	13.7796	13.9427	13.962	13.6419	13.5871	13.5857	13.589	13.4933	13.7772	13.8875	13.9854	13.9262	13.7461	13.5747	13.7189	13.523	13.6354	13.6607
PFLU0970	putative fusaric acid resistance protein				7999.46	9372.74	6816.51	7239.99	8788.91	6370.78	3041.73	2458.89	3362.8	4890.1	4589.36	6486.83	9126.73	10069.8	9551.52	6292.4	5113.67	11991.4	3923.25	7146.05	4498.98	8771.45	9437.03	11826	12.6522	12.6961	12.788	12.8199	12.8009	12.6526	12.5712	12.3409	12.585	12.5234	12.5727	12.6368	12.6323	12.6179	12.6574	12.8581	12.6753	12.7802	12.5632	12.7726	12.5846
PFLU0971	putative fusaric acid resistance protein fusion				6573.96	8126.04	5086.63	4872.37	6549.41	4999.05	2057.3	1809.33	2407.18	4243.87	3203.5	4898.58	8125.03	9627.66	7608.14	4278.15	3736.8	9345.83	2632.89	5402.16	3641.44	6743.21	7315.39	9315.71	12.296	12.451	12.352	12.2989	12.3755	12.261	12.0967	11.9035	12.1995	12.3221	12.1036	12.2465	12.4451	12.5333	12.2668	12.3526	12.2735	12.347	12.1008	12.3789	12.313
PFLU0972	putative membrane protein				8472.96	10940.7	6131.54	6410.85	8642.33	6342.58	2683.96	2114.93	2636.59	4990.07	4180.94	6274.81	8127.65	9930.99	10196.8	5448.8	5144.9	13212	3707.16	6986.9	4255.6	9051.37	9564.74	12912	12.7584	12.9827	12.6372	12.6683	12.7799	12.645	12.4229	12.1364	12.3065	12.5573	12.447	12.5885	12.4465	12.5881	12.7695	12.6588	12.6852	12.9383	12.5112	12.7354	12.5179
PFLU0973	putative transport-related membrane protein				13479.7	14340.4	8404.09	9538.89	12032.2	9012.07	3775.16	2729.39	3715.55	7764.42	5893.69	8534.09	13537.5	15052.3	15000.2	7196.43	6551.44	16830.9	5157.82	9316.31	5882.56	11178.3	12083.9	17110	13.659	13.4933	13.128	13.1642	13.2681	13.2622	12.8327	12.4903	12.6912	13.228	12.8832	13.0284	13.2939	13.403	13.4899	13.0217	12.9998	13.373	12.8856	13.1433	12.9383
PFLU0974	conserved hypothetical protein				4314.52	5484.63	3316.34	2540.67	3706.91	3139.35	1271.05	1296.37	1218.15	2484.81	1910.62	2997.29	5284.39	6272.84	5602.87	2352.22	2168.08	6590.36	1686.94	2562.81	1951.26	3542.58	4009.31	6261.84	11.6011	11.7727	11.7306	11.4407	11.552	11.5665	11.4571	11.3123	11.3538	11.5289	11.4067	11.564	11.7587	11.7692	11.7699	11.5652	11.5229	11.7923	11.5321	11.2904	11.5258
PFLU0975	putative short-chain dehydrogenase				2411.86	2857.95	1387.83	1369.98	1897.56	1449.4	822.158	1042.5	681.24	1343.1	1034.06	1601.07	2419.48	3027.66	2802.12	1153.45	1138.98	2800.63	908.898	1651.22	963.841	1858.58	2187.95	3156.73	10.7376	10.7759	10.6044	10.6232	10.6458	10.5221	10.7801	10.8684	10.5676	10.6024	10.4478	10.6548	10.6146	10.662	10.7499	10.6126	10.5623	10.5421	10.6146	10.6479	10.6771
PFLU0976	conserved exported hypothetical protein				14925.4	13544.2	9916.51	12622.2	14199.6	9989.62	5024.84	4641.36	5237.31	7869.51	7243.07	9983.8	14460.6	15070.3	13876.2	8577.33	7272.51	15684.7	6327.6	9465.02	7535.12	12319.2	12592.1	17074	13.8448	13.3914	13.4218	13.5715	13.5502	13.4462	13.1558	13.144	13.0772	13.2434	13.1306	13.2321	13.4012	13.4058	13.331	13.2375	13.1312	13.2451	13.13	13.1679	13.2559
PFLU0977	putative exported protein				11627.5	14387.4	9031.14	7627.25	10056.1	8389.1	3394.96	2387.29	3997.98	5390.96	4762.33	7453.51	11552.9	11885.3	13823.5	6153.89	5607.5	15177.6	4946.94	7239.55	5464.42	9938.93	9847.12	16591.1	13.3709	13.5037	13.2469	12.8866	12.9998	13.1172	12.7024	12.3009	12.7736	12.6787	12.6194	12.8357	13.0048	12.9163	13.3228	12.8254	12.7999	13.1885	12.8419	12.7933	12.8309
PFLU0978	hypothetical protein				13945	14632.3	11719.8	10160.9	13896	11087.5	4930.89	4126.32	6203.95	8050.07	7362.43	10207.4	14963.2	15142.2	14821	7869.76	7821.89	18008.5	7091.59	10998.9	9082.77	12864.8	13038.5	19187.1	13.7386	13.5376	13.6884	13.2602	13.513	13.6469	13.1364	13.0082	13.2528	13.2745	13.148	13.2681	13.4813	13.4123	13.4599	13.1392	13.2245	13.4948	13.2528	13.3496	13.4939
PFLU0979	alginate biosynthesis protein	algA			5698.23	7097.63	4672.43	4177.64	5295.08	12405.6	30263.9	41862.4	31613.3	33061.5	45091.5	47699.5	7701.83	9454.7	7324.62	4602.45	3220.84	8170.63	25458.4	24881.4	26445.5	6702	6758.02	8358.98	12.0577	12.2206	12.2294	12.0885	12.064	13.8803	14.7589	14.8832	14.8472	15.1522	15.1161	15.0612	12.3577	12.4903	12.21	12.4432	12.0668	12.1332	14.7511	14.5086	14.9754
PFLU0980	alginate biosynthesis protein precursor	algF			5986.25	6538.49	4657.47	4436.63	5478.84	11062.7	35125.2	45955.7	30533.4	33290.8	52616.8	51749.1	8263.49	9355.39	7436.07	4179.85	3983.62	9744.82	36925.5	34339.1	26176.4	7778.6	7003.66	9785.01	12.1385	12.0836	12.2236	12.174	12.1121	13.6409	15.0032	15.0872	14.7898	15.2175	15.2175	15.2175	12.4713	12.4721	12.2289	12.3254	12.3552	12.419	15.0872	15.0032	14.9535
PFLU0981	alginate biosynthesis protein precursor	algJ			8983.2	9906.67	6388.12	6426.96	8367.69	11528.7	32093	35901.8	23286.5	29200.1	42594.3	49515.6	9894.59	11267.1	10155.5	5117.25	4323.64	11217.2	28672.2	21777.2	24272.9	7786.95	8342.2	11321.7	12.8634	12.8031	12.6949	12.6708	12.7366	13.7311	14.8328	14.7691	14.5602	15.0612	15.0612	15.0872	12.7554	12.8165	12.7624	12.5793	12.4646	12.6698	14.8832	14.3346	14.9163
PFLU0982	probable poly(beta-D-mannuronate) O-acetylase	algI			4499.81	4790.68	3718.96	3243.28	4083.17	5854	13698.9	19183.9	12259.2	13594.5	20576.9	23861.1	5616.97	6514.1	5710.12	3017.68	2784.77	7310.19	14004.8	11599.1	11505.7	5015.62	5196.54	7660.08	11.6744	11.564	11.8954	11.76	11.6974	12.5263	14.1535	14.3023	13.9761	14.0999	14.3638	14.383	11.8564	11.8454	11.7982	11.8947	11.8628	11.9467	14.0103	13.4234	13.8032
PFLU0983	alginate lyase precursor	algL			5983.1	6158.69	4038.53	4488.37	5255.62	5706.76	15439.9	18481.8	12368.8	12523.9	23004.2	25416.5	5683.18	6812.44	6240.85	2964.33	3029.35	6632.04	12959.5	12080.6	10809.7	5309.03	5347.35	7697.04	12.1381	11.9694	12.0059	12.1873	12.0527	12.4811	14.255	14.285	13.9854	13.9501	14.5086	14.478	11.8717	11.9185	11.9463	11.8692	11.9848	11.8008	13.9312	13.4796	13.7135
PFLU0984	alginate biosynthesis protein precursor	algX			8683.61	9689.8	5606.61	6295.35	8304.81	9146.32	26851.8	31499.5	18198.9	19510.9	37007.7	40055.7	7510.15	9189.61	9528.4	4198.08	4850.85	10398.4	25014	20486.7	18714.1	7747.36	8504.91	10873.2	12.7959	12.7531	12.5092	12.6481	12.7279	13.291	14.6808	14.6457	14.3614	14.6457	14.9163	14.9354	12.3154	12.4399	12.6526	12.3312	12.6057	12.5351	14.6956	14.2317	14.5025
PFLU0985	poly(beta-D-mannuronate) C5 epimerase precursor	algG			6626.62	7333.79	6861.08	6735.63	7872.72	10231.7	25331	23376.9	22958.6	21224.7	37081.8	39137.1	10646.3	11409.8	9955.27	5868.78	4348.29	10247.3	26511.8	15868.9	20692.8	7543.08	6930.96	11355.8	12.3092	12.2743	12.799	12.7318	12.6507	13.4881	14.6316	14.4445	14.549	14.7787	14.9535	14.9024	12.8736	12.8373	12.736	12.7609	12.4733	12.5065	14.7999	13.8602	14.69
PFLU0986	alginate production protein precursor	algE			5629.54	6579.24	3612.02	3548.89	4771.63	7006.58	20804.5	24768.9	12738	17374.6	27353.9	33315.6	5625.1	7280.34	6392.03	2668.5	2466.75	6683.62	18231.6	11672.1	13863.8	4224.7	4822.04	6778.79	12.0397	12.0962	11.8593	11.8851	11.9134	12.8113	14.4823	14.4919	14.0182	14.4408	14.6457	14.8119	11.8587	12.0261	11.9838	11.7221	11.7017	11.8159	14.3306	13.4328	14.0751
PFLU0987	alginate biosynthesis protein precursor	algK			6588.37	6446.04	4088.85	4076.26	5416.99	8208.41	24926.4	28695.5	16622.3	21562.4	33870.2	41370.9	5815.64	7315.31	6957.96	2994.99	2988.89	7320.37	24660.1	15962.5	17693.3	5079.02	5396.26	8266.35	12.2998	12.0582	12.0244	12.0552	12.0969	13.0721	14.6049	14.5964	14.2716	14.7999	14.8643	14.9754	11.9102	12.0356	12.1277	11.8842	11.9634	11.9503	14.6663	13.8781	14.4306
PFLU0988	putative alginate biosynthesis-related protein				7056.53	6713.64	3572.37	3842.07	5415.08	7788.8	29164.3	32381.4	20258.2	21005.4	34824.6	40424.9	6427.66	7717.96	7100.36	2399.27	2716.82	8099.4	22937.9	15430.8	15901.5	4417.38	5409.91	8235.2	12.428	12.1282	11.8449	11.977	12.0958	12.987	14.7217	14.6663	14.478	14.7691	14.8832	14.9535	12.0612	12.1309	12.1567	11.5904	11.8258	12.1215	14.588	13.8106	14.2787
PFLU0989	putative alginate biosynthesis-related protein				8037.35	7785.77	4908.74	5323.86	6974.05	9189.55	34163.7	34734.7	27427.3	19519	38224.4	42351.2	8201.86	9725.35	8657.98	3946.27	3317.93	8779.8	20705.2	14736.1	15849	5590.82	6394.22	9221.14	12.6627	12.3813	12.3009	12.4145	12.4717	13.2982	14.9535	14.7043	14.69	14.6526	14.9754	15.0032	12.4612	12.5478	12.4918	12.2479	12.111	12.2465	14.4984	13.7556	14.2741
PFLU0990	GDP-mannose 6-dehydrogenase	algD			4477.89	4606.2	2877.84	3064.57	3837.02	10555.7	42119.7	48524.7	41199.4	30122.6	43984.6	50222.8	5794.85	6872.8	5867.28	2483.48	2930.33	5923.43	27696.4	27473.3	26774.7	5109.71	5472.19	7584.22	11.6646	11.5011	11.5363	11.6878	11.6069	13.5541	15.1161	15.2657	15.0612	15.1161	15.0872	15.1161	11.9029	11.9346	11.8449	11.6379	11.9322	11.6369	14.8472	14.7043	15.0032
PFLU0992	conserved hypothetical protein				6812.79	7415.59	5393.87	4357.62	6133.3	5025.96	1845.95	1727.83	2387.2	3448.78	3170.05	4221.72	6593.46	7963.79	8235.98	3798.08	3767.74	10053.9	3105.31	5056.72	3555.94	6228.21	6808.63	10301.7	12.3631	12.2929	12.4461	12.1482	12.28	12.2729	11.9643	11.8215	12.1864	12.0119	12.0914	12.0423	12.0954	12.1818	12.4108	12.1961	12.2858	12.4725	12.3006	12.2883	12.2852
PFLU0993	putative polysaccharide deacetylase				3833.4	5210.93	3566.22	2844.56	3923.01	3327.38	1498.88	1694.11	1662.53	2534.15	2022.69	2988.84	4966.96	6062.26	5725.32	2508.98	2251.19	6908.05	1829.34	3118.34	2332.65	4258.45	4262.63	7222.95	11.4281	11.6833	11.8418	11.5806	11.6364	11.6397	11.6833	11.7845	11.7485	11.5592	11.4843	11.5579	11.6608	11.7147	11.8032	11.6525	11.5764	11.8619	11.6339	11.5913	11.75
PFLU0994	conserved hypothetical protein				10794.1	11428.5	8826.93	15814.7	15176	7959.75	10809.5	14233	7826.21	10328	12212.2	14879.4	13540.6	15274.2	11600.3	15838.3	14665.5	15689.8	9606.18	12936.3	11281.4	16928.6	14384.1	15787.5	13.2011	13.0625	13.2123	13.8644	13.6509	13.0221	13.944	14.108	13.5071	13.659	13.7512	13.7784	13.2945	13.4349	12.9966	14.0617	13.983	13.2469	13.5848	13.5739	13.7722
PFLU0995	molybdenum cofactor biosynthesis protein C	moaC			7727.42	7496.69	4780.45	4537.23	6025.93	4785.87	2201.57	2306.68	2348.11	3725.91	3234.28	4469.82	6405.84	7868.94	7800.42	3309.3	3389.18	9042.63	2595.08	4752.89	3437.84	5503.57	6221.76	9474.06	12.5913	12.313	12.2615	12.2014	12.253	12.1966	12.1761	12.2551	12.1665	12.1344	12.1177	12.1211	12.0558	12.1621	12.3086	12.014	12.1425	12.2943	12.0839	12.193	12.2487
PFLU0996	molybdopterin converting factor subunit 1	moaD			7041.56	9088	5344.95	4387.3	6431.59	5280.13	2474.78	3071.57	3203.43	4478.19	3703.45	5390.25	7629.39	9111.34	9123.27	4318.5	4069.8	10925.7	3400.64	6049.07	4123.92	6884.76	7312.53	11061.1	12.4226	12.6486	12.4292	12.1621	12.3506	12.3495	12.3172	12.6477	12.5271	12.39	12.3082	12.3755	12.3393	12.4229	12.581	12.3672	12.3818	12.6171	12.4097	12.5307	12.4793
PFLU0997	molybdopterin converting factor subunit 2	moaE			4475.12	6826.7	3975.58	3016.87	4408.16	3839.61	1775.54	2294.63	2182.17	3670.27	2485.17	4040.02	6910.53	8028.96	6543.02	3124.05	3063.73	7355.88	2328.03	4107.02	2929.94	4869.84	5189.41	7829.63	11.6626	12.1553	11.9864	11.6608	11.8071	11.8593	11.9134	12.2487	12.0804	12.1101	11.777	11.9812	12.1772	12.1966	12.02	11.9389	12.0004	11.9579	11.9478	11.9889	12.0433
PFLU0998	ATP-dependent RNA helicase	rhlB			6752.67	6100.43	3776.95	4352.42	5479.41	4057.38	2900.42	3571.86	2137.01	3714.01	3509.09	4931.73	6061.5	7191.93	5768.74	3215.55	3022.98	6581.22	2976.82	3890.83	3262.75	4763.21	5204.74	7205.84	12.3483	11.9534	11.9172	12.1463	12.1123	11.9374	12.5149	12.8381	12.0543	12.1285	12.2311	12.2543	11.9724	12.0082	11.8153	11.9762	11.9817	11.7904	12.2502	11.913	12.1749
PFLU0999	carboxylesterase 2	estB			12332.8	15396.9	10079.7	11918.4	14333.5	9712.28	6443.02	5330.32	5795.43	9060.99	8760.43	12026.2	15334.5	17564.8	15098.2	9146.22	8591.2	17633.1	7933.35	11281.7	8228.38	13869.4	13135.1	17980.8	13.4874	13.6332	13.4495	13.4813	13.5674	13.3966	13.4366	13.299	13.1877	13.4522	13.3411	13.489	13.5326	13.7337	13.5063	13.3189	13.3363	13.4533	13.3696	13.3893	13.3628
[truncated: 5,021 more rows]
[truncated: 3 more columns]
