# Supplementary material for: Mapping global effects of the anti-sigma factor MucA in Pseudomonas fluorescens SBW25 through genome-scale metabolic modeling
Source: BMC Syst Biol. 2013 Mar 11;7:19. doi: 10.1186/1752-0509-7-19 (PMC3641028; doi:10.1186/1752-0509-7-19)
Supplement: Additional file 3 — A spreadsheet comparison and alignment of the reactions present in the published Pseudomonas genome-scale models iMO1056, iJN746 and iSB1139. [file 1752-0509-7-19-S3.xlsx]

## Sheet: Reactions
Pseudomonas aeruginosa PAO1												Pseudomonas putida KT2440										Pseudomonas fluorescens SBW25
Abbreviation	Name	Equation	Reaction Confidence (class 1 = high, class 4 = low)	Subsystem from annotation	Functional Subsystem	Gene	Protein	Protein Classification	Reference number	Reference comments		Counter	abbreviation	official name	equation	subsystem	EC number	protein gene association	gene association	protein association		RXNID	NAME	EQUATION	EC-NUMBER	GENE ASSOCIATION	A	B	C	COMPARTMENT	SUBSYSTEM	SBO TERM	REPLACEMENT NAME
P5CR	pyrroline-5-carboxylate reductase	[c] : 1pyr5c + (2) h + nadph --> nadp + pro-L	class 2	Proline Biosynthesis	amino acid synthesis	PA0393	ProC	1.5.1.2				30	P5CR	pyrroline-5-carboxylate reductase	[c] : 1pyr5c + (2) h + nadph --> nadp + pro-L	Arginine and Proline Metabolism	1.5.1.2	ProC-2 (PP_5095)	PP_5095	ProC-2
G3PD5	glycerol-3-phosphate dehydrogenase (ubiquinone-8)	[c] : glyc3p + ubq8 --> dhap + ubq8h2	class 1	Oxidative phosphorylation	lipid synthesis	PA3025, PA3584	GlpD2, GlpD	1.1.99.5	20			239	G3PD	glycerol-3-phosphate dehydrogenase (FAD)	[c] : fad + glyc3p --> dhap + fadh2	Glycerophospholipid Metabolism	1.1.99.5	GlpD (PP_1073)	PP_1073	GlpD
QUINOR	quinone oxidoreductase	[c] : nadph + ubq8 --> nadp + ubq8h	class 3	Oxidative phosphorylation	energy metabolism	PA0023	Qor		11	from annotation and ref. putative gene names from KEGG ortholog names		1	NADPHQR2	NADPH Quinone Reductase (Ubiquinone-8)	[c] : h + nadph + q8 --> nadp + q8h2	others	1.6.99.6	( Qor-kt2 (PP_3606) ) or ( Qor-kt1 (PP_0072) )	( PP_3606 or PP_0072 )	( Qor-kt2 ) or ( Qor-kt1 )
PHE4MOi3	phenylalanine 4-monooxygenase	[c] : o2 + phe-L + thbpt --> 4hthb + tyr-L	class 1	Phenylalanine, tyrosine and tryptophan biosynthesis ;	amino acid synthesis	PA0872	PhhA	1.14.16.1		found locus by KEGG		352	PHETHPTOX	L-Phenylalanine,tetrahydrobiopterin:oxygen oxidoreductase (4-hydroxylating)	[c] : o2 + phe-L + thbpt --> dhbpt + h2o + tyr-L	Homogentisate Pathway	1.14.16.1	PhhA (PP_4490)	PP_4490	PhhA
GTHRD	glutathione-disulfide reductase	[c] : (2) gthrd + nadp <==> gthox + h + nadph	class 1	Glutathione Biosynthesis	vitamin and cofactor synthesis	PA2025	Gor	1.8.1.7				211	GTHO	glutathione oxidoreductase	[c] : gthox + h + nadph --> (2) gthrd + nadp	Glutamate Metabolism	1.8.1.7	Gor (PP_3819)	PP_3819	Gor
PDHe3c	pyruvate dehydrogenase (dihydrolipoamide dehydrogenase)	[c] : dhlam + nad --> h + lpam + nadh	class 2	Pyruvate metabolism ; Glycolysis / Gluconeogenesis ; Glycine, serine and threonine metabolism ; Citrate cycle (TCA cycle) ;	amino acid catabolism	PA1587	LpdG	1.8.1.4		ID'd by EC# in annotation.		702	PDHcr	Pyruvate dehydrogenase (dihydrolipoamide dehydrogenase) reversible	[c] : dhlam + nad <==> h + lpam + nadh	TCA Cycle	1.8.1.4	( Lpd (PP_4187) ) or ( Lpd-3 (PP_5366) )	( PP_4187 or PP_5366 )	( Lpd ) or ( Lpd-3 )
DHORD2	dihydoorotic acid dehydrogenase (quinone8)	[c] : dhor-S + ubq8 --> orot + ubq8h2	class 2	Purine and Pyrimidine Biosynthesis	nucleotide synthesis	PA3050	PyrD	1.3.3.1		subunits verified KEGG 4/23/2006		621	DHORD	dihydoorotic acid dehydrogenase	[c] : dhor-S + o2 <==> h2o2 + orot	Pyrimidine Metabolism	1.3.3.1	PyrD (PP_2095)	PP_2095	PyrD
SUCD1	succinate dehydrogenase	[c] : fad + succ <==> fadh2 + fum	class 2	Citrate Cycle (TCA)	central metabolism	PA1581+PA1584+PA1582+PA1583	Sdh	1.3.99.1		Expasy says this is a cytochrome in pseudomonas. not sure what genes are involved in this, versus other nitrate reductase reactions. Change cofactor to focytc?		1039	SUCD1	succinate dehydrogenase	[c] : fad + succ <==> fadh2 + fum	Other	1.3.99.1	SdhABCD ( PP_4190 and PP_4191 and PP_4192 and PP_4193 )	( PP_4190 and PP_4191 and PP_4192 and PP_4193 )	SdhABCD
MDH	malate dehydrogenase	[c] : mal-L + nad <==> h + nadh + oaa	class 3	Glycolysis/Gluconeogenesis	central metabolism	PA1252	Mdh	1.1.1.37				699	MDH	malate dehydrogenase	[c] : mal-L + nad <==> h + nadh + oaa	TCA Cycle	1.1.1.37	Mdh (PP_0654)	PP_0654	Mdh
												217	GTHP	glutathione peridoxase	[c] : (2) gthrd + h2o2 <==> gthox + (2) h2o	Glutathione Metabolism	1.11.1.9	( GpXkt3 (PP_1874) ) or ( GpXkt2 (PP_1686) ) or ( GpXkt1 (PP_0777) )	( PP_1874 or PP_1686 or PP_0777 )	( GpXkt3 ) or ( GpXkt2 ) or ( GpXkt1 )
												317	GADktpp	gluconate 2-dehydrogenase (periplasm)	fad[c] + glcn[p] <==> 2dhglcn[p] + fadh2[c]	Glycolysis		GadC ( PP_3382 and PP_3383 )	( PP_3382 and PP_3383 )	GadC
												421	GLYCL_2	glycine cleavage system, cytosol	[c] : co2 + mlthf + nadh + nh4 --> gly + nad + thf	Nitrogen Metabolism	2.1.2.10	( GcvT-kt1 (PP_0986) ) or ( GcvT-kt2 (PP_5194) )	( PP_0986 or PP_5194 )	( GcvT-kt1 ) or ( GcvT-kt2 )
HPDOAi	NADPH:6,7-dihydropteridine oxidoreductase	[c] : dhbpt + h + nadph --> nadp + thbpt	class 4	Phenylalanine metabolism ;	amino acid synthesis			1.5.1.34
FNOR	ferredoxin-NADP reductase	[c] : fdxr-4:2 + h + nadp <==> fdxo-4:2 + nadph	class 2	Porphyrin and chlorophyll metabolism ;	unassigned	PA3397	Fpr	1.18.1.2
SSALx	succinate-semialdehyde dehydrogenase (NAD)	[c] : h2o + nad + sucsal --> (2) h + nadh + succ	class 2	Glutamate metabolism ; Butanoate metabolism ; Arginine and proline metabolism ;	amino acid catabolism	PA0898	AruD	1.2.1.16		ID'd by EC# in annotation. Hypothetical based on 55% homology
CHLabc	choline transport via ABC system	atp[c] + chol[e] + h2o[c] --> adp[c] + chol[c] + h[c] + pi[c]	class 3	Transport, Extracellular	transport	PA5378, PA3889, PA3891, PA5376, PA5377, PA3890, PA3888, PA3890, PA3891, PA3889	ProX_h+ProV_h+ProW_h, ProZ_h+ProW_h2+ProV_h2+ProX_h2			from annotation and rxn from TC database		761	CHLabcpp	choline transport via ABC system (periplasm)	atp[c] + chol[p] + h2o[c] --> adp[c] + chol[c] + h[c] + pi[c]	Transport		( OpuBA (PP_0868) and OpuBB ( PP_0869 ) or ( PP_0871 ) and OpuBC (PP_0870) )	( PP_0868 and ( PP_0869 or PP_0871 ) and PP_0870 )	( OpuBA and OpuBB and OpuBC )		ENZRXN3EM_1636__ENZRXN3EM_1527	choline ABC transport system__high-affinity choline ABC transport system, membrane protein	ATP + choline[extracellular] + H2O => phosphate + ADP + choline	0	1_PFLU0812:1_PFLU0813:1_PFLU0814:1_PFLU0815;1_PFLU5683				c	Transport		ENZRXN3EM_1636__ENZRXN3EM_1527
PPC	phosphoenolpyruvate carboxylase	[c] : co2 + h2o + pep --> h + oaa + pi	class 2	Anaplerotic reactions	central metabolism	PA3687	Ppc	4.1.1.31				330	PPC	phosphoenolpyruvate carboxylase	[c] : co2 + h2o + pep --> h + oaa + pi	Glycolysis	4.1.1.31	Ppc (PP_1505)	PP_1505	Ppc		ENZRXN3EM_839	phosphoenolpyruvate carboxylase	phosphoenolpyruvate + CO2 + H2O => phosphate + oxaloacetate	4.1.1.31	1_PFLU1239				c	Glycolysis		ENZRXN3EM_839
CYRUBQ8	cytochrome-c reductase (ubiquinone)	(2) ficytc[c] + ubq8h2[c] --> (2) focytc[c] + (2) h[e] + ubq8[c]	class 3	Oxidative phosphorylation	energy metabolism	PA4429, PA4431, PA4430	PetC+PetA+PetB			annotation and TC database. Possibly also transports alpha-methylglutamate and homocysteate		432	CYO1-KT	ubiquinol---cytochrome-c reductase	(2) ficytc[c] + (2) h[c] + q8h2[c] --> (2) focytc[c] + (2) h[p] + q8[c]	Oxidative Phosphorylation	1.10.2.2	Cbc1-m ( PP_1317 and PP_1318 and PP_1319 )	( PP_1317 and PP_1318 and PP_1319 )	Cbc1-m		ENZRXN3EM_894	ubiquinol-cytochrome C reductase	2 an oxidized cytochrome c + ubiquinol-8 => 2 a reduced cytochrome c + ubiquinone-8	1.10.2.2	1_PFLU0841:1_PFLU0843:1_PFLU0842				c	Oxidative Phosphorylation		ENZRXN3EM_894
CYOO3_2	cytochrome-c oxidase	(2) focytc[c] + (4) h[c] + (0.5) o2[c] --> (2) ficytc[c] + (2) h[e] + h2o[c]	class 4	Oxidative phosphorylation	energy metabolism	PA0108, PA4133, PA1553, PA1552, PA1555, PA0108, PA1553, PA1554, PA0108, PA1552, PA1557, PA1556, PA1555, PA0108, PA1856, PA1556, PA0108, PA1552, PA1553, PA1557, PA1555, PA0108, PA1554, PA1556, PA0108, PA1856, PA1552, PA1556, PA0108, PA1552, PA1554, PA1556, PA1555, PA0108, PA4133, PA1553, PA1555, PA0108, PA1557, PA1556, PA1555, PA0108, PA1553, PA1557, PA0108, PA1552, PA1553, PA1554, PA1555, PA0108,…	CollI+CcoN+FixO2+FixP, FixP_h+CollI+FixO2+FixN2, CollI+FixP+FixN+FixO, FixP_h+CollI+CcoN_h+FixO, CollI+FixP+FixO2+FixN, FixP_h+CollI+FixN2+FixO, CollI+CcoN_h+FixP+FixO, CollI+FixP+FixN2+FixO, FixP_h+CollI+CcoN+FixO2, FixP_h+CollI+FixN+FixO, FixP_h+CollI+FixO2+FixN, CollI+FixP+FixO2+FixN2, FixP_h+CollI+CcoN_h+FixO2, CollI+CcoN+FixP+FixO, CollI+CcoN_h+FixO2+FixP, FixP_h+CollI+CcoN+FixO	1.9.3.1,	44,45	refs along with annotations. List all as isozymes.		433	CYO1b	cytochrome-c oxidase (2 protons)	[c] : (2) focytc + (0.5) o2 --> (2) ficytc + h2o	Oxidative Phosphorylation	1.9.3.1	( Cbb3-1 ( PP_4250 and PP_4251 and PP_4252 and PP_4253 ) ) or ( Cbb3-2 ( PP_4255 and PP_4256 and PP_4257 and PP_4258 ) ) or ( Caa3 ( PP_0103 and PP_0104 and PP_0105 and PP_0106 ) )	( ( PP_4250 and PP_4251 and PP_4252 and PP_4253 ) or ( PP_4255 and PP_4256 and PP_4257 and PP_4258 ) or ( PP_0103 and PP_0104 and PP_0105 and PP_0106 ) )	( Cbb3-1 ) or ( Cbb3-2 ) or ( Caa3 )		ENZRXN3EM_1025__ENZRXN3EM_441__ENZRXN3EM_715	cytochrome C oxidase__cytochrome C oxidase__ cytochrome C oxidase	2 a reduced cytochrome c + 0.5 O2 + 4 EnergyH+ => 2 an oxidized cytochrome c + H2O + 4 EnergyH+[extracellular]	1.9.3.1	1_PFLU0058:1_PFLU0060:1_PFLU0061:1_PFLU0059;1_PFLU4556:1_PFLU4555:1_PFLU4554:1_PFLU4553;1_PFLU4561:1_PFLU4558:1_PFLU4559:1_PFLU4560				c	Oxidative Phosphorylation		ENZRXN3EM_1025__ENZRXN3EM_441__ENZRXN3EM_715
SUCCt2_2	succinate transport via proton symport (2 H)	(2) h[e] + succ[e] --> (2) h[c] + succ[c]	class 3	Transport, Extracellular	transport	PA5168, PA5167, PA5169, PA0886, PA0885, PA0884	DctQ_h+DctP_h+DctM_h, DctM+DctQ+DctP					867	SUCCt2_2pp	succinate transport via proton symport (2 H) (periplasm)	(2) h[p] + succ[p] --> (2) h[c] + succ[c]	Transport		DctA (PP_1188)	PP_1188	DctA		MTRXN_75__MTRXN_76	DctA; citrate and C4-dicarboxylic acids transport protein (DAACS family)__DctA2; citrate and C4-dicarboxylic acids transport protein (DAACS family)	succinate[extracellular] + 2 H+[extracellular] => succinate + 2 H+	0	1_PFLU4717;1_PFLU3500				c	Transport		MTRXN_75__MTRXN_76
CYTBO3	cytochrome oxidase bo3 (ubiquinol-8: 2.5 protons)	(2.5) h[c] + (0.5) o2[c] + ubq8h2[c] --> (2.5) h[e] + h2o[c] + ubq8[c]	class 3	Oxidative phosphorylation	energy metabolism	PA1317, PA1320, PA1318, PA1321, PA1319	CyoA+CyoD+CyoB+CyoE+CyoC			annotation		435	CYTBO3_4pp	cytochrome oxidase bo3 (ubiquinol-8: 4 protons) (periplasm)	(4) h[c] + (0.5) o2[c] + q8h2[c] --> (4) h[p] + h2o[c] + q8[c]	Oxidative Phosphorylation		Cyo ( PP_0812 and PP_0813 and PP_0814 and PP_0815 )	( PP_0812 and PP_0813 and PP_0814 and PP_0815 )	Cyo		ENZRXN3EM_1445__ENZRXN3EM_3	CioAB; cyanide-insensitive cytochrome/quinol oxidase__cytochrome O / ubiqiuinol oxidase	2.5 EnergyH+ + ubiquinol-8 + 0.5 O2 => ubiquinone-8 + H2O + 2.5 EnergyH+[extracellular]	1.9.3.1	1_PFLU5345:1_PFLU5346;1_PFLU5139:1_PFLU5140:1_PFLU5138:1_PFLU5137:1_PFLU5136				c	Oxidative Phosphorylation		ENZRXN3EM_1445__ENZRXN3EM_3
NADH11	NADH dehydrogenase (ubiquinone-8 & 2 protons)	(3) h[c] + nadh[c] + ubq8[c] --> (2) h[e] + nad[c] + ubq8h2[c]	class 2	Oxidative phosphorylation ;	energy metabolism	PA2640, PA2639, PA2638, PA2637, PA2641, PA2649, PA2648, PA2642, PA2643, PA2646, PA2644, PA2645, PA2647	NuoE+NuoD+NuoB+NuoA+NuoF+NuoN+NuoM+NuoG+NuoH+NuoK+NuoI+NuoJ+NuoL	1.6.5.3,				437	NADH5	NADH dehydrogenase (ubiquinone-8 )	[c] : h + nadh + q8 --> nad + q8h2	Oxidative Phosphorylation	1.6.5.3	Ndh (PP_0626)	PP_0626	Ndh		ENZRXN3EM_535	NADH dehydrogenase	2 EnergyH+ + ubiquinone-8 + NADH + H+ => ubiquinol-8 + NAD+ + 2 EnergyH+[extracellular]	1.6.5.3	1_PFLU3820:1_PFLU3821:1_PFLU3822:1_PFLU3825:1_PFLU3826:1_PFLU3827:1_PFLU3829:1_PFLU3823:1_PFLU3830:1_PFLU3818:1_PFLU3819:1_PFLU3824:1_PFLU3828				c	Oxidative Phosphorylation		ENZRXN3EM_535
PSDC_PA	phosphatidylserine decarboxylase	[c] : (0.02) ps_PA --> co2 + (0.02) pe_PA	class 2	Membrane Lipid Metabolism	lipid synthesis	PA4957	Psd1	4.1.1.65				270	PSD120	Phosphatidylserine decarboxylase (n-C12:0)	[c] : h + ps120 --> co2 + pe120	Glycerophospholipid Metabolism	4.1.1.65	Psd (PP_4908)	PP_4908	Psd		MVRXN_48	Phosphatidylserine decarboxylase (n-C12:0)	H+ + ps120 => CO2 + pe120	4.1.1.65	1_PFLU0505				c	Glycerophospholipid Metabolism		MVRXN_48
PPPGO	protoporphyrinogen oxidase	[c] : (1.5) o2 + pppg9 --> (3) h2o + ppp9	class 3	Tetrapyrrole Biosynthesis	vitamin and cofactor synthesis	PA5257, PA4664	HemY, HemK	1.3.3.4	82	assumed use of ubiquinone-8. Shuttling of 2 electrons was calculated to give a P/O ratio (for NADH oxidation) of 1.5, matching lit value (ref).		543	PPPGO	protoporphyrinogen oxidase (aerobic)	[c] : (1.5) o2 + pppg9 --> (3) h2o + ppp9	Porphyrin and Chlorophyll Metabolism	1.3.3.4					MVRXN_69	protoporphyrinogen oxidase (aerobic)	1.5 O2 + protoporphyrinogen IX => 3 H2O + protoporphyrin IX	1.3.3.4					c	Porphyrin and Chlorophyll Metabolism		MVRXN_69
PPBNGS	porphobilinogen synthase	[c] : (2) 5aop --> h + (2) h2o + ppbng	class 2	Tetrapyrrole Biosynthesis	vitamin and cofactor synthesis	PA5243	HemB	4.2.1.24				542	PPBNGS	porphobilinogen synthase	[c] : (2) 5aop --> h + (2) h2o + ppbng	Porphyrin and Chlorophyll Metabolism	4.2.1.24	( HemB-kt2 (PP_3322) ) or ( HemB-kt1 (PP_2913) )	( PP_3322 or PP_2913 )	( HemB-kt2 ) or ( HemB-kt1 )		ENZRXN3EM_223__ENZRXN3EM_709	delta-aminolevulinic acid dehydratase__delta-aminolevulinic acid dehydratase	2 5-amino-levulinate => porphobilinogen + 2 H2O	4.2.1.24	1_PFLU5913;1_PFLU2147				c	Porphyrin and Chlorophyll Metabolism		ENZRXN3EM_223__ENZRXN3EM_709
ALAALA	D-alanine-D-alanine ligase (reversible)	[c] : (2) ala-D + atp <==> adp + alaala + h + pi	class 3	Cell Envelope Biosynthesis	cell wall / LPS synthesis	PA4410, PA4201	DdlB+DdlA	6.3.2.4	24	ref mechanism for pitA. All genes show strong (>60%) homology to low-affinity phosphate transporter PitA [Escherichia coli].		460	ALAALAr	D-alanine-D-alanine ligase (reversible)	[c] : (2) ala-D + atp <==> adp + alaala + h + pi	Peptidoglycan Biosynthesis	6.3.2.4	( DdlB (PP_1339) ) or ( DdlA (PP_4346) )	( PP_1339 or PP_4346 )	( DdlB ) or ( DdlA )		ENZRXN3EM_918__ENZRXN3EM_869	D-alanine--D-alanine ligase A__D-alanine--D-alanine ligase B	2 D-alanine + ATP => D-alanyl-D-alanine + phosphate + ADP	6.3.2.4	1_PFLU0706;1_PFLU0949				c	Peptidoglycan Biosynthesis		ENZRXN3EM_918__ENZRXN3EM_869
CPPPGOAN	Oxygen Independent coproporphyrinogen-III oxidase	[c] : (2) amet + cpppg3 + (2) fdxo-4:2 + (2) nadph --> (2) co2 + (2) dad-5 + (2) fdxr-4:2 + (2) h + (2) met-L + (2) nadp + pppg9	class 1	Biosynthesis of cofactors, prosthetic groups and carriers ;	vitamin and cofactor synthesis	PA1546	HemN			added because of modeling evidence. Perhaps unnecessary if glycolaldehyde can be further broken down in cell		528	CPPPGO2	Oxygen Independent coproporphyrinogen-III oxidase	[c] : (2) amet + cpppg3 --> (2) co2 + (2) dad-5 + (2) met-L + pppg9	Porphyrin and Chlorophyll Metabolism		HemN (PP_4264)	PP_4264	HemN		ENZRXN3EM_1300__ENZRXN3EM_1383	putative oxygen-independent coproporphyrinogen III oxidase__oxygen-independent coproporphyrinogen III oxidase	coproporphyrinogen III + 2 S-adenosyl-L-methionine => protoporphyrinogen IX + 2 CO2 + 2 L-methionine + 2 5'-deoxyadenosine	1.3.99.22	1_PFLU3619;1_PFLU4568				c	Porphyrin and Chlorophyll Metabolism		ENZRXN3EM_1300__ENZRXN3EM_1383
PC6YM	precorrin-6Y C5,15-methyltransferase (decarboxylating)	[c] : (2) amet + pre6b --> (2) ahcys + co2 + (2) h + pre8	class 2	Cobalamin biosynthesis ;	vitamin and cofactor synthesis	PA2907	CobL	2.1.1.132	44,45,46,47	refs 221 and 222, along with annotations. Also, physiological evidence from Ratledge et al. and Hancock et. al.		540	PC6YM	precorrin-6Y C5,15-methyltransferase (decarboxylating)	[c] : (2) amet + pre6b --> (2) ahcys + co2 + (2) h + pre8	Porphyrin and Chlorophyll Metabolism	2.1.1.132	CobL (PP_4830)	PP_4830	CobL		ENZRXN3EM_930	precorrin-6Y C(5,15)-methyltransferase [decarboxylating]	precorrin-6y + 2 S-adenosyl-L-methionine => precorrin-8x + 2 S-adenosyl-L-homocysteine + CO2	2.1.1.132	1_PFLU0603				c	Porphyrin and Chlorophyll Metabolism		ENZRXN3EM_930
UPP3MT	uroporphyrinogen methyltransferase	[c] : (2) amet + uppg3 --> (2) ahcys + h + shcl	class 1	Tetrapyrrole Biosynthesis	vitamin and cofactor synthesis	PA2611, PA5258, PA1778, PA0510	CysG, HemX, CobA, NirE	2.1.1.107	44,45	refs along with annotations. List all as isozymes.		550	UPP3MT	uroporphyrinogen methyltransferase	[c] : (2) amet + uppg3 --> (2) ahcys + dscl + h	Porphyrin and Chlorophyll Metabolism	2.1.1.107	( CobA-kt1 (PP_2090) ) or ( CysG2 (PP_3999) )	( PP_2090 or PP_3999 )	( CobA-kt1 ) or ( CysG2 )		ENZRXN3EM_432__ENZRXN3EM_565__ENZRXN3EM_1472	putative uroporphyrin-III c-methyltransferase__siroheme synthase__putative uroporphyrin-III C-methyltransferase	uroporphyrinogen-III + S-adenosyl-L-methionine => precorrin-1 + S-adenosyl-L-homocysteine	2.1.1.107	1_PFLU4611;1_PFLU3796;1_PFLU5932				c	Porphyrin and Chlorophyll Metabolism		ENZRXN3EM_432__ENZRXN3EM_565__ENZRXN3EM_1472
HGBAMS	Hydrogenobyrinate a,c diamide synthase	[c] : (2) atp + (2) gln-L + h2o + hgbyr --> (2) adp + (2) glu-L + h + hgbam + ppi	class 2	Cobalamin biosynthesis ;	vitamin and cofactor synthesis	PA1273	CobB					546	R05224	Hydrogenobyrinate <=> Hydrogenobyrinate a,c diamide	[c] : (2) atp + (2) gln-L + h2o + hgbyr --> (2) adp + (2) glu-L + h + hgbam + ppi	Porphyrin and Chlorophyll Metabolism		CobB (PP_1673)	PP_1673	CobB		ENZRXN3EM_1380	cobyrinic acid A,C-diamide synthase	hydrogenobyrinate + 2 L-glutamine + 2 ATP + 2 H2O => 2 L-glutamate + hydrogenobyrinate a,c-diamide + 2 ADP + 2 phosphate	6.3.5.9	1_PFLU4490				c	Porphyrin and Chlorophyll Metabolism		ENZRXN3EM_1380
CBPS	carbamoyl-phosphate synthase (glutamine-hydrolysing)	[c] : (2) atp + gln-L + h2o + hco3 --> (2) adp + cbp + glu-L + (2) h + pi	class 1	Arginine, Putriscine, and Spermidine Metabolism	amino acid synthesis	PA4758, PA4756	CarA+CarB	6.3.5.5		not sure of mechanism. All putative from annotation, not sure if these are truly isozymes, but they are all in the family.		614	CBPS	carbamoyl-phosphate synthase (glutamine-hydrolysing)	[c] : (2) atp + gln-L + h2o + hco3 --> (2) adp + cbp + glu-L + (2) h + pi	Pyrimidine Metabolism	6.3.5.5	CarB ( PP_4723 and PP_4724 )	( PP_4723 and PP_4724 )	CarB		ENZRXN3EM_316	CarAB - Carbamoyl phosphate synthase	2 ATP + L-glutamine + CO2 + 2 H2O => L-glutamate + 2 ADP + phosphate + carbamoyl-phosphate	6.3.5.5	1_PFLU5266:1_PFLU5265				c	Pyrimidine Metabolism		ENZRXN3EM_316
RBFSb	riboflavin synthase	[c] : (2) dmlz --> 4r5au + ribflv	class 2	Riboflavin Metabolism	vitamin and cofactor synthesis	PA4053, PA4055	RibE+RibC	2.5.1.9				657	RBFSb	riboflavin synthase	[c] : (2) dmlz --> 4r5au + ribflv	Riboflavin Metabolism	2.5.1.9	RibE-kt (PP_0515)	PP_0515	RibE-kt		ENZRXN3EM_294__ENZRXN3EM_404	RibH; 6,7-dimethyl-8-ribityllumazine synthase__RibH; 6,7-dimethyl-8-ribityllumazine synthase	2 6,7-dimethyl-8-(1-D-ribityl)lumazine => 5-amino-6-ribitylamino-2,4(1H,3H)-pyrimidinedione + riboflavin	2.5.1.9	1_PFLU5470;1_PFLU4750				c	Riboflavin Metabolism		ENZRXN3EM_294__ENZRXN3EM_404
GLXCBL	glyoxalate carboligase	[c] : (2) glx + h --> 2h3opp + co2	class 2	Glyoxylate and dicarboxylate metabolism ;	unassigned	PA1502	Gcl	4.1.1.47		this reaction should be catalyzed by the same enzyme, according to expasy. Necessary for leucine synthesis		306	GLXCL	glyoxalate carboligase	[c] : (2) glx + h --> 2h3oppan + co2	Glycolate metabolism	4.1.1.47	Gcl (PP_4297)	PP_4297	Gcl		ENZRXN3EM_743	glyoxylate carboligase	2 glyoxylate => CO2 + tartronate semialdehyde	4.1.1.47	1_PFLU1803				c	Glycolate metabolism		ENZRXN3EM_743
UREA2	urease	[c] : (2) h + h2o + urea --> co2 + (2) nh4	class 3	Arginine, Putriscine, and Spermidine Metabolism	nucleotide salvage	PA4868, PA4865, PA4867	UreC, UreA+UreB	3.5.1.5		ID'd by EC# in annotation and KEGG		900	UREA	urease	[c] : (2) h + h2o + urea --> co2 + (2) nh4	Urea cycle/amino group metabolism	3.5.1.5	UreABC ( PP_2843 and PP_2844 and PP_2845 )	( PP_2843 and PP_2844 and PP_2845 )	UreABC		ENZRXN3EM_932	urease	urea + H2O => 2 ammonia + CO2	3.5.1.5	1_PFLU0563:1_PFLU0562:1_PFLU0561:1_PFLU0578:1_PFLU0579:1_PFLU0582:1_PFLU0583				c	Urea cycle/amino group metabolism		ENZRXN3EM_932
MTHFR2	5,10-methylenetetrahydrofolate reductase (NADH)	[c] : (2) h + mlthf + nadh --> 5mthf + nad	class 2	One Carbon Metabolism	amino acid catabolism	PA0430	MetF		37,38,39,40			429	MTHFR3	5,10-methylenetetrahydrofolatereductase (NADPH)	[c] : (2) h + mlthf + nadph --> 5mthf + nadp	One Carbon pool by folate	1.5.1.20	MetF (PP_4977)	PP_4977	MetF		ENZRXN3EM_247	5,10-methylenetetrahydrofolate reductase	5,10-methylene-THF + NADH + H+ => 5-methyl-THF + NAD+	1.5.1.20	1_PFLU5721				c	One Carbon pool by folate		ENZRXN3EM_247
P3Bs	precorrin-3B synthase	[c] : (2) h + nadh + o2 + pre3a <==> h2o + nad + pre3b	class 2	Biosynthesis of cofactors	vitamin and cofactor synthesis	PA1838, PA2906, PA4130	CysI, CobG_h, CobG_h2		7,60,65,66,67,68,69	other rhamnolipids of C10-C18 are also made, but C10 predominates		544	R05217	Precorrin 3A + Oxygen <=> Precorrin 3B	[c] : h + (0.5) o2 + pre3a --> pre3b	Porphyrin and Chlorophyll Metabolism		CobG (PP_4829)	PP_4829	CobG		ENZRXN3EM_54	CobG; cobalamin biosynthesis protein	precorrin-3A + NADH + O2 + H+ => precorrin-3B + NAD+ + H2O	1.14.13.83	1_PFLU0604				c	Porphyrin and Chlorophyll Metabolism		ENZRXN3EM_54
NNDPR	nicotinate-nucleotide diphosphorylase (carboxylating)	[c] : (2) h + prpp + quln --> co2 + nicrnt + ppi	class 2	NAD Biosynthesis	vitamin and cofactor synthesis	PA4524	NadC	2.4.2.19	5,6	anabolic activity from KEGG (ie, with met-L as product) and Sekowska et al., and catabolic activity from Mansouri et. al. In e. coli, catabolic activity (met --> 2kmb) accepts other co-substrates (such as tryptophan), but prefers glutarate. Pseudomonas aeruginosa contains enzymes to degrade 2kmb to ethylene, but the pathway doesn't appear to be well defined. This pathway is only active in P. aeru…		411	NNDPR	nicotinate-nucleotide diphosphorylase (carboxylating)	[c] : (2) h + prpp + quln --> co2 + nicrnt + ppi	Nicotinate and Nicotinamide	2.4.2.19	NadC (PP_0787)	PP_0787	NadC		ENZRXN3EM_899	nicotinate-nucleotide pyrophosphorylase	5-phosphoribosyl 1-pyrophosphate + quinolinate => CO2 + diphosphate + nicotinate nucleotide	2.4.2.19	1_PFLU0796				c	Nicotinate and Nicotinamide		ENZRXN3EM_899
CAT	catalase	[c] : (2) h2o2 --> (2) h2o + o2	class 1	Tryptophan metabolism ; Methane metabolism ;	energy metabolism	PA4613, PA2147, PA4236	KatB, KatE, KatA	1.11.1.6				430	CAT	catalase	[c] : (2) h2o2 --> (2) h2o + o2	Other	1.11.1.6	( KatE (PP_0115) ) or ( KatA (PP_0481) ) or ( Catpkt1 (PP_2887) )	( PP_0115 or PP_0481 or PP_2887 )	( KatE ) or ( KatA ) or ( Catpkt1 )		ENZRXN3EM_289__ENZRXN3EM_311__ENZRXN3EM_527__ENZRXN3EM_997	catalase__catalase precursor__putative catalase__catalase HPII	2 H2O2 => 2 H2O + O2	1.11.1.6	1_PFLU5500;1_PFLU5339;1_PFLU3897;1_PFLU0071				c	Other		ENZRXN3EM_289__ENZRXN3EM_311__ENZRXN3EM_527__ENZRXN3EM_997
ANO2i	assimilatory nitrite reductase	[c] : (4) h + (3) nadh + no2 --> h2o + (3) nad + nh4oh	class 2	Nitrogen metabolism ;	energy metabolism	PA1781, PA1780	NirB+NirD			possible confusion arising from various cytochrome reactions, used ubiquinol, but unsure of correctness and if CyoE is essential		423	NTRIR2x	nitrite Reductase (NADH)	[c] : (5) h + (3) nadh + no2 --> (2) h2o + (3) nad + nh4	Nitrogen Metabolism		NirBD ( PP_1705 and PP_1706 )	( PP_1705 and PP_1706 )	NirBD		ENZRXN3EM_590	nitrite reductase	NH(4)OH + 3 NADP+ + H2O => nitrite + 3 NADPH + 4 H+	1.7.1.4	1_PFLU3425:1_PFLU3424				c	Nitrogen Metabolism		ENZRXN3EM_590
UPPDC1	uroporphyrinogen decarboxylase (uroporphyrinogen III)	[c] : (4) h + uppg3 --> (4) co2 + cpppg3	class 2	Tetrapyrrole Biosynthesis	vitamin and cofactor synthesis	PA5034	HemE	4.1.1.37		reaction is slightly different. Ratio is 2ALAV-->1PBG. Also, PBG is porphobilinogen.		552	UPPDC1	uroporphyrinogen decarboxylase (uroporphyrinogen III)	[c] : (4) h + uppg3 --> (4) co2 + cpppg3	Porphyrin and Chlorophyll Metabolism	4.1.1.37	HemE (PP_5074)	PP_5074	HemE		ENZRXN3EM_956	uroporphyrinogen decarboxylase	uroporphyrinogen-III => 4 CO2 + coproporphyrinogen III	4.1.1.37	1_PFLU0416				c	Porphyrin and Chlorophyll Metabolism		ENZRXN3EM_956
FTHFD	formyltetrahydrofolate deformylase	[c] : 10fthf + h2o --> for + h + thf	class 2	One Carbon Metabolism	amino acid catabolism	PA5420, PA4314	PurU2, PurU1	3.5.1.10				425	FTHFD	formyltetrahydrofolate deformylase	[c] : 10fthf + h2o --> for + h + thf	One Carbon pool by folate	3.5.1.10	( PurU-kt1 (PP_0327) ) or ( PurU-kt2 (PP_1367) ) or ( PurU-kt3 (PP_1943) )	( PP_0327 or PP_1367 or PP_1943 )	( PurU-kt1 ) or ( PurU-kt2 ) or ( PurU-kt3 )		ENZRXN3EM_1417__ENZRXN3EM_264__ENZRXN3EM_683__ENZRXN3EM_684	formyltetrahydrofolate deformylase__formyltetrahydrofolate deformylase__formyltetrahydrofolate deformylase__formyltetrahydrofolate deformylase	N10-formyl-THF + H2O => formate + tetrahydrofolate	3.5.1.10	1_PFLU4938;1_PFLU5647;1_PFLU2332;1_PFLU2321				c	One Carbon pool by folate		ENZRXN3EM_1417__ENZRXN3EM_264__ENZRXN3EM_683__ENZRXN3EM_684
ADCOBASr	adenosylcobinamide-phosphate synthase	[c] : 1ap2ol + adcobhex <==> adcoba + h2o	class 2	Cobalamin biosynthesis ;	vitamin and cofactor synthesis	PA1276, PA1275	CobC, CobD					522	ADCPS2	adenosylcobinamide-phosphate synthase	[c] : adcobhex + applp + atp --> adocbip + adp + h + pi	Porphyrin and Chlorophyll Metabolism		( CobCkt (PP_1676) and CobDkt (PP_1675) )	( PP_1676 and PP_1675 )	( CobCkt and CobDkt )		ENZRXN3EM_36	CobD; cobalamin biosynthesis protein	ATP + adenosyl-cobyrate + (R)-1-amino-2-propanol O-2-phosphate => ADP + phosphate + adenosylcobinamide-P	6.3.1.10	1_PFLU4488				c	Porphyrin and Chlorophyll Metabolism		ENZRXN3EM_36
DHDPRy	dihydrodipicolinate reductase (NADPH)	[c] : 23dhdp + h + nadph --> nadp + thdp	class 2	Threonine and Lysine Metabolism	amino acid synthesis	PA4759	DapB	1.3.1.26		ID'd by EC# in annotation.		359	DHDPRy	dihydrodipicolinate reductase (NADPH)	[c] : 23dhdp + h + nadph --> nadp + thdp	Lysine Biosynthesis	1.3.1.26	DapB (PP_4725)	PP_4725	DapB		ENZRXN3EM_315	dihydrodipicolinate reductase	L-2,3-dihydrodipicolinate + NADPH + H+ => tetrahydrodipicolinate + NADP+	1.3.1.26	1_PFLU5267				c	Lysine Biosynthesis		ENZRXN3EM_315
DHAD1	dihydroxy-acid dehydratase (2,3-dihydroxy-3-methylbutanoate)	[c] : 23dhmb --> 3mob + h2o	class 2	Branched Chain Amino Acid Biosynthesis	amino acid synthesis	PA0353	IlvD	4.2.1.9	19	This whole pathway should be looked over.		441	DHAD1	dihydroxy-acid dehydratase (2,3-dihydroxy-3-methylbutanoate)	[c] : 23dhmb --> 3mob + h2o	Pantothenate and CoA Biosynthesis	4.2.1.9	IlvD (PP_5128)	PP_5128	IlvD		ENZRXN3EM_237__ENZRXN3EM_1180	dihydroxy-acid dehydratase__putative dihydroxy-acid dehydratase	2,3-dihydroxy-isovalerate => 2-keto-isovalerate + H2O	4.2.1.9	1_PFLU5797;1_PFLU2367				c	Pantothenate and CoA Biosynthesis		ENZRXN3EM_237__ENZRXN3EM_1180
DHAD3	dihydroxy-acid dehydratase (2,3-dihydroxy-3-methylpentanoate)	[c] : 23dhmp --> 2o3mpt + h2o	class 2	Branched Chain Amino Acid Biosynthesis	amino acid synthesis	PA0353	IlvD	4.2.1.9		change genes to PA4068 or PA3141 or PA3146 (GalE_h or wbpM or wbpK)		920	DHAD2	Dihydroxy-acid dehydratase (2,3-dihydroxy-3-methylpentanoate)	[c] : 23dhmp --> 3mop + h2o	Valine, Leucine, and Isoleucine Metabolism		IlvD (PP_5128)	PP_5128	IlvD		ENZRXN3EM_1181__ENZRXN3EM_238	putative dihydroxy-acid dehydratase__dihydroxy-acid dehydratase	2,3-dihydroxy-3-methylvalerate => 2-keto-3-methyl-valerate + H2O	4.2.1.9	1_PFLU2367;1_PFLU5797				c	Valine, leucine and isoleucine degradation		ENZRXN3EM_1181__ENZRXN3EM_238
DHPPDA2	diaminohydroxyphosphoribosylaminopyrimidine deaminase	[c] : 25dhpp + h + h2o --> 5apru + nh4	class 2	Riboflavin Metabolism	vitamin and cofactor synthesis	PA4056	RibD	3.5.4.26		phosphatidylethanolamine (pe_PA) was balanced with the N-linked H+ dissociated, as opposed to the ionic form. May need to be corrected.		651	DHPPDA	diaminohydroxyphosphoribosylaminopyrimidine deaminase	[c] : 25dhpp + h + h2o --> 5apru + nh4	Riboflavin Metabolism	3.5.4.26	RibD (PP_0514)	PP_0514	RibD		ENZRXN3EM_1573	diaminohydroxyphosphoribosylaminopyrimidine deaminase	2,5-diamino-6-(ribosylamino)-4-(3H)-pyrimidinone 5'-phosphate + H2O => 5-amino-6-(5'-phosphoribosylamino)uracil + ammonia	3.5.4.26	1_PFLU5473				c	Riboflavin Metabolism		ENZRXN3EM_1573
UAAGDS	UDP-N-acetylmuramoyl-L-alanyl-D-glutamyl-meso-2,6-diaminopimelate synthetase	[c] : 26dap-M + atp + uamag --> adp + h + pi + ugmd	class 2	Cell Envelope Biosynthesis	cell wall / LPS synthesis	PA4417	MurE	6.3.2.13		from annotation and rxn from TC database, rxn for B-ketoadipate from articles pcat and pcat2 in aeruginosa file		463	UAAGDS	UDP-N-acetylmuramoyl-L-alanyl-D-glutamyl-meso-2,6-diaminopimelate synthetase	[c] : 26dap-M + atp + uamag --> adp + h + pi + ugmd	Peptidoglycan Biosynthesis	6.3.2.13	MurEkt (PP_1332)	PP_1332	MurEkt		ENZRXN3EM_876	UDP-N-acetylmuramoylalanyl-D-glutamate--2,6-diaminopimelate ligase	UDP-N-acetylmuramoyl-L-alanyl-D-glutamate + meso-diaminopimelate + ATP => UDP-N-acetylmuramoyl-L-alanyl-D-glutamyl-meso-2,6-diaminoheptanedioate + phosphate + ADP	6.3.2.13	1_PFLU0942				c	Peptidoglycan Biosynthesis		ENZRXN3EM_876
DAPDC	diaminopimelate decarboxylase	[c] : 26dap-M + h --> co2 + lys-L	class 1	Threonine and Lysine Metabolism	amino acid synthesis	PA5277	LysA	4.1.1.20		ID'd by EC# in annotation and KEGG: 'Butanoate metabolism; Fatty acid biosynthesis (path 2);Fatty acid metabolism;Lysine degradation;Propanoate metabolism;Tryptophan metabolism;Valine, leucine and isoleucine degradation;Beta-Alanine metabolism, part of conserved FoaAB gene cluster', this reaction is not balanced becuse acyl chain length is not specified, general reaction that needs to be further …		357	DAPDC	diaminopimelate decarboxylase	[c] : 26dap-M + h --> co2 + lys-L	Lysine Biosynthesis	4.1.1.20	( LysA-1 (PP_2077) ) or ( LysA-2 (PP_5227) )	( PP_2077 or PP_5227 )	( LysA-1 ) or ( LysA-2 )		ENZRXN3EM_218	diaminopimelate decarboxylase	meso-diaminopimelate => CO2 + L-lysine	4.1.1.20	1_PFLU5945				c	Lysine Biosynthesis		ENZRXN3EM_218
DHPS3	dihydropteroate synthase	[c] : 2ahhmd + 4abz --> dhpt + ppi	class 2	Folate Metabolism	vitamin and cofactor synthesis	PA4750	FolP	2.5.1.15	34			178	FOLD3	dihydropteroate synthase	[c] : 2ahhmd + 4abz --> dhpt + ppi	Folate Biosynthesis	2.5.1.15	FolP (PP_4717)	PP_4717	FolP		ENZRXN3EM_1444	dihydropteroate synthase	p-aminobenzoate + 2-amino-4-hydroxy-6-hydroxymethyl-7,8-dihydropteridine diphosphate => diphosphate + 7,8-dihydropteroate	2.5.1.15	1_PFLU5259				c	Folate Biosynthesis		ENZRXN3EM_1444
HPPK	2-amino-4-hydroxy-6-hydroxymethyldihydropteridine diphosphokinase	[c] : 2ahhmp + atp --> 2ahhmd + amp + h	class 2	Folate Metabolism	vitamin and cofactor synthesis	PA0583, PA4728	FolK_h, FolK	2.7.6.3		ID'd by EC# in annotation, blast search linked (E<10^-75) with many histidinol-phosphate phosphotate family proteins/ putative histidinol-phosphate phosphotases		181	HPPK	2-amino-4-hydroxy-6-hydroxymethyldihydropteridine diphosphokinase	[c] : 2ahhmp + atp --> 2ahhmd + amp + h	Folate Biosynthesis	2.7.6.3	Folk-2 (PP_4698)	PP_4698	Folk-2		ENZRXN3EM_1454__ENZRXN3EM_324	putative 2-amino-4-hydroxy-6-hydroxymethyldihydropteridine pyrophosphokinase__2-amino-4-hydroxy-6-hydroxymethyldihydropteridine pyrophosphokinase	6-hydroxymethyl-dihydropterin + ATP => 2-amino-4-hydroxy-6-hydroxymethyl-7,8-dihydropteridine diphosphate + AMP	2.7.6.3	1_PFLU5586;1_PFLU5240				c	Folate Biosynthesis		ENZRXN3EM_1454__ENZRXN3EM_324
BTMAT1	Butyryl-[acyl-carrier protein]:malonyl-CoA C-acyltransferase	[c] : 2beACP + h + nadh --> butACP + nad	class 1	Fatty acid biosynthesis (path 1) ;	lipid synthesis	PA1806	FabI	1.3.1.10				128	EAR40y	enoyl-[acyl-carrier-protein] reductase (NADPH) (n-C4:0)	[c] : but2eACP + h + nadph --> butACP + nadp	Fatty Acid Biosynthesis	1.3.1.10					MVRXN_138	enoyl-[acyl-carrier-protein] reductase (NADH) (n-C18:1)	H+ + NADH + t3c11vaceACP => NAD+ + octeACP	1.3.1.9					c	Fatty Acid Biosynthesis		MVRXN_138
PCAC	4-carboxymuconolactone decarboxylase	[c] : 2c25dho + h <==> 5odhf2a + co2	class 4	Aromatic compound catabolism ;	amino acid catabolism	PA0232, PA4486	PcaC, PacC_h	4.1.1.44	1			47	4CMLCL-kt	4-carboxymuconolactone decarboxylase	[c] : 4cml + h --> 5odhf2a + co2	B-Ketoadipate pathway	4.1.1.44	PcaC (PP_1381)	PP_1381	PcaC		ENZRXN3EM_805__ENZRXN3EM_890	4-carboxymuconolactone decarboxylase__4-carboxymuconolactone decarboxylase	2-carboxy-5-oxo-2,5-dihydrofuran-2-acetate => CO2 + beta-ketoadipate-enol-lactone	4.1.1.44	1_PFLU1371;1_PFLU0857				c	B-Ketoadipate pathway		ENZRXN3EM_805__ENZRXN3EM_890
IGPS	indole-3-glycerol-phosphate synthase	[c] : 2cpr5p + h --> 3ig3p + co2 + h2o	class 1	Aromatic Amino Acids	amino acid synthesis	PA0651	TrpC	4.1.1.48		o-antigen synthesis, from pseudocyc		507	IGPS	indole-3-glycerol-phosphate synthase	[c] : 2cpr5p + h --> 3ig3p + co2 + h2o	Phenylalanine Tyrosine Tryptophan Biosynthesis	4.1.1.48	TrpC (PP_0422)	PP_0422	TrpC		ENZRXN3EM_282	indole-3-glycerol phosphate synthase	1-(o-carboxyphenylamino)-1'-deoxyribulose-5'-phosphate => indole-3-glycerol-phosphate + CO2 + H2O	4.1.1.48	1_PFLU5558				c	Phenylalanine Tyrosine Tryptophan Biosynthesis		ENZRXN3EM_282
DHQS	3-dehydroquinate synthase	[c] : 2dda7p --> 3dhq + pi	class 2	Aromatic Amino Acids	amino acid synthesis	PA5038	AroB	4.2.3.4		ID'd by EC# in annotation, maiA confirmed by KEGG, PA2473 BLAST with e-35, others e-10		506	DHQS	3-dehydroquinate synthase	[c] : 2dda7p --> 3dhq + pi	Phenylalanine Tyrosine Tryptophan Biosynthesis	4.2.3.4	AroB (PP_5078)	PP_5078	AroB		ENZRXN3EM_959	3-dehydroquinate synthase	3-deoxy-D-arabino-heptulosonate-7-phosphate => 3-dehydroquinate + phosphate	4.2.3.4	1_PFLU0412				c	Phenylalanine Tyrosine Tryptophan Biosynthesis		ENZRXN3EM_959
EDA	2-dehydro-3-deoxy-phosphogluconate aldolase	[c] : 2ddg6p --> g3p + pyr	class 2	Pentose Phosphate Cycle	central metabolism	PA3181, PA3131	Eda, EdaB	4.1.2.14	44,45	refs along with annotations. List all as isozymes.		311	EDA	2-dehydro-3-deoxy-phosphogluconate aldolase	[c] : 2ddg6p --> g3p + pyr	Glycolysis	4.1.2.14	Eda (PP_1024)	PP_1024	Eda		ENZRXN3EM_6	KHG/KDPG aldolase	2-keto-3-deoxy-6-phospho-gluconate => D-glyceraldehyde-3-phosphate + pyruvate	4.1.2.14	1_PFLU4836				c	Glycolysis		ENZRXN3EM_6
DHGLCNKi	Dehydrogluconokinase	[c] : 2dhglcn + atp --> 6p2dglcn + adp + h	class 3	Carbon compound catabolism ;	central metabolism	PA2261	KguK	2.7.1.13				310	2DHGLCK	dehydrogluconokinase	[c] : 2dhglcn + atp + (2) h --> 6p2dhglcn + adp	Glycolysis	2.7.1.13	KguK (PP_3378)	PP_3378	KguK		ENZRXN3EM_3415	2-ketogluconokinase	2-dehydro-D-gluconate + ATP => 6-phospho-2-dehydro-D-gluconate + ADP	2.7.1.13	1_PFLU2714				c	Glycolysis		ENZRXN3EM_3415
DPR	2-dehydropantoate 2-reductase	[c] : 2dhp + h + nadph --> nadp + pant-R	class 2	Coenzyme A Biosynthesis	vitamin and cofactor synthesis	PA4397	PanE	1.1.1.169	8	BLAST of tartrate dehydrogenase against PAO1 gives 10^-42 match with PA3118 . Tartrate dehydrogenase catalyzes the 'nad-dependent D-malate dehydrogenase' reaction in Pseudomonas putida		444	DPR	2-dehydropantoate 2-reductase	[c] : 2dhp + h + nadph --> nadp + pant-R	Pantothenate and CoA Biosynthesis	1.1.1.169	( PanE-kt1 (PP_1351) ) or ( PanE-kt2 (PP_2325) ) or ( PanE-kt3 (PP_2998) )	( PP_1351 or PP_2325 or PP_2998 )	( PanE-kt1 ) or ( PanE-kt2 ) or ( PanE-kt3 )		ENZRXN3EM_1118__ENZRXN3EM_373	putative 2-dehydropantoate 2-reductase__2-dehydropantoate 2-reductase	2-dehydropantoate + NADPH + H+ => L-pantoate + NADP+	1.1.1.169	1_PFLU1707;1_PFLU4928				c	Pantothenate and CoA Biosynthesis		ENZRXN3EM_1118__ENZRXN3EM_373
ACACT10rr	acetyl-CoA C-acyltransferase (2-Methyl-3-acetoacetyl-CoA)	[c] : 2maacoa + coa <==> accoa + ppcoa	class 3	Isoleucine Catabolism	amino acid catabolism	PA1736	PaaJ_h	2.3.1.16				910	MACCOAT	2-Methylacetyl-CoA thiolase	[c] : 2maacoa + coa --> accoa + ppcoa	Valine, leucine and isoleucine degradation	2.3.1.16					MVRXN_223	2-Methylacetyl-CoA thiolase	2-methylacetoacetyl-CoA + coenzyme A => propionyl-CoA + acetyl-CoA	2.3.1.9					c	Valine, leucine and isoleucine degradation		MVRXN_223
ACOAD10	Acyl-CoA dehydrogenase (2-Methylbutanoyl - trans-2-methylbut)	[c] : 2mbcoa + fad <==> 2mb2coa + fadh2	class 3	Isoleucine Catabolism	amino acid catabolism	PA0879	CaiA_h	1.3.99.3				902	ACOADH1	acyl-CoA dehydrogenase 2-Methyl-butanoyl-CoA	[c] : 2mbcoa + fad --> 2mb2coa + fadh2	Valine, leucine and isoleucine degradation	1.3.99.2					MVRXN_222	acyl-CoA dehydrogenase 2-Methyl-butanoyl-CoA	S-2-methyl-butyryl-CoA + FAD => tiglyl-CoA + FADH2	1.3.99.12					c	Valine, leucine and isoleucine degradation		MVRXN_222
MEPCT	2-C-methyl-D-erythritol 4-phosphate cytidylyltransferase	[c] : 2me4p + ctp + h --> 4c2me + ppi	class 2	Cofactor and Prosthetic Group Biosynthesis	unassigned	PA3633	YgbP					671	MEPCT	2-C-methyl-D-erythritol 4-phosphate cytidylyltransferase	[c] : 2me4p + ctp + h --> 4c2me + ppi	Steroid biosynthesis		IspD (PP_1614)	PP_1614	IspD		ENZRXN3EM_820	2-C-methyl-D-erythritol 4-phosphate cytidylyltransferase	2-C-methyl-D-erythritol-4-phosphate + CTP => 4-(cytidine 5'-diphospho)-2-C-methyl-D-erythritol + diphosphate	2.7.7.60	1_PFLU1293				c	Steroid biosynthesis		ENZRXN3EM_820
ACHBS	2-aceto-2-hydroxybutanoate synthase	[c] : 2obut + h + pyr --> 2ahbut + co2	class 2	Branched Chain Amino Acid Biosynthesis	amino acid synthesis	PA4695, PA4696	IlvH+IlvI		22	ref and annotation		919	ACHBS	2-aceto-2-hydroxybutanoate synthase	[c] : 2obut + h + pyr --> 2ahbut + co2	Valine, Leucine, and Isoleucine Metabolism		IlvBN ( PP_4679 and PP_4680 )	( PP_4679 and PP_4680 )	IlvBN		ENZRXN3EM_327__ENZRXN3EM_613__ENZRXN3EM_1104	acetolactate synthase isozyme__putative acetohydroxyacid synthase__putative acetolactate synthase large subunit	pyruvate + 2-oxobutanoate => 2-aceto-2-hydroxy-butyrate + CO2	2.2.1.6	1_PFLU5220:1_PFLU5219;1_PFLU3087;1_PFLU1503				c	Valine, leucine and isoleucine degradation		ENZRXN3EM_327__ENZRXN3EM_613__ENZRXN3EM_1104
MECDPS	2-C-methyl-D-erythritol 2,4-cyclodiphosphate synthase	[c] : 2p4c2me --> 2mecdp + cmp	class 2	Cofactor and Prosthetic Group Biosynthesis	unassigned	PA3627	YgbB					670	MECDPS	2-C-methyl-D-erythritol 2,4-cyclodiphosphate synthase	[c] : 2p4c2me --> 2mecdp + cmp	Steroid biosynthesis		IspF (PP_1618)	PP_1618	IspF		ENZRXN3EM_818	2-C-methyl-D-erythritol 2,4-cyclodiphosphate synthase	2-phospho-4-(cytidine 5'-diphospho)-2-C-methyl-D-erythritol => 2-C-methyl-D-erythritol-2,4-cyclodiphosphate + CMP	4.6.1.12	1_PFLU1297				c	Steroid biosynthesis		ENZRXN3EM_818
DDMAT5	Dodecanoyl-[acyl-carrier protein]: malonyl-CoA C-acyltransferase	[c] : 2tddACP + h + nadh --> ddcaACP + nad	class 1	Fatty acid biosynthesis (path 1) ;	lipid synthesis	PA1806	FabI	1.3.1.10				120	EAR120y	enoyl-[acyl-carrier-protein] reductase (NADPH) (n-C12:0)	[c] : h + nadph + tddec2eACP --> ddcaACP + nadp	Fatty Acid Biosynthesis	1.3.1.10					MVRXN_131	enoyl-[acyl-carrier-protein] reductase (NADH) (n-C12:0)	H+ + NADH + tddec2eACP => ddcaACP + NAD+	1.3.1.9					c	Fatty Acid Biosynthesis		MVRXN_131
DEMAT4	Decanoyl-[acyl-carrier protein]:malonyl-CoA C-acyltransferase	[c] : 2tdeACP + h + nadh --> decACP + nad	class 1	Fatty acid biosynthesis (path 1) ;	lipid synthesis	PA1806	FabI	1.3.1.10	12,58,59	Modeling evidence, since PAO1 grows on lysine. Equation might be erroneous, it was constructed from KEGG and Expasy descriptions.		119	EAR100y	enoyl-[acyl-carrier-protein] reductase (NADPH) (n-C10:0)	[c] : h + nadph + tdec2eACP --> dcaACP + nadp	Fatty Acid Biosynthesis	1.3.1.10					MVRXN_130	enoyl-[acyl-carrier-protein] reductase (NADH) (n-C10:0)	H+ + NADH + trans-Delta2-decenoyl-ACP => dcaACP + NAD+	1.3.1.9					c	Fatty Acid Biosynthesis		MVRXN_130
HEMAT2	Hexanoyl-[acyl-carrier protein]:malonyl-CoA C-acyltransferase	[c] : 2theACP + h + nadh --> hexACP + nad	class 1	Fatty acid biosynthesis (path 1) ;	lipid synthesis	PA1806	FabI	1.3.1.10				129	EAR60y	enoyl-[acyl-carrier-protein] reductase (NADPH) (n-C6:0)	[c] : h + nadph + thex2eACP --> hexACP + nadp	Fatty Acid Biosynthesis	1.3.1.10					MVRXN_140	enoyl-[acyl-carrier-protein] reductase (NADH) (n-C6:0)	H+ + NADH + thex2eACP => hexACP + NAD+	1.3.1.9					c	Fatty Acid Biosynthesis		MVRXN_140
OCDMAT8	Octadecanoyl-[acyl-carrier protein]:malonyl-CoA C-acyltransferase	[c] : 2tocdACP + h + nadh --> nad + ocdACP	class 1	Fatty acid metabolism ;	lipid synthesis	PA1806	FabI	1.3.1.10				126	EAR180y	enoyl-[acyl-carrier-protein] reductase (NADPH) (n-C18:0)	[c] : h + nadph + toctd2eACP --> nadp + ocdcaACP	Fatty Acid Biosynthesis	1.3.1.10					MVRXN_134	enoyl-[acyl-carrier-protein] reductase (NADH) (n-C14:1)	H+ + NADH + t3c7mrseACP => NAD+ + tdeACP	1.3.1.9					c	Fatty Acid Biosynthesis		MVRXN_134
OCMAT3	Octanoyl-[acyl-carrier protein]:malonyl-CoA C-acyltransferase	[c] : 2toceACP + h + nadh --> nad + octACP	class 1	Fatty acid biosynthesis (path 1) ;	lipid synthesis	PA1806	FabI	1.3.1.10		modeling evidence		130	EAR80y	enoyl-[acyl-carrier-protein] reductase (NADPH) (n-C8:0)	[c] : h + nadph + toct2eACP --> nadp + ocACP	Fatty Acid Biosynthesis	1.3.1.10					MVRXN_141	enoyl-[acyl-carrier-protein] reductase (NADH) (n-C8:0)	H+ + NADH + toct2eACP => NAD+ + ocACP	1.3.1.9					c	Fatty Acid Biosynthesis		MVRXN_141
PCAHG	Protocatechuate 3,4-dioxygenase	[c] : 34dhbz + o2 --> 3cmuc + (2) h	class 2	Aromatic compound catabolism ;	amino acid catabolism	PA0154, PA0153	PcaG+PcaH	1.13.11.3		ID'd by EC# in annotation		66	PCADYOX	protocatechuate 3,4-dioxygenase	[c] : 34dhbz + o2 --> CCbuttc + (2) h	B-Ketoadipate pathway	1.13.11.3	PcaGH ( PP_4655 and PP_4656 )	( PP_4655 and PP_4656 )	PcaGH		ENZRXN3EM_807	protocatechuate 3,4-dioxygenase	protocatechuate + O2 => 3-carboxy-cis,cis-muconate	1.13.11.3	1_PFLU1367:1_PFLU1366				c	B-Ketoadipate pathway		ENZRXN3EM_807
HPPDO1	4-hydroxyphenylpyruvate dioxygenase	[c] : 34hpp + o2 --> co2 + hgentis	class 3	Phenylalanine metabolism ;	amino acid catabolism	PA0242, PA0865	Hpd_h, Hpd	1.13.11.27		ID'd by EC# in annotation, all genes except betB are putative, not sure of this reaction		347	34HPPOR	4-Hydroxyphenylpyruvate:oxygen oxidoreductase	[c] : 34hpp + o2 --> co2 + hgentis	Homogentisate Pathway	1.13.11.27	Hpd.1 (PP_3433)	PP_3433	Hpd.1		ENZRXN3EM_1222	putative 4-hydroxyphenylpyruvate dioxygenase	p-hydroxyphenylpyruvate + O2 => CO2 + homogentisate	1.13.11.27	1_PFLU2997				c	Homogentisate Pathway		ENZRXN3EM_1222
HBUHL1	(3R)-3-Hydroxybutanoyl-[acyl-carrier-protein] hydro-lyase	[c] : 3hbACP --> 2beACP + h2o	class 1	Fatty acid biosynthesis (path 1) ;	lipid synthesis	PA3645, PA1610	FabZ, FabA	4.2.1.58		ID'd by EC# in annotation and KEGG		87	3HAD40	3-hydroxyacyl-[acyl-carrier-protein] dehydratase (n-C4:0)	[c] : 3haACP --> but2eACP + h2o	Fatty Acid Biosynthesis	4.2.1.58	( FabA (PP_4174) ) or ( FabZ-kt (PP_1602) )	( PP_4174 or PP_1602 )	( FabA ) or ( FabZ-kt )		MVRXN_79__MVRXN_91	3-hydroxyacyl-[acyl-carrier-protein] dehydratase (n-C4:0)__3-hydroxyacyl-[acyl-carrier-protein] dehydratase (n-C4:0)	3haACP => but2eACP + H2O	4.2.1.58	1_PFLU1836;1_PFLU1281				c	Fatty Acid Biosynthesis		MVRXN_79__MVRXN_91
HDDHL5	(3R)-3-Hydroxybutanoyl-[acyl-carrier-protein] hydro-lyase	[c] : 3hddACP --> 2tddACP + h2o	class 1	Fatty acyl elongation	lipid synthesis	PA1610, PA3645	FabA, FabZ	4.2.1.58	21	ref shows reversible form of this reaction. Putative link to PA0400 from annotation		79	3HAD120	3-hydroxyacyl-[acyl-carrier-protein] dehydratase (n-C12:0)	[c] : 3hddecACP --> h2o + tddec2eACP	Fatty Acid Biosynthesis	4.2.1.61	( FabA (PP_4174) ) or ( FabZ-kt (PP_1602) )	( PP_4174 or PP_1602 )	( FabA ) or ( FabZ-kt )		MVRXN_71__MVRXN_83	3-hydroxyacyl-[acyl-carrier-protein] dehydratase (n-C12:0)__3-hydroxyacyl-[acyl-carrier-protein] dehydratase (n-C12:0)	3hddecACP => H2O + tddec2eACP	4.2.1.61	1_PFLU1836;1_PFLU1281				c	Fatty Acid Biosynthesis		MVRXN_71__MVRXN_83
HDEHL4	(3R)-3-Hydroxybutanoyl-[acyl-carrier-protein] hydro-lyase	[c] : 3hdeACP --> 2tdeACP + h2o	class 1	Fatty acid biosynthesis (path 1) ;	lipid synthesis	PA1610, PA3645	FabA, FabZ	4.2.1.58		ID'd by EC# in annotation and KEGG		78	3HAD100	3-hydroxyacyl-[acyl-carrier-protein] dehydratase (n-C10:0)	[c] : 3hdecACP --> h2o + tdec2eACP	Fatty Acid Biosynthesis	4.2.1.60	( FabA (PP_4174) ) or ( FabZ-kt (PP_1602) )	( PP_4174 or PP_1602 )	( FabA ) or ( FabZ-kt )		MVRXN_70__MVRXN_82	3-hydroxyacyl-[acyl-carrier-protein] dehydratase (n-C10:0)__3-hydroxyacyl-[acyl-carrier-protein] dehydratase (n-C10:0)	3hdecACP => H2O + trans-Delta2-decenoyl-ACP	4.2.1.60	1_PFLU1836;1_PFLU1281				c	Fatty Acid Biosynthesis		MVRXN_70__MVRXN_82
HIBD	3-hydroxyisobutyrate dehydrogenase	[c] : 3hmp + nad --> 2mop + h + nadh	class 2	Valine, leucine and isoleucine degradation ;	amino acid catabolism	PA0743, PA3569, PA2199	MmsB_h, MmsB, MmsB_h2	1.1.1.31		ID'd by EC# in annotation, direction?		907	HIBDkt	3-hydroxyisobutyrate dehydrogenase	[c] : 3hmp + nad --> h + mmtsa + nadh	Valine, leucine and isoleucine degradation	1.1.1.31	MmsB (PP_4666)	PP_4666	MmsB		ENZRXN3EM_333	3-hydroxyisobutyrate dehydrogenase	3-hydroxy-isobutyrate + NAD+ => methylmalonate-semialdehyde + NADH + H+	1.1.1.31	1_PFLU5202				c	Valine, leucine and isoleucine degradation		ENZRXN3EM_333
HODHL8	(3R)-3-Hydroxyoctadecanoyl-[acyl-carrier-protein] hydro-lyase	[c] : 3hocdacp --> 2tocdACP + h2o	class 1	Fatty acid metabolism ;	lipid synthesis	PA1610, PA3645	FabA, FabZ	4.2.1.58				85	3HAD180	3-hydroxyacyl-[acyl-carrier-protein] dehydratase (n-C18:0)	[c] : 3hoctaACP --> h2o + toctd2eACP	Fatty Acid Biosynthesis	4.2.1.61	( FabA (PP_4174) ) or ( FabZ-kt (PP_1602) )	( PP_4174 or PP_1602 )	( FabA ) or ( FabZ-kt )		MVRXN_77__MVRXN_89	3-hydroxyacyl-[acyl-carrier-protein] dehydratase (n-C18:0)__3-hydroxyacyl-[acyl-carrier-protein] dehydratase (n-C18:0)	3hoctaACP => H2O + toctd2eACP	4.2.1.61	1_PFLU1836;1_PFLU1281				c	Fatty Acid Biosynthesis		MVRXN_77__MVRXN_89
HHDHL7	(3R)-3-Hydroxypalmitoyl-[acyl-carrier-protein] hydro-lyase	[c] : 3hpaACP --> h2o + hdeACP	class 1	Fatty acid metabolism ;	lipid synthesis	PA3645, PA1610	FabZ, FabA	4.2.1.58				83	3HAD160	3-hydroxyacyl-[acyl-carrier-protein] dehydratase (n-C16:0)	[c] : 3hpalmACP --> h2o + tpalm2eACP	Fatty Acid Biosynthesis	4.2.1.61	( FabA (PP_4174) ) or ( FabZ-kt (PP_1602) )	( PP_4174 or PP_1602 )	( FabA ) or ( FabZ-kt )		MVRXN_75__MVRXN_87	3-hydroxyacyl-[acyl-carrier-protein] dehydratase (n-C16:0)__3-hydroxyacyl-[acyl-carrier-protein] dehydratase (n-C16:0)	3hpalmACP => H2O + tpalm2eACP	4.2.1.61	1_PFLU1836;1_PFLU1281				c	Fatty Acid Biosynthesis		MVRXN_75__MVRXN_87
MCCc	Methylcrotonoyl-CoA carboxylase	[c] : 3mb2coa + atp + hco3 --> 3mgcoa + adp + h + pi	class 1	Acyclic isoprenoid catabolism ;	amino acid catabolism	PA2014, PA2012	LiuB+LiuD	6.4.1.4		from annotation and rxn from TC database, can't find the rxns/cpds for succinamide, iticonate, believe that iticonate should be itaconate, mesaconate not in simpheny, substrate (dicarboxylate) (out) + nM+ [M+ = H+ or Na+] (out) →substrate (in) + nM+ (in). C4-dicarboxylate transporter (substrates: fumarate, D- and L-malate, succinate, succinamide, orotate, iticonate, mesaconate)		912	MCCC	methylcrotonoyl-CoA carboxylase	[c] : 3mb2coa + atp + hco3 --> 3mgcoa + adp + h + pi	Valine, leucine and isoleucine degradation	6.4.1.4					ENZRXN3EM_1884	Methylcrotonyl carboxylase LiuAB	ATP + 3-methylcrotonyl-CoA + HCO3- => ADP + phosphate + 3-methylglutaconyl-CoA	6.4.1.4	1_PFLU3890:1_PFLU3893				c	Valine, leucine and isoleucine degradation		ENZRXN3EM_1884
IPPS	2-isopropylmalate synthase	[c] : 3mob + accoa + h2o --> 3c3hmp + coa + h	class 3	Branched Chain Amino Acid Biosynthesis	amino acid synthesis	PA3792, PA1217	LeuA, LeuA_h	4.1.3.12	44,45	refs along with annotations. List all as isozymes.		925	IPPS	2-isopropylmalate synthase	[c] : 3mob + accoa + h2o --> 3c3hmp + coa + h	Valine, Leucine, and Isoleucine Metabolism	4.1.3.12	LeuA1 (PP_1025)	PP_1025	LeuA1		ENZRXN3EM_355	2-isopropylmalate synthase	2-keto-isovalerate + acetyl-CoA + H2O => 2-isopropylmalate + coenzyme A	2.3.3.13	1_PFLU5050				c	Valine, leucine and isoleucine degradation		ENZRXN3EM_355
MOHMT	3-methyl-2-oxobutanoate hydroxymethyltransferase	[c] : 3mob + h2o + mlthf --> 2dhp + thf	class 2	Coenzyme A Biosynthesis	vitamin and cofactor synthesis	PA4729	PanB	2.1.2.11				446	MOHMT	3-methyl-2-oxobutanoate hydroxymethyltransferase	[c] : 3mob + h2o + mlthf --> 2dhp + thf	Pantothenate and CoA Biosynthesis	2.1.2.11	PanB (PP_4699)	PP_4699	PanB		ENZRXN3EM_1441	3-methyl-2-oxobutanoate hydroxymethyltransferase	2-keto-isovalerate + 5,10-methylene-THF + H2O => 2-dehydropantoate + tetrahydrofolate	2.1.2.11	1_PFLU5241				c	Pantothenate and CoA Biosynthesis		ENZRXN3EM_1441
ODH2i	3-Methyl-2-oxopentanoate:lipoamide oxidoreductase(decarboxylating and acceptor-2-methylpropanoylating)	[c] : 3mop + h + lpam --> 2mbutdhla + co2	class 2	Valine, leucine and isoleucine degradation ;	amino acid catabolism	PA2247	BkdA1	1.2.4.4				917	OIVD3	2-oxoisovalerate dehydrogenase (acylating; 3-methyl-2-oxopentanoate)	[c] : 3mop + coa + nad --> 2mbcoa + co2 + nadh	Valine, leucine and isoleucine degradation	1.2.1.25	( BkdA ( PP_4401 and PP_4402 ) and BkdB (PP_4403) and LpdV (PP_4404) )	( ( PP_4401 and PP_4402 ) and PP_4403 and PP_4404 )	( BkdA and BkdB and LpdV )		ENZRXN3EM_1842	branched-chain alpha;-keto acid dehydrogenase	2-keto-3-methyl-valerate + NAD+ + coenzyme A => S-2-methyl-butyryl-CoA + CO2 + NADH + H+	1.2.1.25	1_PFLU3965:1_PFLU3964:1_PFLU3966:1_PFLU3967				c	Valine, leucine and isoleucine degradation		ENZRXN3EM_1842
CHORS	chorismate synthase	[c] : 3psme --> chor + pi	class 2	Aromatic Amino Acids	amino acid synthesis	PA1681	AroC	4.2.3.5	32			503	CHORS	chorismate synthase	[c] : 3psme --> chor + pi	Phenylalanine Tyrosine Tryptophan Biosynthesis	4.2.3.5	AroC (PP_1830)	PP_1830	AroC		ENZRXN3EM_459	chorismate synthase	5-enolpyruvyl-shikimate-3-phosphate => phosphate + chorismate	4.2.3.5	1_PFLU4338				c	Phenylalanine Tyrosine Tryptophan Biosynthesis		ENZRXN3EM_459
ADCL	4-aminobenzoate synthase	[c] : 4adcho --> 4abz + h + pyr	class 2	Folate Metabolism	vitamin and cofactor synthesis	PA2964	PabC		12	from annotation and rxn from TC database, Perron et al. shows that CzcA also works with B and C		172	ADCL	4-aminobenzoate synthase	[c] : 4adcho --> 4abz + h + pyr	Folate Biosynthesis		PabC (PP_1917)	PP_1917	PabC		ENZRXN3EM_1397	4-amino-4-deoxychorismate lyase	4-amino-4-deoxychorismate => p-aminobenzoate + pyruvate	4.1.3.38	1_PFLU4702				c	Folate Biosynthesis		ENZRXN3EM_1397
HMPK1	hydroxymethylpyrimidine kinase (ATP)	[c] : 4ahmmp + atp --> 4ampm + adp + h	class 2	Thiamine Metabolism	vitamin and cofactor synthesis	PA3975	ThiD	2.7.1.49		add PA0583 as hypothetical isozyme, folK_h		706	HMPK1	hydroxymethylpyrimidine kinase (ATP)	[c] : 4ahmmp + atp --> 4ampm + adp + h	Thiamine Metabolism	2.7.1.49	ThiD (PP_4782)	PP_4782	ThiD		ENZRXN3EM_3462	hydroxymethylpyrimidine kinase	ATP + hydroxymethylpyrimidine => ADP + hydroxymethylpyrimidine phosphate	2.7.1.49	1_PFLU5399				c	Thiamine Metabolism		ENZRXN3EM_3462
PMPK	phosphomethylpyrimidine kinase	[c] : 4ampm + atp --> 2mahmp + adp	class 2	Thiamine Metabolism	vitamin and cofactor synthesis	PA3975	ThiD	2.7.4.7				1038	PMPK	phosphomethylpyrimidine kinase	[c] : 4ampm + atp --> 2mahmp + adp	Thiamine Metabolism	2.7.4.7	ThiD (PP_4782)	PP_4782	ThiD		ENZRXN3EM_3464	phosphohydroxymethylpyrimidine kinase	hydroxymethylpyrimidine phosphate + ATP => 4-amino-5-hydroxymethyl-2-methylpyrimidine-pyrophosphate + ADP	2.7.4.7	1_PFLU5399				c	Thiamine Metabolism		ENZRXN3EM_3464
CDPMEK	4-(cytidine 5'-diphospho)-2-C-methyl-D-erythritol kinase	[c] : 4c2me + atp --> 2p4c2me + adp + h	class 2	Terpenoid biosynthesis ;	unassigned	PA4669	IspE			from KEGG pathway and annotation		662	CDPMEK	4-(cytidine 5'-diphospho)-2-C-methyl-D-erythritol kinase	[c] : 4c2me + atp --> 2p4c2me + adp + h	Steroid biosynthesis		IspE (PP_0723)	PP_0723	IspE		ENZRXN3EM_915	4-diphosphocytidyl-2-C-methyl-D-erythritol kinase	4-(cytidine 5'-diphospho)-2-C-methyl-D-erythritol + ATP => 2-phospho-4-(cytidine 5'-diphospho)-2-C-methyl-D-erythritol + ADP	2.7.1.148	1_PFLU0733				c	Steroid biosynthesis		ENZRXN3EM_915
FUMACA	fumarylacetoacetase	[c] : 4fumacac + h2o --> acac + fum + h	class 2	Aromatic compound catabolism ;	amino acid catabolism	PA2008	FahA	3.7.1.2	1	ID'd by EC# in annotation and KEGG		349	FUMAC	fumarylacetoacetase	[c] : 4fumacac + h2o --> acac + fum + h	Homogentisate Pathway	3.7.1.2	Fah.1 (PP_4620)	PP_4620	Fah.1		ENZRXN3EM_1072__ENZRXN3EM_1135	putative fumarylacetoacetase__putative fumarylacetoacetate hydrolase family protein	4-fumaryl-acetoacetate + H2O => fumarate + acetoacetate	3.7.1.2	1_PFLU1026;1_PFLU1951				c	Homogentisate Pathway		ENZRXN3EM_1072__ENZRXN3EM_1135
GUADB	guanidinobutyrase	[c] : 4gubut + h2o <==> 4abut + urea	class 1	Arginine and proline metabolism ;	amino acid catabolism	PA1421	GbuA			found locus by blast, gene name doesn't match annotation		26	GUDBUTNAH	4-guanidinobutanoate amidinohydrolase	[c] : 4gudbutn + h2o --> 4abut + urea	Arginine and Proline Metabolism	3.5.3.7	GbuA (PP_4523)	PP_4523	GbuA		MVRXN_255	4-guanidinobutanoate amidinohydrolase	4-guanidinobutanoate + H2O => urea + 4-aminobutyrate	3.5.3.7	1_PFLU4510				c	Arginine and Proline Metabolism		MVRXN_255
POBA	4-hydroxybenzoate 3-monooxygenase	[c] : 4hbz + h + nadph + o2 --> 34dhbz + h2o + nadp	class 1	Aromatic compound catabolism ;	amino acid catabolism	PA0247	PobA	1.14.13.2				48	4HBHYOX	4-hydroxybenzoate,NADPH:oxygen oxidoreductase (3-hydroxylating)	[c] : 4hbz + h + nadph + o2 --> 34dhbz + h2o + nadp	B-Ketoadipate pathway	1.14.13.2	PobA (PP_3537)	PP_3537	PobA		ENZRXN3EM_784	p-hydroxybenzoate hydroxylase	p-hydroxybenzoate + NADPH + O2 + H+ => protocatechuate + NADP+ + H2O	1.14.13.2	1_PFLU1510				c	B-Ketoadipate pathway		ENZRXN3EM_784
IZPN	imidazolonepropionase	[c] : 4izp + h2o --> forglu	class 2	Amino acid biosynthesis and metabolism ;	amino acid catabolism	PA5092	HutI	3.5.2.7	12,58,59	Modeling evidence, since PAO1 grows on lysine. Also physiological evidence from Fothergill et al. BLAST of Lysine decarboxylase [Burkholderia cenocepacia HI2424] versus P. aeruginosa PAO1 genome gave E = 0 with PA1818 (09/15/07). Orn and Arg functions are also in model		341	IZPN	imidazolonepropionase	[c] : 4izp + h2o --> forglu + h	Histidine Metabolism	3.5.2.7	HutI (PP_5030)	PP_5030	HutI		ENZRXN3EM_1040	putative imidazolonepropionase	4-imidazolone-5-propionate + H2O => N-formimino-L-glutamate	3.5.2.7	1_PFLU0369				c	Histidine Metabolism		ENZRXN3EM_1040
MLACI	maleylacetoacetate isomerase	[c] : 4mlacac --> 4fumacac	class 3	Aromatic compound catabolism ;	amino acid catabolism	PA2473, PA2007, PA1655, PA3035	MaiA_h2, MaiA, MaiA_h, MaiA_h3	5.2.1.2		ID'd by EC# in annotation and KEGG		351	MACACI	maleylacetoacetate isomerase	[c] : 4mlacac --> 4fumacac	Homogentisate Pathway	5.2.1.2	HmgC (PP_4619)	PP_4619	HmgC		ENZRXN3EM_1073	putative maleylacetoacetate isomerase	4-maleyl-acetoacetate => 4-fumaryl-acetoacetate	5.2.1.2	1_PFLU1027				c	Homogentisate Pathway		ENZRXN3EM_1073
ODHi	3-methyl-2-oxobutanoate dehydrogenase (2-methylpropanoyl-transferring).	[c] : 4mop + h + lpam --> 3mbutdhla + co2	class 2	Valine, leucine and isoleucine degradation ;	amino acid catabolism	PA2247	BkdA1	1.2.4.4				915	OIVD1	2-oxoisovalerate dehydrogenase (acylating; 4-methyl-2-oxopentaoate)	[c] : 4mop + coa + nad <==> co2 + ivcoa + nadh	Valine, leucine and isoleucine degradation	1.2.1.25	( BkdA ( PP_4401 and PP_4402 ) and BkdB (PP_4403) and LpdV (PP_4404) )	( ( PP_4401 and PP_4402 ) and PP_4403 and PP_4404 )	( BkdA and BkdB and LpdV )		ENZRXN3EM_3920	branched-chain alpha;-keto acid dehydrogenase	2-ketoisocaproate + coenzyme A + NAD+ => isovaleryl-CoA + CO2 + NADH + H+	1.2.1.25	1_PFLU3965:1_PFLU3964:1_PFLU3966:1_PFLU3967				c	Valine, leucine and isoleucine degradation		ENZRXN3EM_3920
PPNCL2	phosphopantothenate-cysteine ligase	[c] : 4ppan + ctp + cys-L --> 4ppcys + cmp + h + ppi	class 2	Coenzyme A Biosynthesis	vitamin and cofactor synthesis	PA5320	Dfp	6.3.2.5		annotation. Not sure about reversibility.		450	PPNCL	phosphopantothenate-cysteine ligase	[c] : 4ppan + ctp + cys-L --> 4ppcys + cdp + h + pi	Pantothenate and CoA Biosynthesis	6.3.2.5	CoaBC (PP_5285)	PP_5285	CoaBC		ENZRXN3EM_205	coenzyme A biosynthesis bifunctional protein	D-4'-phosphopantothenate + L-cysteine + CTP => R-4'-phosphopantothenoyl-L-cysteine + diphosphate + CMP	6.3.2.5	1_PFLU5983				c	Pantothenate and CoA Biosynthesis		ENZRXN3EM_205
PPCDC	phosphopantothenoylcysteine decarboxylase	[c] : 4ppcys + h --> co2 + pan4p	class 2	Coenzyme A Biosynthesis	vitamin and cofactor synthesis	PA5320	Dfp	4.1.1.36		ID'd by EC# in annotation and KEGG		449	PPCDC	phosphopantothenoylcysteine decarboxylase	[c] : 4ppcys + h --> co2 + pan4p	Pantothenate and CoA Biosynthesis	4.1.1.36	CoaBC (PP_5285)	PP_5285	CoaBC		ENZRXN3EM_1528	4'-phosphopantothenoylcysteine decarboxylase	R-4'-phosphopantothenoyl-L-cysteine => pantetheine 4'-phosphate + CO2	4.1.1.36	1_PFLU5983				c	Pantothenate and CoA Biosynthesis		ENZRXN3EM_1528
RBFSa	riboflavin synthase	[c] : 4r5au + db4p --> dmlz + (2) h2o + pi	class 2	Riboflavin Metabolism	vitamin and cofactor synthesis	PA4053	RibE	2.5.1.9				656	RBFSa	riboflavin synthase	[c] : 4r5au + db4p --> dmlz + (2) h2o + pi	Riboflavin Metabolism	2.5.1.9	RibH1 (PP_0517)	PP_0517	RibH1		ENZRXN3EM_924	lumazine synthase	5-amino-6-ribitylamino-2,4(1H,3H)-pyrimidinedione + 3,4-dihydroxy-2-butanone-4-P => 6,7-dimethyl-8-(1-D-ribityl)lumazine + phosphate + 2 H2O		1_PFLU5472				c	Riboflavin Metabolism		ENZRXN3EM_924
DIHYP	dihydropyrimidinase	[c] : 56dura + h2o <==> cala + h	class 2	Nucleotide biosynthesis and metabolism ;	unassigned	PA0441	Dht		29	lpdG, lpdV, and lpd3 association from expasy, not sure of these but the glycine cleavage system requires this fourth enzyme.		442	DHPM1	dihydropyrimidinase (5,6-dihydrouracil)	[c] : 56dura + h2o --> cala + h	Pantothenate and CoA Biosynthesis	3.5.2.2					ENZRXN3EM_520	putative D-hydantoinase	dihydrouracil + H2O => 3-ureidopropionate	3.5.2.2	1_PFLU3942				c	Pantothenate and CoA Biosynthesis		ENZRXN3EM_520
PRASCS	phosphoribosylaminoimidazolesuccinocarboxamide synthase	[c] : 5aizc + asp-L + atp <==> 25aics + adp + h + pi	class 2	Purine and Pyrimidine Biosynthesis	nucleotide synthesis	PA1013	PurC	6.3.2.6		annotation and TC database. Might be able to use H+ as cosubstrate instead of na+		607	PRASCS	phosphoribosylaminoimidazolesuccinocarboxamide synthase	[c] : 5aizc + asp-L + atp <==> 25aics + adp + h + pi	Purine Metabolism	6.3.2.6	PurC (PP_1240)	PP_1240	PurC		ENZRXN3EM_785	phosphoribosylaminoimidazole-succinocarboxamide synthase	ATP + 4-carboxyaminoimidazole ribonucleotide + L-aspartate => ADP + phosphate + 5'-phosphoribosyl-4-(N-succinocarboxamide)-5-aminoimidazole	6.3.2.6	1_PFLU1480				c	Purine Metabolism		ENZRXN3EM_785
PMDPHT	pyrimidine phosphatase	[c] : 5aprbu + h2o --> 4r5au + pi	class 3	Riboflavin Metabolism	vitamin and cofactor synthesis	PA1376	AceK			ID'd by EC# in annotation, expasy lists acyl lengths of C10 and C8 as the best substrates. Unclear if reversible		654	PMDPHT	pyrimidine phosphatase	[c] : 5aprbu + h2o --> 4r5au + pi	Riboflavin Metabolism		AceK-kt (PP_4565)	PP_4565	AceK-kt		MVRXN_228	Pyrimidine phosphatase	5-amino-6-(5'-phosphoribitylamino)uracil + H2O => 5-amino-6-ribitylamino-2,4(1H,3H)-pyrimidinedione + phosphate						c	Riboflavin Metabolism		MVRXN_228
APRAUR	5-amino-6-(5-phosphoribosylamino)uracil reductase	[c] : 5apru + h + nadph --> 5aprbu + nadp	class 2	Riboflavin Metabolism	vitamin and cofactor synthesis	PA4056	RibD	1.1.1.193				649	APRAUR	5-amino-6-(5-phosphoribosylamino)uracil reductase	[c] : 5apru + h + nadph --> 5aprbu + nadp	Riboflavin Metabolism	1.1.1.193	RibD (PP_0514)	PP_0514	RibD		ENZRXN3EM_292	riboflavin biosynthesis protein RibD [includes: diaminohydroxyphosphoribosylaminopyrimidine deaminase; 5-amino-6-(5- phosphoribosylamino)uracil reductase]	5-amino-6-(5'-phosphoribosylamino)uracil + NADPH + H+ => 5-amino-6-(5'-phosphoribitylamino)uracil + NADP+	1.1.1.193	1_PFLU5473				c	Riboflavin Metabolism		ENZRXN3EM_292
PGC2Di	Phosphogluconate 2-dehydrogenase	[c] : 6p2dglcn + h + nadph --> 6pgc + nadp	class 3	Pentose phosphate pathway	central metabolism	PA2263	KguD	1.1.1.43				328	PGLCNDH	phosphogluconate 2-dehydrogenase	[c] : 6p2dhglcn + nadph <==> 6pgc + (2) h + nadp	Glycolysis	1.1.1.43	KguD (PP_3376)	PP_3376	KguD		ENZRXN3EM_58	2-ketogluconate 6-P reductase	6-phospho-2-dehydro-D-gluconate + NADPH + H+ => 6-phospho-D-gluconate + NADP+	1.1.1.43	1_PFLU2713				c	Glycolysis		ENZRXN3EM_58
PGDH	phosphogluconate dehydrogenase	[c] : 6pgc + nadp --> co2 + nadph + ru5p-D	class 3	Pentose Phosphate Cycle	central metabolism	PA0743	MmsB_h	1.1.1.44		ID'd by EC# in annotation		454	GND	phosphogluconate dehydrogenase	[c] : 6pgc + nadp --> co2 + nadph + ru5p-D	Pentose Phosphate Pathway	1.1.1.44	Gnd (PP_4043)	PP_4043	Gnd		ENZRXN3EM_655	putative 6-phosphogluconate dehydrogenase, decarboxylating	6-phospho-D-gluconate + NADP+ => D-ribulose-5-phosphate + CO2 + NADPH + H+	1.1.1.44	1_PFLU2691				c	Pentose Phosphate Pathway		ENZRXN3EM_655
PGDHY	phosphogluconate dehydratase	[c] : 6pgc --> 2ddg6p + h2o	class 1	Pentose Phosphate Cycle	central metabolism	PA3194	Edd	4.2.1.12		ID'd by EC# in annotation and KEGG		312	EDD	6-phosphogluconate dehydratase	[c] : 6pgc --> 2ddg6p + h2o	Glycolysis	4.2.1.12	Edd (PP_1010)	PP_1010	Edd		ENZRXN3EM_1419	phosphogluconate dehydratase	6-phospho-D-gluconate => 2-keto-3-deoxy-6-phospho-gluconate + H2O	4.2.1.12	1_PFLU4964				c	Glycolysis		ENZRXN3EM_1419
PGL	6-phosphogluconolactonase	[c] : 6pgl + h2o --> 6pgc + h	class 2	Pentose Phosphate Cycle	central metabolism	PA3182	Pgl	3.1.1.31				327	PGL	6-phosphogluconolactonase	[c] : 6pgl + h2o --> 6pgc + h	Glycolysis	3.1.1.31	Pgl (PP_1023)	PP_1023	Pgl		ENZRXN3EM_388	putative 6-phosphogluconolactonase	D-glucono-delta-lactone-6-phosphate + H2O => 6-phospho-D-gluconate	3.1.1.31	1_PFLU4837				c	Glycolysis		ENZRXN3EM_388
ACS	acetyl-CoA synthetase	[c] : ac + atp + coa --> accoa + amp + ppi	class 3	Reductive carboxylate cycle (CO2 fixation) ; Pyruvate metabolism ; Propanoate metabolism ;	ethanol / pyruvate metabolism	PA2555, PA4733, PA0887	Acs_h, AcsB, AcsA	6.2.1.1		ID'd by EC# in annotation and KEGG		189	ACSr	acetyl-CoA synthetase reversible	[c] : ac + atp + coa <==> accoa + amp + ppi	Gluconeogenesis	6.2.1.1	( Acs (PP_4487) ) or ( Acs2 (PP_4702) )	( PP_4487 or PP_4702 )	( Acs ) or ( Acs2 )		ENZRXN3EM_1165__ENZRXN3EM_1250__ENZRXN3EM_321__ENZRXN3EM_398	putative acetyl-CoA synthetase__acetyl-CoA synthetase__acetyl-coenzyme A synthetase__acetyl-coenzyme A synthetase	acetate + ATP + coenzyme A => acetyl-CoA + diphosphate + AMP	6.2.1.1	1_PFLU2290;1_PFLU3213;1_PFLU5244;1_PFLU4766				c	Gluconeogenesis		ENZRXN3EM_1165__ENZRXN3EM_1250__ENZRXN3EM_321__ENZRXN3EM_398
ACMAT1	Acyl-[acyl-carrier-protein]:malonyl-[acyl-carrier-protein] C-acyltransferase (decarboxylating)	[c] : acACP + h + malACP --> ACP + actACP + co2	class 1	Fatty acid biosynthesis (path 1) ;	lipid synthesis	PA1609, PA2965, PA5174	FabB, FabF1, FabBp	2.3.1.41		add possible isozyme PA4774, speE_h		131	KAS14	beta-ketoacyl-ACP synthase	[c] : acACP + h + malACP --> ACP + actACP + co2	Fatty Acid Biosynthesis	2.3.1.41	FabB (PP_4175)	PP_4175	FabB		MVRXN_142	beta-ketoacyl-ACP synthase	acetylACP + H+ + malonylACP => ACP + acetoacetylACP + CO2	2.3.1.41	1_PFLU1835				c	Fatty Acid Biosynthesis		MVRXN_142
ALDD2x	aldehyde dehydrogenase (acetaldehyde, NAD)	[c] : acald + h2o + nad --> ac + (2) h + nadh	class 3	Alternate Carbon Metabolism	ethanol / pyruvate metabolism	PA5312, PA0219, PA1984, PA4022	AldH, AldH2, ExaC1, ExaC2	1.2.1.3		found locus by KEGG		942	ALDD2x	aldehyde dehydrogenase (acetaldehyde, NAD)	[c] : acald + h2o + nad --> ac + (2) h + nadh	Other	1.2.1.3	( AldD-kt1 (PP_0545) ) or ( AldD-kt3 (PP_2680) ) or ( AldD-kt2 (PP_2589) ) or ( AldD-kt4 (PP_2694) ) or ( AldD-kt5 (PP_3463) ) or ( AldD-kt6 (PP_5258) )	( PP_0545 or PP_2680 or PP_2589 or PP_2694 or PP_3463 or PP_5258 )	( AldD-kt1 ) or ( AldD-kt3 ) or ( AldD-kt2 ) or ( AldD-kt4 ) or ( AldD-kt5 ) or ( AldD-kt6 )		ENZRXN3EM_210	putative aldehyde dehydrogenase	N-acetyl-4-aminobutanal + NAD+ + H2O => N-acetyl-4-aminobutyrate + NADH + H+	1.2.1.3	1_PFLU5976				c	Other		ENZRXN3EM_210
ACCOACr	acetyl-CoA carboxylase	[c] : accoa + atp + hco3 <==> adp + h + malcoa + pi	class 2	Membrane Lipid Metabolism	lipid synthesis	PA3639, PA4847, PA3112, PA4848	AccA+AccB+AccD+AccC	6.4.1.2		Unclear mechanism. All putative from annotation, unclear if isozymes, but in the family.		113	ACCOACr	acetyl-CoA carboxylase, reversible reaction	[c] : accoa + atp + hco3 <==> adp + h + malcoa + pi	Fatty Acid Biosynthesis	6.4.1.2	( AccA (PP_1607) and AccB (PP_0559) and AccC-kt1 (PP_0558) and AccD (PP_1996) )	( PP_1607 and PP_0559 and PP_0558 and PP_1996 )	( AccA and AccB and AccC-kt1 and AccD )		ENZRXN3EM_479	Acetyl CoA carboxylase; ACC	ATP + acetyl-CoA + HCO3- + H+ => ADP + phosphate + malonyl-CoA	6.4.1.2	1_PFLU4187:1_PFLU1286:1_PFLU0617:1_PFLU0618;1_PFLU4187:1_PFLU1286:1_PFLU1997:1_PFLU0618;1_PFLU4187:1_PFLU1286:1_PFLU6071:1_PFLU0618				c	Fatty Acid Biosynthesis		ENZRXN3EM_479
G1PACT	glucosamine-1-phosphate N-acetyltransferase	[c] : accoa + gam1p --> acgam1p + coa + h	class 2	Cell Envelope Biosynthesis	cell wall / LPS synthesis	PA5552	GlmU	2.3.1.157				10	G1PACT	glucosamine-1-phosphate N-acetyltransferase	[c] : accoa + gam1p --> acgam1p + coa + h	Aminosugar Metabolism	2.3.1.157	GlmU (PP_5411)	PP_5411	GlmU		ENZRXN3EM_186	bifunctional GlmU protein [includes: UDP-N-acetylglucosamine pyrophosphorylase; glucosamine-1-phosphate N-acetyltransferase]	D-glucosamine 1-phosphate + acetyl-CoA => N-acetyl-glucosamine-1-phosphate + coenzyme A	2.3.1.157	1_PFLU6116				c	Aminosugar Metabolism		ENZRXN3EM_186
ACGS	N-acetylglutamate synthase	[c] : accoa + glu-L --> acglu + coa + h	class 2	Arginine, Putriscine, and Spermidine Metabolism	amino acid synthesis	PA5204	ArgA	2.3.1.1				891	ACGS	N-acetylglutamate synthase	[c] : accoa + glu-L --> acglu + coa + h	Urea cycle/amino group metabolism	2.3.1.1	( ArgJ (PP_1346) ) or ( ArgA (PP_5185) )	( PP_1346 or PP_5185 )	( ArgJ ) or ( ArgA )		ENZRXN3EM_229	amino-acid acetyltransferase	L-glutamate + acetyl-CoA => N-acetyl-L-glutamate + coenzyme A	2.3.1.1	1_PFLU5862				c	Urea cycle/amino group metabolism		ENZRXN3EM_229
MALS	malate synthase	[c] : accoa + glx + h2o --> coa + h + mal-L	class 2	Anaplerotic reactions	central metabolism	PA0482	GlcB	4.1.3.2				698	MALS	malate synthase	[c] : accoa + glx + h2o --> coa + h + mal-L	TCA Cycle	4.1.3.2	GlcB (PP_0356)	PP_0356	GlcB		ENZRXN3EM_266	malate synthase G	acetyl-CoA + glyoxylate + H2O => malate + coenzyme A	2.3.3.9	1_PFLU5623				c	TCA Cycle		ENZRXN3EM_266
KAS15	b-ketoacyl synthase	[c] : accoa + h + malACP --> actACP + co2 + coa	class 2	Fatty acid biosynthesis (path 1) ;	lipid synthesis	PA3333	FabH2			from annotation and KEGG		132	KAS15	beta-ketoacyl-ACP synthase (2)	[c] : accoa + h + malACP --> actACP + co2 + coa	Fatty Acid Biosynthesis		FabH-1 (PP_4379)	PP_4379	FabH-1		MVRXN_143	beta-ketoacyl-ACP synthase (2)	acetyl-CoA + H+ + malonylACP => acetoacetylACP + CO2 + coenzyme A		1_PFLU4449				c	Fatty Acid Biosynthesis		MVRXN_143
CS	citrate synthase	[c] : accoa + h2o + oaa --> cit + coa + h	class 2	Citrate Cycle (TCA)	central metabolism	PA1580, PA0795	GltA, PrpC	4.1.3.7				694	CS	citrate synthase	[c] : accoa + h2o + oaa --> cit + coa + h	TCA Cycle		GltA (PP_4194)	PP_4194	GltA		ENZRXN3EM_30	citrate synthase	oxaloacetate + acetyl-CoA + H2O => citrate + coenzyme A	2.3.3.1	1_PFLU1815				c	TCA Cycle		ENZRXN3EM_30
UAGDP	UDP-N-acetylglucosamine diphosphorylase	[c] : acgam1p + h + utp --> ppi + uacgam	class 2	Cell Envelope Biosynthesis	cell wall / LPS synthesis	PA5552	GlmU	2.7.7.23	3,4	5' nucleotidease function/presence is present in pseudomonas aeruginosa ,gene association is from expasy, not extremely confident in the gene		13	UAGDP	UDP-N-acetylglucosamine diphosphorylase	[c] : acgam1p + h + utp --> ppi + uacgam	Aminosugar Metabolism	2.7.7.23	GlmU (PP_5411)	PP_5411	GlmU		ENZRXN3EM_3836	N-acetylglucosamine-1-phosphate uridyltransferase	N-acetyl-glucosamine-1-phosphate + UTP => UDP-N-acetyl-D-glucosamine + diphosphate	2.7.7.23	1_PFLU6116				c	Aminosugar Metabolism		ENZRXN3EM_3836
ACGK	acetylglutamate kinase	[c] : acglu + atp --> acg5p + adp	class 2	Arginine, Putriscine, and Spermidine Metabolism	amino acid synthesis	PA5323	ArgB	2.7.2.8				890	ACGK	acetylglutamate kinase	[c] : acglu + atp --> acg5p + adp	Urea cycle/amino group metabolism	2.7.2.8	ArgB (PP_5289)	PP_5289	ArgB		ENZRXN3EM_203	acetylglutamate kinase	N-acetyl-L-glutamate + ATP => N-acetylglutamyl-phosphate + ADP	2.7.2.8	1_PFLU5987				c	Urea cycle/amino group metabolism		ENZRXN3EM_203
ACOTA	acetylornithine transaminase	[c] : acorn + akg <==> acg5sa + glu-L	class 1	Arginine, Putriscine, and Spermidine Metabolism	amino acid synthesis	PA0895	ArgD	2.6.1.11				893	ACOTA	acetylornithine transaminase	[c] : acorn + akg <==> acg5sa + glu-L	Urea cycle/amino group metabolism	2.6.1.11	AruC (PP_4481)	PP_4481	AruC		ENZRXN3EM_396	ribonucleoside-diphosphate reductase	GDP + a reduced thioredoxin => dGDP + an oxidized thioredoxin + H2O	1.17.4.1	4_PFLU4768:4_PFLU4726				c	Purine Metabolism		ENZRXN3EM_396
ACODA	acetylornithine deacetylase	[c] : acorn + h2o --> ac + orn-L	class 2	Arginine, Putriscine, and Spermidine Metabolism	amino acid synthesis	PA5206	ArgE	3.5.1.16		from KEGG and Swiss-prot listing		892	ACODA	acetylornithine deacetylase	[c] : acorn + h2o --> ac + orn	Urea cycle/amino group metabolism	3.5.1.16	ArgE (PP_5186)	PP_5186	ArgE		ENZRXN3EM_1327__ENZRXN3EM_227__ENZRXN3EM_465	putative acetylornithine deacetylase__acetylornithine deacetylase__putative acetylornithine deacetylase	N-acetyl-L-ornithine + H2O => L-ornithine + acetate	3.5.1.16	1_PFLU4040;1_PFLU5863;1_PFLU4265				c	Urea cycle/amino group metabolism		ENZRXN3EM_1327__ENZRXN3EM_227__ENZRXN3EM_465
CYSS	cysteine synthase	[c] : acser + h2s --> ac + cys-L	class 2	Cysteine Metabolism	sulfur metabolism	PA2709, PA2104, PA0932	CysK, Cys_h, CysM	4.2.99.8				73	CYSS	cysteine synthase	[c] : acser + h2s --> ac + cys-L + h	Cysteine Metabolism		( CysK (PP_4571) ) or ( CysM (PP_1654) )	( PP_4571 or PP_1654 )	( CysK ) or ( CysM )		ENZRXN3EM_1388__ENZRXN3EM_445__ENZRXN3EM_782	putative O-acetylserine (thiol)-lyase__cysteine synthase B (O-acetylserine sulfhydrolase B)__cysteine synthase A	O-acetyl-L-serine + hydrogen sulfide => L-cysteine + acetate	2.5.1.47	1_PFLU4625;1_PFLU4507;1_PFLU1540				c	Cysteine Metabolism		ENZRXN3EM_1388__ENZRXN3EM_445__ENZRXN3EM_782
ADCOBHEXS	adenosylcobyric acid synthase	[c] : adcobdam + (4) atp + (4) gln-L + (4) h2o --> adcobhex + (4) adp + (4) glu-L + (4) h + (4) pi	class 2	Cobalamin biosynthesis ;	vitamin and cofactor synthesis	PA1277	CobQ			ID'd by EC# in annotation		523	ADCYRS	adenosylcobyric acid synthase (glutamine-hydrolysing)	[c] : adcobdam + (4) atp + (4) gln-L + (4) h2o --> adcobhex + (4) adp + (4) glu-L + (4) h + (4) pi	Porphyrin and Chlorophyll Metabolism		CobQ (PP_1677)	PP_1677	CobQ		ENZRXN3EM_1379	putative cobyric acid synthase protein	adenosyl-cobyrinic acid a,c-diamide + 4 L-glutamine + 4 ATP + 4 H2O => 4 L-glutamate + adenosyl-cobyrate + 4 ADP + 4 phosphate	6.3.5.10	1_PFLU4486				c	Porphyrin and Chlorophyll Metabolism		ENZRXN3EM_1379
ADPT	adenine phosphoribosyltransferase	[c] : ade + prpp --> amp + ppi	class 2	Salvage Pathways	nucleotide salvage	PA1543	Apt	2.4.2.7				563	ADPT	adenine phosphoribosyltransferase	[c] : ade + prpp --> amp + ppi	Purine Metabolism	2.4.2.7	Apt (PP_4266)	PP_4266	Apt		ENZRXN3EM_440	adenine phosphoribosyltransferase	5-phosphoribosyl 1-pyrophosphate + adenine => AMP + diphosphate	2.4.2.7	1_PFLU4571				c	Purine Metabolism		ENZRXN3EM_440
ADA	Adenosine deaminase	[c] : adn + h + h2o --> ins + nh4	class 3	Salvage Pathways	nucleotide salvage	PA0148	Add	3.5.4.4	32, 34	refs both agree there should be a direct pathway from 2ddg6p to g3p		560	ADA	Adenosine deaminase	[c] : adn + h + h2o --> ins + nh4	Purine Metabolism	3.5.4.4	Add (PP_0591)	PP_0591	Add		ENZRXN3EM_1055	putative adenosine deaminase	adenosine + H2O => ammonia + inosine	3.5.4.4	1_PFLU0667				c	Purine Metabolism		ENZRXN3EM_1055
PYK	pyruvate kinase	[c] : adp + h + pep --> atp + pyr	class 2	Glycolysis/Gluconeogenesis	central metabolism	PA4329, PA1498	PykA, PykF	2.7.1.40				196	PYK	pyruvate kinase	[c] : adp + h + pep --> atp + pyr	Gluconeogenesis	2.7.1.40	( PykA (PP_1362) ) or ( PykF (PP_4301) )	( PP_1362 or PP_4301 )	( PykA ) or ( PykF )		ENZRXN3EM_370__ENZRXN3EM_746	pyruvate kinase__pyruvate kinase	ADP + phosphoenolpyruvate => ATP + pyruvate	2.7.1.40	1_PFLU4949;1_PFLU1799				c	Gluconeogenesis		ENZRXN3EM_370__ENZRXN3EM_746
RNDR1	ribonucleoside-diphosphate reductase (ADP)	[c] : adp + trdrd --> dadp + h2o + trdox	class 1	Salvage Pathways	nucleotide salvage	PA1156, PA1155	NrdA+NrdB	1.17.4.1	44,45	refs along with annotations. List all as isozymes.		609	RNDR1	ribonucleoside-diphosphate reductase (ADP)	[c] : adp + trdrd --> dadp + h2o + trdox	Purine Metabolism	1.17.4.1	NrdAB ( PP_1177 and PP_1179 )	( PP_1177 and PP_1179 )	NrdAB		ENZRXN3EM_1212	putative ribonucleoside-diphosphate reductase beta chain	dADP + an oxidized thioredoxin + H2O => ADP + a reduced thioredoxin	1.17.4.1	1_PFLU2783				c	Purine Metabolism		ENZRXN3EM_1212
AGMT	agmatinase	[c] : agm + h2o --> ptrc + urea	class 1	Arginine, Putriscine, and Spermidine Metabolism	amino acid synthesis	PA0288, PA1421	SpeB1, SpeB2	3.5.3.11				894	AGMT	agmatinase	[c] : agm + h2o --> ptrc + urea	Urea cycle/amino group metabolism	3.5.3.11	SpeB (PP_2196)	PP_2196	SpeB		ENZRXN3EM_444	agmatinase	agmatine + H2O => urea + putrescine	3.5.3.11	1_PFLU4510				c	Urea cycle/amino group metabolism		ENZRXN3EM_444
AKGD	2-oxoglutarate dehydrogenase	[c] : akg + coa + nad --> co2 + nadh + succoa	class 2	Citrate Cycle (TCA)	central metabolism	PA1585, PA4829, PA1586	SucA+Lpd3+SucB	1.2.4.2		ID'd by EC# in annotation. All hypothetical. More substrates are listed in expasy		939	AKGDH	2-Oxogluterate dehydrogenase	[c] : akg + coa + nad --> co2 + nadh + succoa	TCA Cycle		( Kgd1-c (PP_4189) and Kgd2-c (PP_4188) and Lpd (PP_4187) )	( PP_4189 and PP_4188 and PP_4187 )	( Kgd1-c and Kgd2-c and Lpd )		MVRXN_279	2-oxoglutarate dehydrogenase complex	alpha-ketoglutarate + coenzyme A + NAD+ => succinyl-CoA + NADH + CO2 + H+		1_PFLU1820:1_PFLU1821:1_PFLU1822				c	TCA Cycle		MVRXN_279
GLUSy	glutamate synthase (NADPH)	[c] : akg + gln-L + h + nadph --> (2) glu-L + nadp	class 2	Glutamate and Glutamine Biosynthesis	amino acid synthesis	PA5036, PA5035	GltB+GltD	1.4.1.13	82	ID'd by EC# in annotation. Not sure of exact stoichiometry. Also, not sure of GPR logic. # of H's shuttled set to give P/O ratio in ref.		209	GLUSy	glutamate synthase (NADPH)	[c] : akg + gln-L + h + nadph --> (2) glu-L + nadp	Glutamate Metabolism	1.4.1.13	GltBD ( PP_5075 and PP_5076 )	( PP_5075 and PP_5076 )	GltBD		ENZRXN3EM_1172__ENZRXN3EM_957__ENZRXN3EM_1078	glutamate synthase__glutamate synthase__putative glutamate synthase	L-glutamine + alpha-ketoglutarate + NADPH + H+ => 2 L-glutamate + NADP+	1.4.1.13	1_PFLU2325:1_PFLU2326;1_PFLU0415:1_PFLU0414;1_PFLU1107				c	Glutamate Metabolism		ENZRXN3EM_1172__ENZRXN3EM_957__ENZRXN3EM_1078
UGMDDS	UDP-N-acetylmuramoyl-L-alanyl-D-glutamyl-meso-2,6-diaminopimeloyl-D-alanyl-D-alanine synthetase	[c] : alaala + atp + ugmd --> adp + h + pi + ugmda	class 2	Cell Envelope Biosynthesis	cell wall / LPS synthesis	PA4416	MurF	6.3.2.15		from annotation and KEGG and TCDB. "probable MFS dicarboxylate transporter"		466	UGMDDS	UDP-N-acetylmuramoyl-L-alanyl-D-glutamyl-meso-2,6-diaminopimeloyl-D-alanyl-D-alanine synthetase	[c] : alaala + atp + ugmd --> adp + h + pi + ugmda	Peptidoglycan Biosynthesis	6.3.2.15	MurFkt (PP_1333)	PP_1333	MurFkt		MVRXN_68	UDP-N-acetylmuramoyl-L-alanyl-D-glutamyl-meso-2,6-diaminopimeloyl-D-alanyl-D-alanine synthetase	D-alanyl-D-alanine + ATP + UDP-N-acetylmuramoyl-L-alanyl-D-glutamyl-meso-2,6-diaminoheptanedioate => ADP + H+ + phosphate + ugmda	6.3.2.15	1_PFLU0943				c	Peptidoglycan Biosynthesis		MVRXN_68
PANTS	pantothenate synthase	[c] : ala-B + atp + pant-R --> amp + h + pnto-R + ppi	class 2	Coenzyme A Biosynthesis	vitamin and cofactor synthesis	PA4730	PanC	6.3.2.1		from annotation and rxn from TC database		447	PANTS	pantothenate synthase	[c] : ala-B + atp + pant-R --> amp + h + pnto-R + ppi	Pantothenate and CoA Biosynthesis	6.3.2.1	PanC (PP_4700)	PP_4700	PanC		ENZRXN3EM_1442	pantoate--beta-alanine ligase	beta-alanine + L-pantoate + ATP => pantothenate + diphosphate + AMP	6.3.2.1	1_PFLU5242				c	Pantothenate and CoA Biosynthesis		ENZRXN3EM_1442
DAAD	D-Amino acid dehydrogenase	[c] : ala-D + fad + h2o --> fadh2 + nh4 + pyr	class 2	Alanine Metabolism	amino acid synthesis	PA5304	DadA	1.4.99.1		add isozyme PA3751, purT		420	DAAD	D-Amino acid dehydrogenase	[c] : ala-D + fad + h2o --> fadh2 + nh4 + pyr	Nitrogen Metabolism	1.4.99.1	( DadA-kt1 (PP_4434) ) or ( DadA-kt2 (PP_5270) )	( PP_4434 or PP_5270 )	( DadA-kt1 ) or ( DadA-kt2 )		ENZRXN3EM_1461	putative D-amino acid dehydrogenase small subunit	D-alanine + H2O + FAD => ammonia + pyruvate + FADH2		1_PFLU5731				c	Nitrogen Metabolism		ENZRXN3EM_1461
ALATRS	Alanyl-tRNA synthetase	[c] : ala-L + atp + trnaala <==> alatrna + amp + ppi	class 2	tRNA Charging	trna synthetases	PA0903	AlaS	6.1.1.7		ID'd by EC# in annotation and KEGG		4	ALATRS	Alanyl-tRNA synthetase	[c] : ala-L + atp + trnaala --> alatrna + amp + ppi	Alanine and Aspartate Metabolism	6.1.1.7	AlaS (PP_4474)	PP_4474	AlaS		ENZRXN3EM_1390__ENZRXN3EM_405	putative alanyl-tRNA synthetase__alanyl-tRNA synthetase	tRNAala + L-alanine + ATP => L-alanyl-tRNAala + diphosphate + AMP	6.1.1.7	1_PFLU4627;1_PFLU4748				c	Alanine and Aspartate Metabolism		ENZRXN3EM_1390__ENZRXN3EM_405
UAMAS	UDP-N-acetylmuramoyl-L-alanine synthetase	[c] : ala-L + atp + uamr --> adp + h + pi + uama	class 2	Cell Envelope Biosynthesis	cell wall / LPS synthesis	PA4411	MurC	6.3.2.8		annotation and TC database. Might be able to use H+ as cosubstrate instead of na+		215	UAMAS	UDP-N-acetylmuramoyl-L-alanine synthetase	[c] : ala-L + atp + uamr --> adp + h + pi + uama	Glutamate metabolism	6.3.2.8	MurC (PP_1338)	PP_1338	MurC		ENZRXN3EM_870	UDP-N-acetylmuramate--L-alanine ligase	L-alanine + UDP-N-acetylmuramate + ATP => UDP-N-acetylmuramoyl-L-alanine + phosphate + ADP	6.3.2.8	1_PFLU0948				c	Glutamate metabolism		ENZRXN3EM_870
PC17M	precorrin-3B C17-methyltransferase	[c] : amet + pre3b --> ahcys + (3) h + pre4	class 2	Cobalamin biosynthesis ;	vitamin and cofactor synthesis	PA2903	CobJ	2.1.1.131	44,45,46,47	refs 221 and 222, along with annotations. Also, physiological evidence from Ratledge et al. and Hancock et. al.		537	PC17M	precorrin-3B C17-methyltransferase	[c] : amet + pre3b --> ahcys + (3) h + pre4	Porphyrin and Chlorophyll Metabolism	2.1.1.131	CobJ (PP_4826)	PP_4826	CobJ		ENZRXN3EM_1514	precorrin-3B (C17)-methyltransferase	precorrin-3B + S-adenosyl-L-methionine => precorrin-4 + S-adenosyl-L-homocysteine	2.1.1.131	1_PFLU0607				c	Porphyrin and Chlorophyll Metabolism		ENZRXN3EM_1514
PC11M	precorrin-4 C11-methyltransferase	[c] : amet + pre4 --> ahcys + h + pre5	class 2	Cobalamin biosynthesis ;	vitamin and cofactor synthesis	PA2948	CobM	2.1.1.133	21	ref links this reaction with pseudomonas aeruginosa metA gene, mapped at 20 min on the chromosome, but this gene is not in the annotation. Blast searches turned up nothing. Blast search for an O-acetylhomoserine synthase reaction came up with gene metX, and since there is biochemical evidence for O-succinylhomoserine synthase activity, metX gene will be assigned both functions.		536	PC11M	precorrin-4 C11-methyltransferase	[c] : amet + pre4 --> ahcys + h + pre5	Porphyrin and Chlorophyll Metabolism	2.1.1.133	CobM (PP_3410)	PP_3410	CobM		ENZRXN3EM_660	precorrin-4 C11-methyltransferase	S-adenosyl-L-methionine + precorrin-4 => S-adenosyl-L-homocysteine + precorrin-5	2.1.1.133	1_PFLU2665				c	Porphyrin and Chlorophyll Metabolism		ENZRXN3EM_660
PC20M	precorrin-2 C20-methyltransferase	[c] : amet + shcl --> ahcys + h + pre3a	class 2	Cobalamin biosynthesis ;	vitamin and cofactor synthesis	PA2904	CobI	2.1.1.130	44,45	refs along with annotations. List all as isozymes.		538	PC20M	precorrin-2 C20-methyltransferase	[c] : amet + dscl --> ahcys + h + pre3a	Porphyrin and Chlorophyll Metabolism	2.1.1.130	CobI (PP_4827)	PP_4827	CobI		ENZRXN3EM_928	precorrin-2 C(20)-methyltransferase	precorrin-2 + S-adenosyl-L-methionine => S-adenosyl-L-homocysteine + precorrin-3A	2.1.1.130	1_PFLU0606				c	Porphyrin and Chlorophyll Metabolism		ENZRXN3EM_928
AMPN	AMP nucleosidase	[c] : amp + h2o --> ade + r5p	class 2	Salvage Pathways	nucleotide salvage	PA3970	Amn	3.2.2.4				570	AMPN	AMP nucleosidase	[c] : amp + h2o --> ade + r5p	Purine Metabolism	3.2.2.4	Amn (PP_4779)	PP_4779	Amn		ENZRXN3EM_305	AMP nucleosidase	AMP + H2O => D-ribose-5-phosphate + adenine	3.2.2.4	1_PFLU5396				c	Purine Metabolism		ENZRXN3EM_305
NTD7	5'-nucleotidase (AMP)	[c] : amp + h2o --> adn + pi	class 3	Salvage Pathways	nucleotide salvage	PA3625	SurE	3.1.3.5	29, 31	biochemical evidence for pathway from Matsumoto et al, this is the only reaction not linked to a gene in the paper. gene locus identified from annotation: 44% similar to ureidoglycollate hydrolase (DAL3) [Saccharomyces cerevisiae]		598	NTD7	5'-nucleotidase (AMP)	[c] : amp + h2o --> adn + pi	Purine Metabolism	3.1.3.5	SurE (PP_1620)	PP_1620	SurE		MVRXN_235	5'-nucleotidase (AMP)	AMP + H2O => adenosine + phosphate	3.1.3.5	1_PFLU1299				c	Purine Metabolism		MVRXN_235
ANPRT	anthranilate phosphoribosyltransferase	[c] : anth + prpp --> ppi + pran	class 1	Aromatic Amino Acids	amino acid synthesis	PA0650	TrpD	2.4.2.18		replace genes with PA2032 or PA2828 or PA2897 or PA3659 or PA3798 or PA4132 or PA4722 (no gene names)		500	ANPRT	anthranilate phosphoribosyltransferase	[c] : anth + prpp --> ppi + pran	Phenylalanine Tyrosine Tryptophan Biosynthesis	2.4.2.18	TrpD2 (PP_0421)	PP_0421	TrpD2		ENZRXN3EM_281	anthranilate phosphoribosyltransferase (ec 2.4.2.18)	anthranilate + 5-phosphoribosyl 1-pyrophosphate => N-(5'-phosphoribosyl)-anthranilate + diphosphate	2.4.2.18	1_PFLU5559				c	Phenylalanine Tyrosine Tryptophan Biosynthesis		ENZRXN3EM_281
ARGTRS	Arginyl-tRNA synthetase	[c] : arg-L + atp + trnaarg --> amp + argtrna + ppi	class 2	Arginine and proline metabolism ; Aminoacyl-tRNA biosynthesis ;	trna synthetases	PA5051	ArgS	6.1.1.19				19	ARGTRS	Arginyl-tRNA synthetase	[c] : arg-L + atp + trnaarg --> amp + argtrna + ppi	Arginine and Proline Metabolism	6.1.1.19	ArgS (PP_5089)	PP_5089	ArgS		ENZRXN3EM_961	arginyl-tRNA synthetase	tRNAarg + L-arginine + ATP => L-arginyl-tRNAarg + diphosphate + AMP	6.1.1.19	1_PFLU0401				c	Arginine and Proline Metabolism	temp	ENZRXN3EM_961
ARGDC	arginine decarboxylase	[c] : arg-L + h --> agm + co2	class 1	Arginine, Putriscine, and Spermidine Metabolism	amino acid synthesis	PA4519, PA1818, PA4839	Adi, SpeA	4.1.1.19		found locus by KEGG		16	ARGDC	arginine decarboxylase	[c] : arg-L + h --> agm + co2	Arginine and Proline Metabolism	4.1.1.19	SpeA (PP_0567)	PP_0567	SpeA		ENZRXN3EM_922	biosynthetic arginine decarboxylase	L-arginine => CO2 + agmatine	4.1.1.19	1_PFLU0626				c	Arginine and Proline Metabolism		ENZRXN3EM_922
ARGDE	arginine deiminase	[c] : arg-L + h2o <==> citr-L + h + nh3	class 1	Arginine and proline metabolism ;	amino acid catabolism	PA5171	ArcA					15	ARGD	Arginine Deiminase	[c] : arg-L + h2o --> citr-L + nh4	Arginine and Proline Metabolism	3.5.3.6	ArcA (PP_1001)	PP_1001	ArcA		ENZRXN3EM_383	arginine deiminase	L-arginine + H2O => ammonia + citrulline	3.5.3.6	1_PFLU4891				c	Arginine and Proline Metabolism		ENZRXN3EM_383
ASNN	L-asparaginase	[c] : asn-L + h2o --> asp-L + nh4	class 2	Amino Acid Degradation	amino acid catabolism	PA1337, PA2253	AsnB, AsnA	3.5.1.1				5	ASNN	L-asparaginase	[c] : asn-L + h2o --> asp-L + nh4	Alanine and Aspartate Metabolism	3.5.1.1	Ans-kt (PP_0495)	PP_0495	Ans-kt		ENZRXN3EM_1486__ENZRXN3EM_483	putative L-asparaginase__putative L-asparaginase II precursor	L-asparagine + H2O => ammonia + L-aspartate	3.5.1.1	1_PFLU6059;1_PFLU4161				c	Alanine and Aspartate Metabolism		ENZRXN3EM_1486__ENZRXN3EM_483
ARGSS	argininosuccinate synthase	[c] : asp-L + atp + citr-L --> amp + argsuc + h + ppi	class 2	Arginine, Putriscine, and Spermidine Metabolism	amino acid synthesis	PA3525	ArgG	6.3.4.5	25	ref gives biochemical evidence, genes from annotation and TC database		18	ARGSS	argininosuccinate synthase	[c] : asp-L + atp + citr-L --> amp + argsuc + h + ppi	Arginine and Proline Metabolism	6.3.4.5	ArgG (PP_1088)	PP_1088	ArgG		ENZRXN3EM_847	argininosuccinate synthase	L-aspartate + citrulline + ATP => L-arginino-succinate + diphosphate + AMP	6.3.4.5	1_PFLU1156				c	Arginine and Proline Metabolism		ENZRXN3EM_847
ASNS1	asparagine synthase (glutamine-hydrolysing)	[c] : asp-L + atp + gln-L + h2o --> amp + asn-L + glu-L + h + ppi	class 2	Asparagine metabolism	amino acid synthesis	PA0051, PA2084, PA3459	PhzH, AsnB2, AsnB1	6.3.5.4		not sure of mechanism. All putative from annotation, not sure if these are truly isozymes, but they are all in the family.		9	ASNS1	asparagine synthase (glutamine-hydrolysing)	[c] : asp-L + atp + gln-L + h2o --> amp + asn-L + glu-L + h + ppi	Alanine and Aspartate Metabolism	6.3.5.4	AsnBkt (PP_1750)	PP_1750	AsnBkt		ENZRXN3EM_1359	putative asparagine synthetase	L-glutamine + L-aspartate + ATP + H2O => L-glutamate + L-asparagine + diphosphate + AMP	6.3.5.4	1_PFLU4320				c	Alanine and Aspartate Metabolism		ENZRXN3EM_1359
ASPTRS	Aspartyl-tRNA synthetase	[c] : asp-L + atp + trnaasp --> amp + asptrna + ppi	class 2	tRNA Charging	trna synthetases	PA0963	AspS	6.1.1.12				8	ASPTRS	Aspartyl-tRNA synthetase	[c] : asp-L + atp + trnaasp --> amp + asptrna + ppi	Alanine and Aspartate Metabolism	6.1.1.12	AspS (PP_1213)	PP_1213	AspS		ENZRXN3EM_374	aspartyl-tRNA synthetase	tRNAasp + L-aspartate + ATP => L-aspartyl-tRNAasp + diphosphate + AMP	6.1.1.12	1_PFLU4917				c	Alanine and Aspartate Metabolism	temp	ENZRXN3EM_374
ASPK	aspartate kinase	[c] : asp-L + atp <==> 4pasp + adp	class 2	Threonine and Lysine Metabolism	amino acid synthesis	PA0904	LysC	2.7.2.4		req'd for glycogen biosynthesis. Blasted for the ecoli version (NT02EC4565= tigr locus name), and didn't find it in system. Possibly NT03PA2256 (Pseud. locus name in simpheny), GalU gene.		355	ASPKi	aspartate kinase, irreversible	[c] : asp-L + atp --> 4pasp + adp	Lysine Biosynthesis	2.7.2.4	LysC (PP_4473)	PP_4473	LysC		ENZRXN3EM_4037	Formylglutamate amidohydrolase	N-formyl-L-glutamate + H2O => L-glutamate + formate	3.5.1.68	1_PFLU0370				c	Histidine Metabolism		ENZRXN3EM_4037
ASPCT	aspartate carbamoyltransferase	[c] : asp-L + cbp --> cbasp + h + pi	class 2	Purine and Pyrimidine Biosynthesis	nucleotide synthesis	PA0402	PyrB	2.1.3.2				613	ASPCT	aspartate carbamoyltransferase	[c] : asp-L + cbp --> cbasp + h + pi	Pyrimidine Metabolism	2.1.3.2	PyrBec (PP_4998)	PP_4998	PyrBec		ENZRXN3EM_243	aspartate carbamoyltransferase	L-aspartate + carbamoyl-phosphate => N-carbamoyl-L-aspartate + phosphate	2.1.3.2	1_PFLU5758:1_PFLU5759				c	Pyrimidine Metabolism		ENZRXN3EM_243
ADSS_i	adenylosuccinate synthetase	[c] : asp-L + gtp + imp --> dcamp + gdp + (2) h + pi	class 2	Purine and Pyrimidine Biosynthesis	nucleotide synthesis	PA4938	PurA	6.3.4.4	25	ref gives biochemical evidence, genes from annotation and TC database		567	ADSS	adenylosuccinate synthase	[c] : asp-L + gtp + imp --> dcamp + gdp + (2) h + pi	Purine Metabolism	6.3.4.4	PurA (PP_4889)	PP_4889	PurA		ENZRXN3EM_938	adenylosuccinate synthetase	L-aspartate + inosine-5'-phosphate + GTP => adenylo-succinate + phosphate + GDP	6.3.4.4	1_PFLU0525				c	Purine Metabolism		ENZRXN3EM_938
ASPO6	L-aspartate oxidase	[c] : asp-L + o2 --> h + h2o2 + iasp	class 1	NAD Biosynthesis	vitamin and cofactor synthesis	PA0761	NadB			ID'd by EC# in annotation and KEGG		406	ASPO6	L-aspartate oxidase	[c] : asp-L + o2 --> h + h2o2 + iasp	Nicotinate and Nicotinamide		NadB (PP_1426)	PP_1426	NadB		ENZRXN3EM_120	L-aspartate oxidase (complex)	L-aspartate + O2 => H2O2 + iminoaspartate	1.4.3.-	1_PFLU1465				c	Nicotinate and Nicotinamide		ENZRXN3EM_120
ASPT	L-aspartase	[c] : asp-L --> fum + nh4	class 2	Amino Acid Degradation	amino acid catabolism	PA5429	AspA	4.3.1.1	9	corrected from MAN6PI-2		7	ASPT	L-aspartase	[c] : asp-L --> fum + nh4	Alanine and Aspartate Metabolism	4.3.1.1	AspA (PP_5338)	PP_5338	AspA		ENZRXN3EM_194	aspartate ammonia-lyase	L-aspartate => ammonia + fumarate	4.3.1.1	1_PFLU6057				c	Alanine and Aspartate Metabolism		ENZRXN3EM_194
DHDPS	dihydrodipicolinate synthase	[c] : aspsa + pyr --> 23dhdp + h + (2) h2o	class 3	Threonine and Lysine Metabolism	amino acid synthesis	PA0223, PA1254, PA4188, PA1010	DapA_h, DapA	4.2.1.52	21	ref shows this reaction. Putative link to PA0400 from annotation		360	DHDPS	dihydrodipicolinate synthase	[c] : aspsa + pyr --> 23dhdp + h + (2) h2o	Lysine Biosynthesis	4.2.1.52	DapA (PP_1237)	PP_1237	DapA		ENZRXN3EM_1100__ENZRXN3EM_1130__ENZRXN3EM_1283__ENZRXN3EM_786	putative dihydrodipicolinate synthase__putative dihydrodipicolinate synthase__putative dihydrodipicolinate synthase__dihydrodipicolinate synthase	pyruvate + L-aspartate-semialdehyde => L-2,3-dihydrodipicolinate + 2 H2O	4.2.1.52	1_PFLU1408;1_PFLU1939;1_PFLU3405;1_PFLU1477				c	Lysine Biosynthesis		ENZRXN3EM_1100__ENZRXN3EM_1130__ENZRXN3EM_1283__ENZRXN3EM_786
GLUTCOAs	glutaryl-coa synthetase	[c] : atp + coa + glutar --> adp + glutcoa + pi	class 4	Lysine Catabolism	amino acid catabolism			6.2.1.6		from annotation and rxn from TC database		376	GLCOAS	glutaryl-CoA synthetase	[c] : atp + coa + glutar --> adp + glutcoa + pi	Lysine Metabolism	6.2.1.6					MVRXN_249	glutaryl-CoA synthetase	ATP + coenzyme A + glutarate => ADP + phosphate + glutaryl-CoA	6.2.1.6					c	Lysine Metabolism		MVRXN_249
HGBAMCOC	hydrogenobyrinic acid a,c-diamide cobaltochelatase	[c] : atp + cobalt2 + h2o + hgbam + nadh --> adp + co2dam + h + nad + pi	class 4	Cobalamin biosynthesis ;	vitamin and cofactor synthesis	PA1923, PA2944	CobN_h, CobN			from annotation		526	COCHL	cobaltochelatase	[c] : atp + cobalt2 + h2o + hgbam --> adp + co2dam + (2) h + pi	Porphyrin and Chlorophyll Metabolism		CobN (PP_3507)	PP_3507	CobN		ENZRXN3EM_72	CobN - cobalamin cobalt insertion complex	hydrogenobyrinate a,c-diamide + Co2+ + ATP + H2O => cob(II)yrinic acid a,c-diamide + ADP + phosphate + 2 H+	6.6.1.2	1_PFLU2670:1_PFLU2671:1_PFLU2672				c	Porphyrin and Chlorophyll Metabolism		ENZRXN3EM_72
GLUCYSL	glutamate-cysteine ligase	[c] : atp + cys-L + glu-L --> adp + glucys + h + pi	class 2	Glutathione Biosynthesis	vitamin and cofactor synthesis	PA5203	GshA	6.3.2.2		from annotation and rxn from TC database, rxn for B-ketoadipate from articles pcat and pcat2 in aeruginosa file		205	GLUCYS	gamma-glutamylcysteine synthetase	[c] : atp + cys-L + glu-L --> adp + glucys + h + pi	Glutamate Metabolism	6.3.2.2	GshA (PP_0243)	PP_0243	GshA		ENZRXN3EM_984	glutamate--cysteine ligase	L-cysteine + L-glutamate + ATP => L-gamma-glutamylcysteine + phosphate + ADP	6.3.2.2	1_PFLU0256				c	Glutamate Metabolism		ENZRXN3EM_984
CYSTRS	Cysteinyl-tRNA synthetase	[c] : atp + cys-L + trnacys --> amp + cystrna + ppi	class 2	Cysteine metabolism ; Aminoacyl-tRNA biosynthesis ;	trna synthetases	PA1795	CysS	6.1.1.16				75	CYSTRS	Cysteinyl-tRNA synthetase	[c] : atp + cys-L + trnacys --> amp + cystrna + ppi	Cysteine Metabolism	6.1.1.16	CysS (PP_2905)	PP_2905	CysS		ENZRXN3EM_1314	cysteinyl-tRNA synthetase	tRNAcys + L-cysteine + ATP => L-cysteinyl-tRNAcys + diphosphate + AMP	6.1.1.16	1_PFLU3871				c	Cysteine Metabolism	temp	ENZRXN3EM_1314
DHFS	dihydrofolate synthase	[c] : atp + dhpt + glu-L --> adp + dhf + h + pi	class 2	Folate Metabolism	vitamin and cofactor synthesis	PA3111	FolC	6.3.2.12				173	DHFS	dihydrofolate synthase	[c] : atp + dhpt + glu-L --> adp + dhf + h + pi	Folate Biosynthesis	6.3.2.12	FolC (PP_1997)	PP_1997	FolC		ENZRXN3EM_481	dihydrofolate:folylpolyglutamate synthetase; dihydrofolate synthetase	L-glutamate + ATP + 7,8-dihydropteroate => phosphate + ADP + 7,8-dihydrofolate	6.3.2.12	1_PFLU4186				c	Folate Biosynthesis		ENZRXN3EM_481
DPCOAK	dephospho-CoA kinase	[c] : atp + dpcoa --> adp + coa + h	class 2	Coenzyme A Biosynthesis	vitamin and cofactor synthesis	PA4529	CoaE	2.7.1.24				443	DPCOAK	dephospho-CoA kinase	[c] : atp + dpcoa --> adp + coa + h	Pantothenate and CoA Biosynthesis	2.7.1.24	CoaE.1 (PP_0631)	PP_0631	CoaE.1		ENZRXN3EM_900	dephospho-CoA kinase	dephospho-CoA + ATP => ADP + coenzyme A	2.7.1.24	1_PFLU0789				c	Pantothenate and CoA Biosynthesis		ENZRXN3EM_900
PRFGS	phosphoribosylformylglycinamidine synthase	[c] : atp + fgam + gln-L + h2o --> adp + fpram + glu-L + (2) h + pi	class 2	Purine and Pyrimidine Biosynthesis	nucleotide synthesis	PA3763	PurL	6.3.5.3		from TCDB and annotation		608	PRFGS	phosphoribosylformylglycinamidine synthase	[c] : atp + fgam + gln-L + h2o --> adp + fpram + glu-L + h + pi	Purine Metabolism	6.3.5.3	PurL (PP_1037)	PP_1037	PurL		ENZRXN3EM_363	phosphoribosylformylglycinamidine synthase	ATP + 5'-phosphoribosyl-N-formylglycineamide + L-glutamine + H2O => L-glutamate + ADP + phosphate + 5-phosphoribosyl-N-formylglycineamidine	6.3.5.3	1_PFLU5034				c	Purine Metabolism		ENZRXN3EM_363
FMNAT	FMN adenylyltransferase	[c] : atp + fmn + h --> fad + ppi	class 2	Riboflavin Metabolism	vitamin and cofactor synthesis	PA4561	RibF	2.7.7.2	3,4	5' nucleotidease function/presence is present in pseudomonas aeruginosa ,gene association is from expasy, not extremely confident in the gene		652	FMNAT	FMN adenylyltransferase	[c] : atp + fmn + h --> fad + ppi	Riboflavin Metabolism	2.7.7.2	RibFkt (PP_0602)	PP_0602	RibFkt		ENZRXN3EM_1575	FMN adenylyltransferase	ATP + FMN => diphosphate + FAD	2.7.7.2	1_PFLU0767				c	Riboflavin Metabolism		ENZRXN3EM_1575
GART	Phosphoribosylglycinamide formyltransferase 2	[c] : atp + for + gar --> adp + fgam + h + pi	class 2	Purine and Pyrimidine Biosynthesis	nucleotide synthesis	PA3751, PA0836	PurT	Undetermined		from annotation and rxn from TC database		575	GART	GAR transformylase-T	[c] : atp + for + gar --> adp + fgam + h + pi	Purine Metabolism		PurT (PP_1457)	PP_1457	PurT		ENZRXN3EM_34	PurT; phosphoribosylglycinamide formyltransferase 2	5-phospho-ribosyl-glycineamide + formate + ATP => phosphate + 5'-phosphoribosyl-N-formylglycineamide + ADP	2.1.2.-	1_PFLU5017				c	Purine Metabolism		ENZRXN3EM_34
PRAIS	phosphoribosylaminoimidazole synthetase	[c] : atp + fpram --> adp + air + h + pi	class 2	Purine and Pyrimidine Biosynthesis	nucleotide synthesis	PA0945	PurM	6.3.3.1	11	from annotation and ref.		606	PRAIS	phosphoribosylaminoimidazole synthase	[c] : atp + fpram --> adp + air + (2) h + pi	Purine Metabolism	6.3.3.1	PurM (PP_1665)	PP_1665	PurM		ENZRXN3EM_1381	putative phosphoribosylaminoimidazole synthetase	ATP + 5-phosphoribosyl-N-formylglycineamidine => ADP + phosphate + 5-aminoimidazole ribonucleotide	6.3.3.1	1_PFLU4499				c	Purine Metabolism		ENZRXN3EM_1381
HEX1	hexokinase (D-glucose:ATP)	[c] : atp + glc-D --> adp + g6p + h	class 2	Glycolysis/Gluconeogenesis	central metabolism	PA3193	Glk	2.7.1.2				322	HEX1	hexokinase (D-glucose:ATP)	[c] : atp + glc-D --> adp + g6p + h	Glycolysis	2.7.1.1	Glk (PP_1011)	PP_1011	Glk		ENZRXN3EM_369	glucokinase	beta-D-glucose + ATP => beta-D-glucose-6-phosphate + ADP	2.7.1.2	1_PFLU4963				c	Glycolysis		ENZRXN3EM_369
GNK	gluconokinase	[c] : atp + glcn-D --> 6pgc + adp + h	class 2	Alternate Carbon Metabolism	central metabolism	PA2321, PA2321	GntK, GntV	2.7.1.12				321	GNK	gluconokinase	[c] : atp + glcn --> 6pgc + adp + h	Glycolysis	2.7.1.12	Gnuk (PP_3416)	PP_3416	Gnuk		ENZRXN3EM_392__ENZRXN3EM_502	Glucokinase	ATP + gluconate => 6-phospho-D-gluconate + ADP	2.7.1.12	1_PFLU4811;1_PFLU3992				c	Glycolysis		ENZRXN3EM_392__ENZRXN3EM_502
CTPS2	CTP synthase (glutamine)	[c] : atp + gln-L + h2o + utp --> adp + ctp + glu-L + (2) h + pi	class 2	Purine and Pyrimidine Biosynthesis	nucleotide synthesis	PA3637	PyrG	6.3.4.2	25	ref gives biochemical evidence, genes from annotation and TC database		616	CTPS2	CTP synthase (glutamine)	[c] : atp + gln-L + h2o + utp --> adp + ctp + glu-L + (2) h + pi	Pyrimidine Metabolism	6.3.4.2	PyrG (PP_1610)	PP_1610	PyrG		ENZRXN3EM_823	CTP synthase	ATP + UTP + L-glutamine + H2O => ADP + phosphate + CTP + L-glutamate	6.3.4.2	1_PFLU1289				c	Pyrimidine Metabolism		ENZRXN3EM_823
GMPS2	GMP synthase (glutamine-hydrolysing)	[c] : atp + gln-L + h2o + xmp --> amp + glu-L + gmp + (2) h + ppi	class 3	Purine and Pyrimidine Biosynthesis	nucleotide synthesis	PA3769, PA1742	GuaA, GuaA_h	6.3.5.2		two of these proteins are putative, nhaP is high confidence		579	GMPS2	GMP synthase	[c] : atp + gln-L + h2o + xmp --> amp + glu-L + gmp + (2) h + ppi	Purine Metabolism	6.3.5.2	GuaA (PP_1032)	PP_1032	GuaA		ENZRXN3EM_1171__ENZRXN3EM_358	putative glutamine amidotransferase__GMP synthase (glutamine-hydrolyzing)	xanthosine-5-phosphate + L-glutamine + ATP + H2O => L-glutamate + GMP + diphosphate + AMP	6.3.5.2	1_PFLU2324;1_PFLU5043				c	Purine Metabolism		ENZRXN3EM_1171__ENZRXN3EM_358
GTHS	glutathione synthase	[c] : atp + glucys + gly --> adp + gthrd + h + pi	class 2	Glutathione Biosynthesis	vitamin and cofactor synthesis	PA0407	GshB	6.3.2.3	15	not sure of stoichiometry.		212	GTHS	glutathione synthetase	[c] : atp + glucys + gly --> adp + gthrd + h + pi	Glutamate Metabolism	6.3.2.3	GshB (PP_4993)	PP_4993	GshB		ENZRXN3EM_245	glutathione synthetase	glycine + L-gamma-glutamylcysteine + ATP => glutathione + phosphate + ADP	6.3.2.3	1_PFLU5753				c	Glutamate Metabolism		ENZRXN3EM_245
UAMAGS	UDP-N-acetylmuramoyl-L-alanyl-D-glutamate synthetase	[c] : atp + glu-D + uama --> adp + h + pi + uamag	class 2	Cell Envelope Biosynthesis	cell wall / LPS synthesis	PA4414	MurD	6.3.2.9	11	from annotation and ref.		214	UAMAGS	UDP-N-acetylmuramoyl-L-alanyl-D-glutamate synthetase	[c] : atp + glu-D + uama --> adp + h + pi + uamag	Glutamate Metabolism	6.3.2.9	MurD (PP_1335)	PP_1335	MurD		ENZRXN3EM_872	UDP-N-acetylmuramoylalanine--D-glutamate ligase	UDP-N-acetylmuramoyl-L-alanine + D-glutamate + ATP => UDP-N-acetylmuramoyl-L-alanyl-D-glutamate + phosphate + ADP	6.3.2.9	1_PFLU0945				c	Glutamate Metabolism		ENZRXN3EM_872
GLNS_i	glutamine synthetase	[c] : atp + glu-L + nh4 --> adp + gln-L + h + pi	class 1	Glutamate and Glutamine Biosynthesis	amino acid synthesis	PA5119, PA0298, PA5508, PA0296, PA3356, PA2040, PA5522	GlnA, SpuB, GlnA_h	6.3.1.2		from annotation and KEGG and TC database		202	GLNS	glutamine synthetase	[c] : atp + glu-L + nh4 --> adp + gln-L + h + pi	Glutamate Metabolism	6.3.1.2	GlnA (PP_5046)	PP_5046	GlnA		ENZRXN3EM_78__ENZRXN3EM_972__ENZRXN3EM_1106__ENZRXN3EM_1151__ENZRXN3EM_1228__ENZRXN3EM_1467__ENZRXN3EM_1468	GlnT; glutamine synthetase III__glutamine synthetase__putative glutamine synthetase__putative glutamine synthetase__putative glutamine synthetase__putative glutamine synthetase__putative glutamine synthetase	ammonia + L-glutamate + ATP => L-glutamine + ADP + phosphate	6.3.1.2	1_PFLU2323;1_PFLU0348;1_PFLU1514;1_PFLU2163;1_PFLU3065;1_PFLU5847;1_PFLU5849				c	Glutamate Metabolism		ENZRXN3EM_78__ENZRXN3EM_972__ENZRXN3EM_1106__ENZRXN3EM_1151__ENZRXN3EM_1228__ENZRXN3EM_1467__ENZRXN3EM_1468
GLUTRS	Glutamyl-tRNA synthetase	[c] : atp + glu-L + trnaglu --> amp + glutrna + ppi	class 2	Tetrapyrrole Biosynthesis	vitamin and cofactor synthesis	PA3134, PA4724	GltX, YadB	6.1.1.17				210	GLUTRS	Glutamyl-tRNA synthetase	[c] : atp + glu-L + trnaglu --> amp + glutrna + ppi	Glutamate Metabolism	6.1.1.17	GltX (PP_1977)	PP_1977	GltX		ENZRXN3EM_472	putative glutamyl-tRNA synthetase	tRNAglu + L-glutamate + ATP => L-glutamyl-tRNAglu + diphosphate + AMP	6.1.1.17	1_PFLU4207				c	Glutamate Metabolism	temp	ENZRXN3EM_472
GLU5K	glutamate 5-kinase	[c] : atp + glu-L --> adp + glu5p	class 2	Proline Biosynthesis	amino acid synthesis	PA4565	ProB	2.7.2.11	9			896	GLU5K	glutamate 5-kinase	[c] : atp + glu-L --> adp + glu5p	Urea cycle/amino group metabolism	2.7.2.11	ProB_TM (PP_0691)	PP_0691	ProB_TM		ENZRXN3EM_340	glutamate 5-kinase	L-glutamate + ATP => L-glutamate-5-phosphate + ADP	2.7.2.11	1_PFLU5168				c	Urea cycle/amino group metabolism		ENZRXN3EM_340
PRAGSr	phosphoribosylglycinamide synthase	[c] : atp + gly + pram <==> adp + gar + h + pi	class 2	Purine and Pyrimidine Biosynthesis	nucleotide synthesis	PA4855	PurD	6.3.4.13				605	PRAGS	phosphoribosylglycinamide synthetase	[c] : atp + gly + pram --> adp + gar + h + pi	Purine Metabolism	6.3.4.13	PurD (PP_4823)	PP_4823	PurD		ENZRXN3EM_927	phosphoribosylamine--glycine ligase	5-phospho-beta-D-ribosyl-amine + ATP + glycine => ADP + phosphate + 5-phospho-ribosyl-glycineamide	6.3.4.13	1_PFLU0611				c	Purine Metabolism		ENZRXN3EM_927
GLYTRS	Glycyl-tRNA synthetase	[c] : atp + gly + trnagly --> amp + glytrna + ppi	class 2	Glycine, serine and threonine metabolism ; Aminoacyl-tRNA biosynthesis ;	trna synthetases	PA0008, PA0009	GlyS+GlyQ	6.1.1.14				293	GLYTRS	Glycyl-tRNA synthetase	[c] : atp + gly + trnagly --> amp + glytrna + ppi	Glycine, Serine and threonine metabolism	6.1.1.14	GlyQS ( PP_0060 and PP_0061 )	( PP_0060 and PP_0061 )	GlyQS		ENZRXN3EM_1011	glycyl-tRNA synthetase	tRNAgly + glycine + ATP => glycyl-tRNAgly + diphosphate + AMP	6.1.1.14	1_PFLU0011:1_PFLU0010				c	Glycine, Serine and threonine metabolism	temp	ENZRXN3EM_1011
GLYK	glycerol kinase	[c] : atp + glyc --> adp + glyc3p + h	class 3	Alternate Carbon Metabolism	lipid synthesis	PA3582, PA3579, PA1487	GlpK, GlpK_h	2.7.1.30				244	GLYK	glycerol kinase	[c] : atp + glyc --> adp + glyc3p + h	Glycerophospholipid Metabolism	2.7.1.30	GlpK (PP_1075)	PP_1075	GlpK		ENZRXN3EM_1310__ENZRXN3EM_852	glycerol kinase__glycerol kinase	glycerol + ATP => sn-glycerol-3-phosphate + ADP	2.7.1.30	1_PFLU3723;1_PFLU1142				c	Glycerophospholipid Metabolism		ENZRXN3EM_1310__ENZRXN3EM_852
GLYCK	glycerate kinase	[c] : atp + glyc-R --> 3pg + adp + h	class 4	Energy metabolism	unassigned	PA1052	YhaD	2.7.1.31				290	GLYCK	glycerate kinase	[c] : atp + glyc-R --> 3pg + adp + h	Glycine, Serine and threonine metabolism	2.7.1.31	GlxK (PP_3178)	PP_3178	GlxK		ENZRXN3EM_625	glycerate kinase	glycerate + ATP => 3-phosphoglycerate + ADP	2.7.1.31	1_PFLU3004				c	Glycine, Serine and threonine metabolism		ENZRXN3EM_625
SADT2	sulfate adenylyltransferase	[c] : atp + gtp + h2o + so4 --> aps + gdp + pi + ppi	class 1	Cysteine Metabolism	sulfur metabolism	PA4443, PA4442	CysD+CysN	2.7.7.4	3,4	5' nucleotidease function/presence is present in pseudomonas aeruginosa ,gene association is from expasy, not extremely confident in the gene		680	SADT	sulfate adenylyltransferase	[c] : atp + h + so4 --> aps + ppi	Sulfur Metabolism	2.7.7.4	CysDN ( PP_1303 and PP_1304 )	( PP_1303 and PP_1304 )	CysDN		ENZRXN3EM_1387__ENZRXN3EM_910	putative sulfurylase__sulfate adenylyltransferase	sulfate + ATP => adenosine 5'-phosphosulfate + diphosphate	2.7.7.4	1_PFLU4624;1_PFLU0761:1_PFLU0760				c	Sulfur Metabolism		ENZRXN3EM_1387__ENZRXN3EM_910
GTPDPK	GTP diphosphokinase	[c] : atp + gtp --> amp + gdptp + h	class 2	Cofactor and Prosthetic Group Biosynthesis	unassigned	PA0934	RelA	2.7.6.5		ID'd by EC# in annotation		581	GTPDPK	GTP diphosphokinase	[c] : atp + gtp --> amp + gdptp + h	Purine Metabolism	2.7.6.5	RelA (PP_1656)	PP_1656	RelA		ENZRXN3EM_447	GTP pyrophosphokinase	GTP + ATP => guanosine 3'-diphosphate 5'-triphosphate + AMP	2.7.6.5	1_PFLU4505				c	Purine Metabolism		ENZRXN3EM_447
NNAT	nicotinate-nucleotide adenylyltransferase	[c] : atp + h + nicrnt --> dnad + ppi	class 2	NAD Biosynthesis	vitamin and cofactor synthesis	PA4006	NadD	2.7.7.18				410	NNATr	nicotinate-nucleotide adenylyltransferase	[c] : atp + h + nicrnt <==> dnad + ppi	Nicotinate and Nicotinamide	2.7.7.18	NadD (PP_4810)	PP_4810	NadD		ENZRXN3EM_1449	putative nicotinate-nucleotide adenylyltransferase	ATP + nicotinate nucleotide => diphosphate + deamido-NAD	2.7.7.18	1_PFLU5426				c	Nicotinate and Nicotinamide		ENZRXN3EM_1449
PTPATi	pantetheine-phosphate adenylyltransferase	[c] : atp + h + pan4p --> dpcoa + ppi	class 2	Coenzyme A Biosynthesis	vitamin and cofactor synthesis	PA0363	CoaD	2.7.7.3	3,4	5' nucleotidease function/presence is present in pseudomonas aeruginosa ,gene association is from expasy, not extremely confident in the gene		451	PTPAT	pantetheine-phosphate adenylyltransferase	[c] : atp + h + pan4p <==> dpcoa + ppi	Pantothenate and CoA Biosynthesis	2.7.7.3	CoaD (PP_5123)	PP_5123	CoaD		ENZRXN3EM_241	phosphopantetheine adenylyltransferase	pantetheine 4'-phosphate + ATP => dephospho-CoA + diphosphate	2.7.7.3	1_PFLU5791				c	Pantothenate and CoA Biosynthesis		ENZRXN3EM_241
METAT	methionine adenosyltransferase	[c] : atp + h2o + met-L --> amet + pi + ppi	class 2	Methionine Metabolism	sulfur metabolism	PA0546	MetK	2.5.1.6				404	METAT	methionine adenosyltransferase	[c] : atp + h2o + met-L --> amet + pi + ppi	Methionine Metabolism	2.5.1.6	MetK (PP_4967)	PP_4967	MetK		ENZRXN3EM_249	S-adenosylmethionine synthetase	ATP + L-methionine + H2O => phosphate + diphosphate + S-adenosyl-L-methionine	2.5.1.6	1_PFLU5709				c	Methionine Metabolism		ENZRXN3EM_249
PPS	phosphoenolpyruvate synthase	[c] : atp + h2o + pyr --> amp + (2) h + pep + pi	class 2	Glycolysis/Gluconeogenesis	central metabolism	PA1770	Pps	2.7.9.2		add putative PA3043 isozyme (--)		331	PPS	phosphoenolpyruvate synthase	[c] : atp + h2o + pyr --> amp + (2) h + pep + pi	Glycolysis	2.7.9.2	PpsA (PP_2082)	PP_2082	PpsA		ENZRXN3EM_431	putative phosphoenolpyruvate synthase	pyruvate + ATP + H2O => phosphate + phosphoenolpyruvate + AMP	2.7.9.2	1_PFLU4620				c	Glycolysis		ENZRXN3EM_431
PC	pyruvate carboxylase	[c] : atp + hco3 + pyr --> adp + h + oaa + pi	class 3	Pyruvate metabolism ; Citrate cycle (TCA cycle) ;	central metabolism	PA1400	PycA	6.4.1.1		not sure of mechanism. All putative from annotation, not sure if these are truly isozymes, but they are all in the family.		701	PC	pyruvate carboxylase	[c] : atp + hco3 + pyr --> adp + h + oaa + pi	TCA Cycle	6.4.1.1	AccC (PP_5347)	PP_5347	AccC		MVRXN_225	pyruvate carboxylase	ATP + HCO3- + pyruvate => ADP + H+ + oxaloacetate + phosphate	6.4.1.1	1_PFLU6071				c	TCA Cycle		MVRXN_225
HISTRS	Histidyl-tRNA synthetase	[c] : atp + his-L + trnahis --> amp + histrna + ppi	class 4	tRNA Charging	trna synthetases	PA3802, PA4939	HisS, HisX	6.1.1.21		ID'd by EC# in annotation and KEGG, other rxns also assoc with this ec#		337	HISTRS	Histidyl-tRNA synthetase	[c] : atp + his-L + trnahis --> amp + histrna + ppi	Histidine Metabolism	6.1.1.21	HisS (PP_0854)	PP_0854	HisS		ENZRXN3EM_354	Histidyl-tRNA synthetase	tRNAhis + L-histidine + ATP => L-histidyl-tRNAhis + diphosphate + AMP	6.1.1.21	1_PFLU5056				c	Histidine Metabolism	temp	ENZRXN3EM_354
HSK	homoserine kinase	[c] : atp + hom-L --> adp + h + phom	class 1	Threonine and Lysine Metabolism	amino acid synthesis	PA1757, PA5495	ThrH, ThrB	2.7.1.39				294	HSK	homoserine kinase	[c] : atp + hom-L --> adp + h + phom	Glycine, Serine and threonine metabolism	2.7.1.39	ThrB (PP_0121)	PP_0121	ThrB		ENZRXN3EM_996	homoserine kinase	homoserine + ATP => O-phospho-L-homoserine + ADP	2.7.1.39	1_PFLU0077				c	Glycine, Serine and threonine metabolism		ENZRXN3EM_996
ILETRS	Isoleucyl-tRNA synthetase	[c] : atp + ile-L + trnaile --> amp + iletrna + ppi	class 2	Valine, leucine and isoleucine biosynthesis ; Aminoacyl-tRNA biosynthesis ;	trna synthetases	PA4560	IleS	6.1.1.5				921	ILETRS	Isoleucyl-tRNA synthetase	[c] : atp + ile-L + trnaile --> amp + iletrna + ppi	Valine, Leucine, and Isoleucine Metabolism	6.1.1.5	IleS (PP_0603)	PP_0603	IleS		ENZRXN3EM_906	isoleucyl-tRNA synthetase	tRNAile + L-isoleucine + ATP => L-isoleucyl-tRNAile + diphosphate + AMP	6.1.1.5	1_PFLU0768				c	Valine, leucine and isoleucine degradation	temp	ENZRXN3EM_906
LEUTRS	Leucyl-tRNA synthetase	[c] : atp + leu-L + trnaleu --> amp + leutrna + ppi	class 2	Valine, leucine and isoleucine biosynthesis ; Aminoacyl-tRNA biosynthesis ;	trna synthetases	PA3987	LeuS	6.1.1.4				928	LEUTRS	Leucyl-tRNA synthetase	[c] : atp + leu-L + trnaleu --> amp + leutrna + ppi	Valine, Leucine, and Isoleucine Metabolism	6.1.1.4	LeuS (PP_4794)	PP_4794	LeuS		ENZRXN3EM_303	leucyl-tRNA synthetase	L-leucine + tRNAleu + ATP => L-leucyl-tRNAleu + diphosphate + AMP	6.1.1.4	1_PFLU5410				c	Valine, leucine and isoleucine degradation	temp	ENZRXN3EM_303
LYSTRS	Lysyl-tRNA synthetase	[c] : atp + lys-L + trnalys --> amp + lystrna + ppi	class 2	Lysine biosynthesis ; Aminoacyl-tRNA biosynthesis ;	trna synthetases	PA3700	LysS	6.1.1.6		ID'd by EC# in annotation and KEGG. Irreversible because of modeling evidence, to prevent free ATP		362	LYSTRS	Lysyl-tRNA synthetase	[c] : atp + lys-L + trnalys --> amp + lystrna + ppi	Lysine Biosynthesis	6.1.1.6	LysS (PP_1496)	PP_1496	LysS		ENZRXN3EM_840	lysyl-tRNA synthetase	tRNAlys + L-lysine + ATP => L-lysyl-tRNAlys + diphosphate + AMP	6.1.1.6	1_PFLU1228				c	Lysine Biosynthesis	temp	ENZRXN3EM_840
METTRS	Methionyl-tRNA synthetase	[c] : atp + met-L + trnamet --> amp + mettrna + ppi	class 2	Selenoamino acid metabolism ; Methionine metabolism ; Aminoacyl-tRNA biosynthesis ;	trna synthetases	PA3482	MetG	6.1.1.10				397	METTRS	Methionyl-tRNA synthetase	[c] : atp + met-L + trnamet --> amp + mettrna + ppi	Methionine Metabolism	6.1.1.10	MetG (PP_1097)	PP_1097	MetG		ENZRXN3EM_844	methionyl-tRNA synthetase	tRNAmet + L-methionine + ATP => L-methionyl-tRNAmet + diphosphate + AMP	6.1.1.10	1_PFLU1161				c	Methionine Metabolism	temp	ENZRXN3EM_844
NADK	NAD kinase	[c] : atp + nad --> adp + h + nadp	class 4	NAD Biosynthesis	vitamin and cofactor synthesis	PA3088	NadFGp	2.7.1.23				407	NADK	NAD kinase	[c] : atp + nad --> adp + h + nadp	Nicotinate and Nicotinamide	2.7.1.23	NadK (PP_2012)	PP_2012	NadK		ENZRXN3EM_659	NAD kinase	ATP + NAD+ => ADP + NADP+	2.7.1.23	1_PFLU2674				c	Nicotinate and Nicotinamide		ENZRXN3EM_659
PHETRS	Phenylalanyl-tRNA synthetase	[c] : atp + phe-L + trnaphe --> amp + phetrna + ppi	class 2	Phenylalanine, tyrosine and tryptophan biosynthesis ; Aminoacyl-tRNA biosynthesis ;	trna synthetases	PA2740, PA2739	PheS+PheT	6.1.1.20		reaction charge imbalanced, pseudocyc and expasy.		509	PHETRS	Phenylalanyl-tRNA synthetase	[c] : atp + phe-L + trnaphe --> amp + phetrna + ppi	Phenylalanine Tyrosine Tryptophan Biosynthesis	6.1.1.20	PheST ( PP_2469 and PP_2470 )	( PP_2469 and PP_2470 )	PheST		ENZRXN3EM_488	phenylalanyl-tRNA synthetase	tRNAphe + L-phenylalanine + ATP => L-phenylalanyl-tRNAphe + diphosphate + AMP	6.1.1.20	1_PFLU4144:1_PFLU4143				c	Phenylalanine Tyrosine Tryptophan Biosynthesis	temp	ENZRXN3EM_488
PNTK	pantothenate kinase	[c] : atp + pnto-R --> 4ppan + adp + h	class 3	Coenzyme A Biosynthesis	vitamin and cofactor synthesis	PA0724	CoaA	2.7.1.33				448	PNTK	pantothenate kinase	[c] : atp + pnto-R --> 4ppan + adp + h	Pantothenate and CoA Biosynthesis	2.7.1.33	PanK3.1 (PP_0438)	PP_0438	PanK3.1		ENZRXN3EM_1526	pantothenate kinase	pantothenate + ATP => D-4'-phosphopantothenate + ADP	2.7.1.33	1_PFLU5542				c	Pantothenate and CoA Biosynthesis		ENZRXN3EM_1526
PROTRS	Prolyl-tRNA synthetase	[c] : atp + pro-L + trnapro --> amp + ppi + protrna	class 2	Arginine and proline metabolism ; Aminoacyl-tRNA biosynthesis ;	trna synthetases	PA0956	ProS	6.1.1.15				32	PROTRS	Prolyl-tRNA synthetase	[c] : atp + pro-L + trnapro --> amp + ppi + protrna	Arginine and Proline Metabolism	6.1.1.15	ProS (PP_1205)	PP_1205	ProS		ENZRXN3EM_367	proline tRNA synthetase	L-proline + tRNApro + ATP => L-prolyl-tRNApro + diphosphate + AMP	6.1.1.15	1_PFLU4994				c	Arginine and Proline Metabolism	temp	ENZRXN3EM_367
ATPPRT	ATP phosphoribosyltransferase	[c] : atp + prpp --> ppi + prbatp	class 2	Histidine Metabolism	amino acid synthesis	PA4449	HisG	2.4.2.17	12,58,59	Modeling evidence, since PAO1 grows on lysine. Not sure of stoichiometry		332	ATPPRTr	ATP phosphoribosyltransferase reversible	[c] : atp + prpp <==> ppi + prbatp	Histidine Metabolism	2.4.2.17	HisG (PP_0965)	PP_0965	HisG		ENZRXN3EM_884	ATP phosphoribosyltransferase	ATP + 5-phosphoribosyl 1-pyrophosphate => phosphoribosyl-ATP + diphosphate	2.4.2.17	1_PFLU0895:1_PFLU0524				c	Histidine Metabolism		ENZRXN3EM_884
RBFK	riboflavin kinase	[c] : atp + ribflv --> adp + fmn + h	class 2	Riboflavin Metabolism	vitamin and cofactor synthesis	PA4561	RibF	2.7.1.26				655	RBFK	riboflavin kinase	[c] : atp + ribflv --> adp + fmn + h	Riboflavin Metabolism	2.7.1.26	RibFkt (PP_0602)	PP_0602	RibFkt		ENZRXN3EM_907	riboflavin biosynthesis protein	riboflavin + ATP => ADP + FMN	2.7.1.26	1_PFLU0767				c	Riboflavin Metabolism		ENZRXN3EM_907
SERTRS	Seryl-tRNA synthetase	[c] : atp + ser-L + trnaser --> amp + ppi + sertrna	class 2	Glycine, serine and threonine metabolism ; Aminoacyl-tRNA biosynthesis ;	trna synthetases	PA2612	SerS	6.1.1.11		not sure if subunits or isozymes. Assumed subunits.		300	SERTRS	Seryl-tRNA synthetase	[c] : atp + ser-L + trnaser --> amp + ppi + sertrna	Glycine, Serine and threonine metabolism	6.1.1.11	SerS (PP_4000)	PP_4000	SerS		ENZRXN3EM_564	serine tRNA synthetase	tRNAser + L-serine + ATP => L-seryl-tRNAser + diphosphate + AMP	6.1.1.11	1_PFLU3797				c	Glycine, Serine and threonine metabolism	temp	ENZRXN3EM_564
SHKK	shikimate kinase	[c] : atp + skm --> adp + h + skm5p	class 2	Aromatic Amino Acids	amino acid synthesis	PA5039	AroK	2.7.1.71		from pseudocyc, but no gene associated. This gene association is putative. Gene annotation says "UTP--glucose-1-phosphate uridylyltransferase"		515	SHKK	shikimate kinase	[c] : atp + skm --> adp + h + skm5p	Phenylalanine Tyrosine Tryptophan Biosynthesis	2.7.1.71	AroK (PP_5079)	PP_5079	AroK		ENZRXN3EM_960	shikimate kinase I	shikimate + ATP => shikimate-3-phosphate + ADP	2.7.1.71	1_PFLU0411				c	Phenylalanine Tyrosine Tryptophan Biosynthesis		ENZRXN3EM_960
THRTRS	Threonyl-tRNA synthetase	[c] : atp + thr-L + trnathr --> amp + ppi + thrtrna	class 2	Glycine, serine and threonine metabolism ; Aminoacyl-tRNA biosynthesis ;	trna synthetases	PA2744	ThrS	6.1.1.3				305	THRTRS	Threonyl-tRNA synthetase	[c] : atp + thr-L + trnathr --> amp + ppi + thrtrna	Glycine, Serine and threonine metabolism	6.1.1.3	ThrS (PP_2465)	PP_2465	ThrS		ENZRXN3EM_487	putative threonyl-tRNA synthetase	tRNAthr + L-threonine + ATP => L-threonyl-tRNAthr + diphosphate + AMP	6.1.1.3	1_PFLU4148				c	Glycine, Serine and threonine metabolism	temp	ENZRXN3EM_487
TYRTRS	Tyrosyl-tRNA synthetase	[c] : atp + trnatyr + tyr-L --> amp + ppi + tyrtrna	class 2	Tryptophan metabolism ; Aminoacyl-tRNA biosynthesis ;	trna synthetases	PA4138, PA0668	TyrS, TyrZ	6.1.1.1				519	TYRTRS	tyrosyl-tRNA synthetase	[c] : atp + trnatyr + tyr-L --> amp + ppi + tyrtrna	Phenylalanine Tyrosine Tryptophan Biosynthesis	6.1.1.1	TyrS (PP_0436)	PP_0436	TyrS		ENZRXN3EM_284	tyrosyl-tRNA synthetase	L-tyrosine + tRNAtyr + ATP => L-tyrosyl-tRNAtyr + diphosphate + AMP	6.1.1.1	1_PFLU5544				c	Phenylalanine Tyrosine Tryptophan Biosynthesis	temp	ENZRXN3EM_284
VALTRS	Valyl-tRNA synthetase	[c] : atp + trnaval + val-L --> amp + ppi + valtrna	class 2	Valine, leucine and isoleucine biosynthesis ; Aminoacyl-tRNA biosynthesis ;	trna synthetases	PA3834	ValS	6.1.1.9				930	VALTRS	Valyl-tRNA synthetase	[c] : atp + trnaval + val-L --> amp + ppi + valtrna	Valine, Leucine, and Isoleucine Metabolism	6.1.1.9	ValS (PP_0977)	PP_0977	ValS		ENZRXN3EM_861	valyl-tRNA synthetase	tRNAval + L-valine + ATP => L-valyl-tRNAval + diphosphate + AMP	6.1.1.9	1_PFLU1052				c	Valine, leucine and isoleucine degradation	temp	ENZRXN3EM_861
ADNCYC	adenylate cyclase	[c] : atp --> camp + ppi	class 2	Nucleotide Salvage Pathway	nucleotide salvage	PA2191, PA3217, PA5272	ExoY, CyaB, CyaA	4.6.1.1		only modeling evidence		562	ADNCYC	adenylate cyclase	[c] : atp --> camp + ppi	Purine Metabolism	4.6.1.1	CyaA (PP_5222)	PP_5222	CyaA		ENZRXN3EM_44	CyaA; probable adenylate cyclase	ATP => cyclic-AMP + diphosphate	4.6.1.1	1_PFLU5940				c	Purine Metabolism		ENZRXN3EM_44
BADH	betaine-aldehyde dehydrogenase	[c] : betald + h2o + nad --> glyb + (2) h + nadh	class 4	Glycine, serine and threonine metabolism ;	unassigned	PA4022, PA4189, PA1027, PA4073, PA0219, PA3504, PA5312, PA5373, PA4899, PA1984, PA2125	ExaC2, BadH_h4, Pcd, BadH_h3, AldH2, BadH_h2, AldH, BetB, BadH_h5, ExaC1, BadH_h	1.2.1.8		necessary for isoleucine production. From pseudomonas.com. Ldh catalyzes leucine, isoleucine, and valine according to expasy		281	BETALDHx	betaine-aldehyde dehydrogenase	[c] : betald + h2o + nad --> glyb + (2) h + nadh	Glycine, Serine and threonine metabolism	1.2.1.8	BetB (PP_5063)	PP_5063	BetB		ENZRXN3EM_1083__ENZRXN3EM_1329__ENZRXN3EM_256	putative betaine aldehyde dehydrogenase__putative betaine aldehyde dehydrogenase__betaine aldehyde dehydrogenase	betaine aldehyde + NAD+ + H2O => glycine betaine + NADH + H+	1.2.1.8	1_PFLU1209;1_PFLU4056;1_PFLU5685				c	Glycine, Serine and threonine metabolism		ENZRXN3EM_1083__ENZRXN3EM_1329__ENZRXN3EM_256
MCMAT2	Butyryl-[acyl-carrier protein]:malonyl-[acyl-carrier-protein]C-acyltransferase (decarboxylating)	[c] : butACP + h + malACP --> 3oxhACP + ACP + co2	class 1	Fatty acid biosynthesis (path 1) ;	lipid synthesis	PA1609	FabB	2.3.1.41		ID'd by EC# in annotation.		111	3OAS60	3-oxoacyl-[acyl-carrier-protein] synthase (n-C6:0)	[c] : butACP + h + malACP --> 3ohexACP + ACP + co2	Fatty Acid Biosynthesis	2.3.1.41	( FabF (PP_1916) ) or ( FabB (PP_4175) )	( PP_1916 or PP_4175 )	( FabF ) or ( FabB )		MVRXN_115__MVRXN_126	3-oxoacyl-[acyl-carrier-protein] synthase (n-C6:0)__3-oxoacyl-[acyl-carrier-protein] synthase (n-C6:0)	butACP + H+ + malonylACP => 3ohexACP + ACP + CO2	2.3.1.41	1_PFLU4307;1_PFLU1835				c	Fatty Acid Biosynthesis		MVRXN_115__MVRXN_126
ACOAD1	acyl-CoA dehydrogenase (butanoyl-CoA)	[c] : butd2coa + h + nadh <==> btcoa + nad	class 4	Lysine Catabolism	amino acid catabolism			1.3.99.2		found locus by KEGG		137	ACOAD1f	acyl-CoA dehydrogenase (butanoyl-CoA)	[c] : btcoa + fad <==> b2coa + fadh2	Fatty Acid Metabolism	1.3.99.2	( FadE (PP_1893) ) or ( FadFx (PP_2216) )	( PP_1893 or PP_2216 )	( FadE ) or ( FadFx )		MVRXN_149__MVRXN_150__ENZRXN3EM_623	acyl-CoA dehydrogenase (butanoyl-CoA)__acyl-CoA dehydrogenase (butanoyl-CoA)__butyryl-CoA dehydrogenase	butyryl-CoA + FAD => crotonyl-CoA + FADH2	1.3.99.2	1_PFLU1865;1_PFLU3029;1_PFLU3029				c	Valine, leucine and isoleucine degradation		MVRXN_149__MVRXN_150__ENZRXN3EM_623
BENA	Benzoate dioxygenase (complex)	[c] : bz + (2) h + nadh + o2 --> bencisdiol + nad	class 3	Aromatic compound catabolism ;	unassigned	PA2517, PA2516, PA2518	XylY+XylZ+XylX	1.14.12.10				49	BZ12DOX	benzoate 1,2-dioxygenase	[c] : bz + h + nadh + o2 --> bz12diol + nad	B-Ketoadipate pathway	1.14.12.10	( BenABC ( PP_3161 and PP_3162 and PP_3163 ) ) or ( XylX (pWW0_102) and XylY (pWW0_101) and XylZ (pWW0_100) )	( ( PP_3161 and PP_3162 and PP_3163 ) or ( pWW0_102 and pWW0_101 and pWW0_100 ) )	( BenABC ) or ( XylX and XylY and XylZ )		ENZRXN3EM_335	benzoate 1,2-dioxygenase	benzoate + NADH + O2 + H+ => 1,2-dihydroxycyclohexa-3,5-diene-1-carboxylate + NAD+	1.14.12.10	1_PFLU5195:1_PFLU5194:1_PFLU5196				c	B-Ketoadipate pathway		ENZRXN3EM_335
CATA	Catechol 1,2-dioxygenase	[c] : catechol + o2 --> muc	class 2	Aromatic compound catabolism ;	unassigned	PA2507	CatA	1.13.11.1		ID'd by EC# in annotation		55	CATDOX	catechol 1,2-dioxygenase;	[c] : catechol + o2 --> ccmuac + (2) h	B-Ketoadipate pathway	1.13.11.1	( CatA2 (PP_3166) ) or ( CatA (PP_3713) )	( PP_3166 or PP_3713 )	( CatA2 ) or ( CatA )		ENZRXN3EM_338	catechol 1,2-dioxygenase	catechol + O2 => cis,cis-muconate	1.13.11.1	1_PFLU5190				c	B-Ketoadipate pathway		ENZRXN3EM_338
CHOLD2	choline dehydrogenase (FAD-dependent)	[c] : chol + fad --> betald + fadh2	class 4	Glycine, serine and threonine metabolism ;	unassigned	PA0364, PA3710, PA2124, PA5372, PA4100	BetA_h3, BetA_h, BetA_h2, BetA, BetA_h4	1.1.99.1		ID'd by EC# in annotation, mmsA is only non-hypothetical, not sure of specific reaction, these chosen because they are listed in Expasy		284	CHOLD	choline dehydrogenase	[c] : chol + nad --> betald + h + nadh	Glycine, Serine and threonine metabolism	1.1.99.1	BetA (PP_5064)	PP_5064	BetA		ENZRXN3EM_492	putative alcohol dehydrogenase	choline + NAD+ => betaine aldehyde + NADH + H+	1.1.1.1	1_PFLU4115				c	Glycine, Serine and threonine metabolism		ENZRXN3EM_492
ADCS	4-amino-4-deoxychorismate synthase	[c] : chor + gln-L --> 4adcho + glu-L	class 2	Folate Metabolism	vitamin and cofactor synthesis	PA1758	PabB			from annotation and TC database and KEGG		182	PABB	pabb	[c] : chor + nh4 --> 4adcho + h2o	Folate Biosynthesis		PabB (PP_2329)	PP_2329	PabB		ENZRXN3EM_1392	para-aminobenzoate synthase component I	L-glutamine + chorismate => L-glutamate + 4-amino-4-deoxychorismate	6.3.5.8	1_PFLU4637				c	Folate Biosynthesis		ENZRXN3EM_1392
ANS1	anthranilate synthase	[c] : chor + gln-L --> anth + glu-L + h + pyr	class 1	Aromatic Amino Acids	amino acid synthesis	PA1002, PA1001, PA0609, PA0649	PhnB+PhnA, TrpE+TrpG	4.1.3.27				501	ANS	anthranilate synthase	[c] : chor + gln-L --> anth + glu-L + h + pyr	Phenylalanine Tyrosine Tryptophan Biosynthesis	4.1.3.27	TrpEG ( PP_0417 and PP_0420 )	( PP_0417 and PP_0420 )	TrpEG		ENZRXN3EM_279__ENZRXN3EM_804	anthranilate synthase__anthranilate synthase	chorismate + L-glutamine => L-glutamate + anthranilate + pyruvate	4.1.3.27	1_PFLU5561:1_PFLU5560;1_PFLU1385:1_PFLU1384				c	Phenylalanine Tyrosine Tryptophan Biosynthesis		ENZRXN3EM_279__ENZRXN3EM_804
CHORM	chorismate mutase	[c] : chor --> pphn	class 2	Aromatic Amino Acids	amino acid synthesis	PA3166	PheA	5.4.99.5				502	CHORM	chorismate mutase	[c] : chor --> pphn	Phenylalanine Tyrosine Tryptophan Biosynthesis	5.4.99.5	PheA (PP_1769)	PP_1769	PheA		ENZRXN3EM_46	AroQ (periplasmic) chorismate mutase precursor	chorismate => prephenate	5.4.99.5	1_PFLU0346				c	Phenylalanine Tyrosine Tryptophan Biosynthesis		ENZRXN3EM_46
NTD4	5'-nucleotidase (CMP)	[c] : cmp + h2o --> cytd + pi	class 3	Salvage Pathways	nucleotide salvage	PA3625	SurE	3.1.3.5		ID'd by EC# in annotation and KEGG		634	NTD4	5'-nucleotidase (CMP)	[c] : cmp + h2o --> cytd + pi	Pyrimidine Metabolism	3.1.3.5	SurE (PP_1620)	PP_1620	SurE		MVRXN_229	5'-nucleotidase (CMP)	CMP + H2O => cytidine + phosphate	3.1.3.5	1_PFLU1299				c	Pyrimidine Metabolism		MVRXN_229
PDH	pyruvate dehydrogenase	[c] : coa + nad + pyr --> accoa + co2 + nadh	class 3	Glycolysis/Gluconeogenesis	central metabolism	PA5016, PA3416, PA3417, PA4829, PA5015	AceF+PdhB_p+PdhA_p+Lpd3+AceE	1.2.1.51				325	PDH	pyruvate dehydrogenase	[c] : coa + nad + pyr --> accoa + co2 + nadh	Glycolysis		( AceE (PP_0339) and AceF (PP_0338) and Lpd (PP_4187) ) or ( AceE (PP_0339) and AceF (PP_0338) and Lpd-3 (PP_5366) )	( ( PP_0339 and PP_0338 and PP_4187 ) or ( PP_0339 and PP_0338 and PP_5366 ) )	( AceE and AceF and Lpd ) or ( AceE and AceF and Lpd-3 )		MVRXN_280__MVRXN_281	Pyruvate dehydrogenase complex 1__Pyruvate dehydrogenase complex 2	coenzyme A + NAD+ + pyruvate => acetyl-CoA + CO2 + NADH + H+		1_PFLU0459:1_PFLU0460:1_PFLU1822;1_PFLU3918:1_PFLU3920:1_PFLU1822				c	Gluconeogenesis		MVRXN_280__MVRXN_281
3OXACOA	3-oxoadipyl-CoA thiolase	[c] : coa + oxadpcoa --> accoa + succoa	class 1	Aromatic compound catabolism ;	amino acid catabolism	PA0228	PcaF			ID'd by EC# in annotation, gtd is an enzyme (glutaredoxin) that gains a disulfide bond, this is the first in a series of reactions to detoxify arsenate. Reaction isn't balanced.		44	3OXCOAT	3-oxoadipyl-CoA thiolase	[c] : coa + oxadpcoa --> accoa + succoa	B-Ketoadipate pathway		( PcaF (PP_1377) ) or ( PaaE (PP_3280) )	( PP_1377 or PP_3280 )	( PcaF ) or ( PaaE )		ENZRXN3EM_1097	beta-ketoadipyl CoA thiolase	beta-ketoadipyl-CoA + coenzyme A => succinyl-CoA + acetyl-CoA	2.3.1.174	1_PFLU1365				c	Other		ENZRXN3EM_1097
CPPPGO	coproporphyrinogen oxidase	[c] : cpppg3 + (2) h + o2 --> (2) co2 + (2) h2o + pppg9	class 2	Tetrapyrrole Biosynthesis	vitamin and cofactor synthesis	PA0024	HemF	1.3.3.3		ID'd by EC# in annotation. Equation from expasy. Accepts other short-chain quinones as well. PA4538 probably uses a different acceptor than ubq8. Direction?		527	CPPPGO	coproporphyrinogen oxidase (O2 required)	[c] : cpppg3 + (2) h + o2 --> (2) co2 + (2) h2o + pppg9	Porphyrin and Chlorophyll Metabolism	1.3.3.3	HemF (PP_0073)	PP_0073	HemF		ENZRXN3EM_1007	coproporphyrinogen III oxidase, aerobic	coproporphyrinogen III + O2 + 2 H+ => protoporphyrinogen IX + 2 CO2 + 2 H2O	1.3.3.3	1_PFLU0023				c	Porphyrin and Chlorophyll Metabolism		ENZRXN3EM_1007
CSND	Cytosine deaminase	[c] : csn + h + h2o --> nh4 + ura	class 2	Salvage Pathways	nucleotide salvage	PA0437	CodA	3.5.4.1				615	CSND	Cytosine deaminase	[c] : csn + h + h2o --> nh4 + ura	Pyrimidine Metabolism	3.5.4.1	CodA (PP_3189)	PP_3189	CodA		ENZRXN3EM_710	cytosine deaminase	cytosine + H2O => ammonia + uracil	3.5.4.1	1_PFLU2109				c	Pyrimidine Metabolism		ENZRXN3EM_710
SHSL1	O-succinylhomoserine lyase (L-cysteine)	[c] : cys-L + suchms --> cysth-L + h + succ	class 3	Methionine Metabolism	amino acid synthesis	PA0400	MetB	4.2.99.9	5	gene association from ref. Biochemical evidence for pathway.		400	SHSL1	O-succinylhomoserine lyase (L-cysteine)	[c] : cys-L + suchms --> cyst-L + h + succ	Methionine Metabolism	4.2.99.9	MetB ( PP_0659 ) or ( PP_4594 )	( PP_0659 or PP_4594 )	MetB		ENZRXN3EM_593	putative cystathionine gamma-synthase	succinate + cystathionine => L-cysteine + O-succinyl-L-homoserine	2.5.1.48	1_PFLU3407				c	Methionine Metabolism		ENZRXN3EM_593
CYSTLr	cystathionine b-lyase reversible	[c] : cysth-L + h2o <==> hcys-L + nh4 + pyr	class 3	Methionine Metabolism	amino acid synthesis	PA0400	MetC	4.4.1.8		ID'd by EC# in annotation, probable reacrion since family homology was 0		391	CYSTL	cystathionine b-lyase	[c] : cyst-L + h2o --> hcys-L + nh4 + pyr	Methionine Metabolism	4.4.1.8					ENZRXN3EM_594	cystathionine beta-lyase	cystathionine + H2O => ammonia + pyruvate + L-homocysteine	4.4.1.8	1_PFLU3406				c	Methionine Metabolism		ENZRXN3EM_594
CYSTGL	cystathionine g-lyase	[c] : cysth-L + h2o --> 2obut + cys-L + nh4	class 3	Methionine Metabolism	amino acid synthesis	PA0400	MetC	4.4.1.1				390	CYSTGLr	cystathionine gamma-lyase	[c] : cyst-L + h2o <==> 2obut + cys-L + nh4	Methionine Metabolism	4.4.1.1	MetB ( PP_0659 ) or ( PP_4594 )	( PP_0659 or PP_4594 )	MetB		MVRXN_243	Cystathionine gamma-lyase	cystathionine + H2O => 2-oxobutanoate + L-cysteine + ammonia	4.4.1.1	1_PFLU3405				c	Methionine Metabolism		MVRXN_243
DADA	Deoxyadenosine deaminase	[c] : dad-2 + h + h2o --> din + nh4	class 3	Salvage Pathways	nucleotide salvage	PA0148	Add			reaction in simpheny is slightly different, but looks more correct.		572	DADA	Deoxyadenosine deaminase	[c] : dad-2 + h + h2o --> din + nh4	Purine Metabolism		Add (PP_0591)	PP_0591	Add		ENZRXN3EM_1054	putative adenosine deaminase	deoxyadenosine + H2O => ammonia + deoxyinosine		1_PFLU0667				c	Purine Metabolism		ENZRXN3EM_1054
NTD6	5'-nucleotidase (dAMP)	[c] : damp + h2o --> dad-2 + pi	class 3	Salvage Pathways	nucleotide salvage	PA3625	SurE	3.1.3.5		isozymes verified on KEGG. Should be PA0287 instead of PA0288.		596	NTD6	5'-nucleotidase (dAMP)	[c] : damp + h2o --> dad-2 + pi	Purine Metabolism	3.1.3.5	SurE (PP_1620)	PP_1620	SurE		MVRXN_234	5'-nucleotidase (dAMP)	dAMP + H2O => deoxyadenosine + phosphate	3.1.3.5	1_PFLU1299				c	Purine Metabolism		MVRXN_234
NTD3	5'-nucleotidase (dCMP)	[c] : dcmp + h2o --> dcyt + pi	class 3	Salvage Pathways	nucleotide salvage	PA3625	SurE	3.1.3.5		ID'd by EC# in annotation and KEGG, one of many possible rxns		632	NTD3	5'-nucleotidase (dCMP)	[c] : dcmp + h2o --> dcyt + pi	Pyrimidine Metabolism	3.1.3.5	SurE (PP_1620)	PP_1620	SurE		MVRXN_230	5'-nucleotidase (dCMP)	dCMP + H2O => deoxycytidine + phosphate						c	Pyrimidine Metabolism		MVRXN_230
DCTPD	dCTP deaminase	[c] : dctp + h + h2o --> dutp + nh4	class 3	Salvage Pathways	nucleotide salvage	PA3480	Dcd	3.5.4.13		ID'd by EC# in annotation and KEGG		619	DCTPD	dCTP deaminase	[c] : dctp + h + h2o --> dutp + nh4	Pyrimidine Metabolism	3.5.4.13	Dcd (PP_1100)	PP_1100	Dcd		ENZRXN3EM_1093	putative deoxycytidine triphosphate deaminase	dCTP + H2O => ammonia + dUTP	3.5.4.13	1_PFLU1304				c	Pyrimidine Metabolism		ENZRXN3EM_1093
MCMAT6	Dodecanoyl-[acyl-carrier-protein]:malonyl-[acyl-carrier-protein] C-acyltransferase	[c] : ddcaACP + h + malACP --> 3oxtdACP + ACP + co2	class 1	Fatty acid biosynthesis (path 1) ;	lipid synthesis	PA1609	FabB	2.3.1.41				105	3OAS140	3-oxoacyl-[acyl-carrier-protein] synthase (n-C14:0)	[c] : ddcaACP + h + malACP --> 3omrsACP + ACP + co2	Fatty Acid Biosynthesis	2.3.1.41	( FabF (PP_1916) ) or ( FabB (PP_4175) )	( PP_1916 or PP_4175 )	( FabF ) or ( FabB )		MVRXN_109__MVRXN_120	3-oxoacyl-[acyl-carrier-protein] synthase (n-C14:0)__3-oxoacyl-[acyl-carrier-protein] synthase (n-C14:0)	ddcaACP + H+ + malonylACP => 3omrsACP + ACP + CO2	2.3.1.41	1_PFLU4307;1_PFLU1835				c	Fatty Acid Biosynthesis		MVRXN_109__MVRXN_120
MCMAT5	Decanoyl-[acyl-carrier protein]:malonyl-[acyl-carrier-protein] C-acyltransferase	[c] : decACP + h + malACP --> 3oxddACP + ACP + co2	class 1	Fatty acid biosynthesis (path 1) ;	lipid synthesis	PA1609	FabB	2.3.1.41		from pseudomonas.com,		103	3OAS120	3-oxoacyl-[acyl-carrier-protein] synthase (n-C12:0)	[c] : dcaACP + h + malACP --> 3oddecACP + ACP + co2	Fatty Acid Biosynthesis	2.3.1.41	( FabF (PP_1916) ) or ( FabB (PP_4175) )	( PP_1916 or PP_4175 )	( FabF ) or ( FabB )		MVRXN_107__MVRXN_118	3-oxoacyl-[acyl-carrier-protein] synthase (n-C12:0)__3-oxoacyl-[acyl-carrier-protein] synthase (n-C12:0)	dcaACP + H+ + malonylACP => 3oddecACP + ACP + CO2	2.3.1.41	1_PFLU4307;1_PFLU1835				c	Fatty Acid Biosynthesis		MVRXN_107__MVRXN_118
NTD8	5'-nucleotidase (dGMP)	[c] : dgmp + h2o --> dgsn + pi	class 3	Salvage Pathways	nucleotide salvage	PA3625	SurE	3.1.3.5	29, 31	biochemical evidence from Matsumoto et al, annotation for gene locus		600	NTD8	5'-nucleotidase (dGMP)	[c] : dgmp + h2o --> dgsn + pi	Purine Metabolism	3.1.3.5	SurE (PP_1620)	PP_1620	SurE		MVRXN_233	5'-nucleotidase (dGMP)	dGMP + H2O => deoxyguanosine + phosphate	3.1.3.5	1_PFLU1299				c	Purine Metabolism		MVRXN_233
QULNS	quinolinate synthase	[c] : dhap + iasp --> (2) h2o + pi + quln	class 3	NAD Biosynthesis	vitamin and cofactor synthesis	PA1004	NadA		12	from annotation and rxn from TC database, Perron et al. shows that CzcA also works with B and C		412	QULNS	quinolinate synthase	[c] : dhap + iasp --> (2) h2o + pi + quln	Nicotinate and Nicotinamide		NadA (PP_1231)	PP_1231	NadA		ENZRXN3EM_123	NadA; quinolinate synthetase A	iminoaspartate + dihydroxy-acetone-phosphate => quinolinate + phosphate + 2 H2O		1_PFLU4902				c	Nicotinate and Nicotinamide		ENZRXN3EM_123
DHFRi	dihydrofolate reductase (irreversible)	[c] : dhf + h + nadph --> nadp + thf	class 2	Folate Metabolism	vitamin and cofactor synthesis	PA0350	FolA	1.5.1.3		added, assumed isozymes		424	DHFR	dihydrofolate reductase	[c] : dhf + h + nadph <==> nadp + thf	One Carbon pool by folate	1.5.1.3	FolA (PP_5132)	PP_5132	FolA		ENZRXN3EM_1313__ENZRXN3EM_236	putative dihydrofolate reductase__dihydrofolate reductase	NADPH + H+ + 7,8-dihydrofolate => NADP+ + tetrahydrofolate	1.5.1.3	1_PFLU3870;1_PFLU5803				c	One Carbon pool by folate		ENZRXN3EM_1313__ENZRXN3EM_236
DHNPA	dihydroneopterin aldolase	[c] : dhnpt --> 2ahhmp + gcald	class 2	Folate Metabolism	vitamin and cofactor synthesis	PA0582	FolB	4.1.2.25	44,45	refs along with annotations. List all as isozymes.		174	DHNPA	dihydroneopterin aldolase	[c] : dhnpt --> 2ahhmp + gcald + h	Folate Biosynthesis	4.1.2.25	FolB (PP_0392)	PP_0392	FolB		ENZRXN3EM_274	dihydroneopterin aldolase	dihydro-neo-pterin => glycolaldehyde + 6-hydroxymethyl-dihydropterin	4.1.2.25	1_PFLU5587				c	Folate Biosynthesis		ENZRXN3EM_274
NNDMBRT	nicotinate-nucleotide-dimethylbenzimidazole phosphoribosyltransferase	[c] : dmbzid + nicrnt --> 5prdmbz + h + nac	class 2	Cobalamin biosynthesis ;	vitamin and cofactor synthesis	PA1279	CobU	2.4.2.21				1037	NNDMBRT	Nicotinate-nucleotide dimethylbenzimidazole phosphoribosyltransferase	[c] : dmbzid + nicrnt --> 5prdmbz + h + nac			CobT (PP_1679)	PP_1679	CobT		ENZRXN3EM_1378	putative nicotinate-nucleotide--dimethylbenzimidazole phosphoribosyltransferase	nicotinate nucleotide + dimethylbenzimidazole => nicotinate + alpha-ribazole-5'-P	2.4.2.21	1_PFLU4483				c	Nicotinate and Nicotinamide		ENZRXN3EM_1378
DMATT	dimethylallyltranstransferase	[c] : dmpp + ipdp --> grdp + ppi	class 2	Isoprenoid Biosynthesis	vitamin and cofactor synthesis	PA4043	IspA	2.5.1.1				663	DMATT	dimethylallyltranstransferase	[c] : dmpp + ipdp --> grdp + ppi	Steroid biosynthesis	2.5.1.1	IspA (PP_0528)	PP_0528	IspA		ENZRXN3EM_1562	geranyl diphosphate synthase	dimethylallyl-PP + Delta3-isopentenyl-PP => diphosphate + geranyl-PP	2.5.1.1	1_PFLU5461				c	Steroid biosynthesis		ENZRXN3EM_1562
NTD5	5'-nucleotidase (dTMP)	[c] : dtmp + h2o --> pi + thymd	class 3	Salvage Pathways	nucleotide salvage	PA3625	SurE	3.1.3.5		putative function based on "PF00491/PS00147: Arginase family signature 1", annotation		636	NTD5	5'-nucleotidase (dTMP)	[c] : dtmp + h2o --> pi + thymd	Pyrimidine Metabolism	3.1.3.5	SurE (PP_1620)	PP_1620	SurE		MVRXN_231	5'-nucleotidase (dTMP)	dTMP + H2O => thymidine + phosphate	3.1.3.5	1_PFLU1299				c	Pyrimidine Metabolism		MVRXN_231
TMDS	thymidylate synthase	[c] : dump + mlthf --> dhf + dtmp	class 2	Salvage Pathways	nucleotide salvage	PA0342	ThyA	2.1.1.45		used pseudomonas.com + TIGR		643	TMDS	thymidylate synthase	[c] : dump + mlthf --> dhf + dtmp	Pyrimidine Metabolism	2.1.1.45	ThyA (PP_5141)	PP_5141	ThyA		ENZRXN3EM_235	thymidylate synthase	dUMP + 5,10-methylene-THF => dTMP + 7,8-dihydrofolate	2.1.1.45	1_PFLU5815				c	Pyrimidine Metabolism		ENZRXN3EM_235
DUTPDP	dUTP diphosphatase	[c] : dutp + h2o --> dump + h + ppi	class 2	Salvage Pathways	nucleotide salvage	PA5321	Dut	3.6.1.23				624	DUTPDP	dUTP diphosphatase	[c] : dutp + h2o --> dump + h + ppi	Pyrimidine Metabolism	3.6.1.23	Dut (PP_5286)	PP_5286	Dut		ENZRXN3EM_204	deoxyuridine 5'-triphosphate nucleotidohydrolase	dUTP + H2O => diphosphate + dUMP	3.6.1.23	1_PFLU5984				c	Pyrimidine Metabolism		ENZRXN3EM_204
DAHPS	3-deoxy-D-arabino-heptulosonate 7-phosphate synthetase	[c] : e4p + h2o + pep --> 2dda7p + pi	class 2	Aromatic Amino Acids	amino acid synthesis	PA2943, PA1750	AroF2, AroF1	4.1.2.15	44,45	refs along with annotations. List all as isozymes.		504	DDPA	3-deoxy-D-arabino-heptulosonate 7-phosphate synthetase	[c] : e4p + h2o + pep --> 2dda7p + pi	Phenylalanine Tyrosine Tryptophan Biosynthesis	4.1.2.15	( AroF-kt1 (PP_2324) ) or ( AroF-kt2 (PP_3080) )	( PP_2324 or PP_3080 )	( AroF-kt1 ) or ( AroF-kt2 )		ENZRXN3EM_700__ENZRXN3EM_752__ENZRXN3EM_753	phospho-2-dehydro-3-deoxyheptonate aldolase, Tyr-sensitive__phospho-2-dehydro-3-deoxyheptonate aldolase__phospho-2-dehydro-3-deoxyheptonate aldolase	phosphoenolpyruvate + D-erythrose-4-phosphate + H2O => 3-deoxy-D-arabino-heptulosonate-7-phosphate + phosphate	2.5.1.54	1_PFLU2184;1_PFLU1723;1_PFLU1704				c	Phenylalanine Tyrosine Tryptophan Biosynthesis		ENZRXN3EM_700__ENZRXN3EM_752__ENZRXN3EM_753
IGPDH	imidazoleglycerol-phosphate dehydratase	[c] : eig3p + h --> h2o + imacp	class 2	Histidine Metabolism	amino acid synthesis	PA5143	HisB	4.2.1.19	21	biochemical data		340	IGPDH	imidazoleglycerol-phosphate dehydratase	[c] : eig3p --> h2o + imacp	Histidine Metabolism	4.2.1.19	HisB_TM (PP_0289)	PP_0289	HisB_TM		ENZRXN3EM_976	imidazoleglycerol-phosphate dehydratase	D-erythro-imidazole-glycerol-phosphate => imidazole acetol-phosphate + H2O	4.2.1.19	1_PFLU0327				c	Histidine Metabolism		ENZRXN3EM_976
ALCDUBQ8	alcohol dehydrogenase (ethanol, ubq8)	[c] : etoh + ubq8 <==> acald + ubq8h2	class 3	ethanol metabolism	ethanol / pyruvate metabolism	PA5427, PA1983, PA1982	AdhA, ExaB+ExaA			not sure of mechanism. All putative from annotation, not sure if these are truly isozymes, but they are all in the family. 2.A.40		941	ALCDkt	alcohol dehydrogenase, forward rxn (ethanol -> acetaldehyde)	[c] : etoh + pqq --> acald + pqqh2	Other	1.1.1.1	QedH (PP_2674)	PP_2674	QedH		ENZRXN3EM_792	probable alcohol dehydrogenase	ethanol + NAD+ => acetaldehyde + NADH + H+	1.1.1.1	1_PFLU1412				c	Other		ENZRXN3EM_792
GF6PTA	glutamine-fructose-6-phosphate transaminase	[c] : f6p + gln-L --> gam6p + glu-L	class 2	Cell Envelope Biosynthesis	cell wall / LPS synthesis	PA5549	GlmS	2.6.1.16		ID'd by tigrfam		201	GF6PTA	glutamine-fructose-6-phosphate transaminase	[c] : f6p + gln-L --> gam6p + glu-L	Glutamate Metabolism	2.6.1.16	GlmS (PP_5409)	PP_5409	GlmS		ENZRXN3EM_187	glucosamine--fructose-6-phosphate aminotransferase	fructose-6-phosphate + L-glutamine => L-glutamate + D-glucosamine-6-phosphate	2.6.1.16	1_PFLU6114				c	Glutamate Metabolism		ENZRXN3EM_187
GLTCOAD	glutaryl-CoA dehydrogenase	[c] : fad + glutcoa + h --> butd2coa + co2 + fadh2	class 2	Tryptophan metabolism ; Lysine degradation ; Fatty acid metabolism ;	amino acid catabolism	PA0447	GcdH	1.3.99.7		ID'd by EC# in annotation. Equation from expasy. Not sure of direction		378	GLUTCOADHc	glutaryl-CoA dehydrogenase (citosol)	[c] : fad + glutcoa + h --> b2coa + co2 + fadh2	Lysine Metabolism	1.3.99.7	GcdH-kt (PP_0158)	PP_0158	GcdH-kt		MVRXN_250	Glutaryl-CoA dehydrogenase	FAD + glutaryl-CoA + H+ => crotonyl-CoA + CO2 + FADH2	1.3.99.7	1_PFLU0115				c	Lysine Metabolism		MVRXN_250
PUTA	Proline dehydrogenase	[c] : fad + h2o + pro-L --> fadh2 + glu5sa	class 1	Glutamate metabolism ; Arginine and proline metabolism ;	amino acid catabolism	PA0782	PutA	1.5.99.8				31	PROD2	Proline dehydrogenase	[c] : fad + pro-L --> 1pyr5c + fadh2 + h	Arginine and Proline Metabolism	1.5.99.8	PutA (PP_4947)	PP_4947	PutA		ENZRXN3EM_1502	proline dehydrogenase	L-proline + FAD => pyrroline 5-carboxylate + FADH2	1.5.99.8	1_PFLU0451				c	Arginine and Proline Metabolism		ENZRXN3EM_1502
ACOAD8	isovaleryl-coA dehydrogenase	[c] : fad + ivcoa --> 3mb2coa + fadh2	class 3	Acyclic isoprenoid catabolism ;	amino acid catabolism	PA2015	LiuA	1.3.99.10		add PA2906 and PA4130 as probable isozymes		911	MBCOAi	3-Methylbutanoyl-CoA:(acceptor) 2,3-oxidoreductase	[c] : fad + ivcoa --> 3mb2coa + fadh2	Valine, leucine and isoleucine degradation		Ivd-kt (PP_4064)	PP_4064	Ivd-kt		ENZRXN3EM_3922	2-methylacyl-CoA dehydrogenase	isovaleryl-CoA + FAD => 3-methylcrotonyl-CoA + FADH2	1.3.99.10	1_PFLU3889				c	Valine, leucine and isoleucine degradation		ENZRXN3EM_3922
FBP	fructose-bisphosphatase	[c] : fdp + h2o --> f6p + pi	class 2	Glycolysis/Gluconeogenesis	central metabolism	PA5110	Fbp	3.1.3.11				314	FBP	fructose-bisphosphatase	[c] : fdp + h2o --> f6p + pi	Glycolysis	3.1.3.11	Fbp (PP_5040)	PP_5040	Fbp		ENZRXN3EM_965	fructose-1,6-bisphosphatase	fructose-1,6-bisphosphate + H2O => fructose-6-phosphate + phosphate	3.1.3.11	1_PFLU0355				c	Glycolysis		ENZRXN3EM_965
FCLT	Heme B synthesis reaction	[c] : fe2 + ppp9 --> h + pheme	class 2	Tetrapyrrole Biosynthesis	vitamin and cofactor synthesis	PA4655	HemH	4.99.1.1		change PA3167 gene to pheA_h		531	FCLT	Ferrochelatase	[c] : fe2 + ppp9 --> (2) h + pheme	Porphyrin and Chlorophyll Metabolism	4.99.1.1	HemH (PP_0744)	PP_0744	HemH		ENZRXN3EM_912	ferrochelatase	Fe2+ + protoporphyrin IX => protoheme IX + 2 H+	4.99.1.1	1_PFLU0756				c	Porphyrin and Chlorophyll Metabolism		ENZRXN3EM_912
SHCHF	sirohydrochlorin ferrochetalase	[c] : fe2 + srch --> (2) h + sheme	class 2	Tetrapyrrole Biosynthesis	vitamin and cofactor synthesis	PA2611	CysG					549	SHCHF	sirohydrochlorin ferrochetalase	[c] : fe2 + scl --> (3) h + sheme	Porphyrin and Chlorophyll Metabolism		CysG2 (PP_3999)	PP_3999	CysG2		ENZRXN3EM_5326__ENZRXN3EM_5328	sirohydrochlorin ferrochelatase__sirohydrochlorin ferrochelatase	sirohydrochlorin + Fe2+ => siroheme + 2 H+	4.99.1.4	1_PFLU3796;1_PFLU4611				c	Porphyrin and Chlorophyll Metabolism		ENZRXN3EM_5326__ENZRXN3EM_5328
FDH	formate dehydrogenase	[c] : for + nad --> co2 + nadh	class 2	Methane metabolism ; Glyoxylate and dicarboxylate metabolism ;	amino acid catabolism	PA4810+PA4811+PA4812	Fdn	1.2.1.2		PA5257 might be mal-assigned		389	FDH	formate dehydrogenase	[c] : for + nad --> co2 + nadh	Methane Metabolism	1.2.1.2	( Fdn-kt1 ( PP_0490 and PP_0491 and PP_0492 ) ) or ( Fdn-kt2 ( PP_2183 and PP_2184 and PP_2185 and PP_2186 ) )	( ( PP_0490 and PP_0491 and PP_0492 ) or ( PP_2183 and PP_2184 and PP_2185 and PP_2186 ) )	( Fdn-kt1 ) or ( Fdn-kt2 )		ENZRXN3EM_5320	formate dehydrogenase-N	formate + NAD+ => CO2 + NADH + H+	1.2.1.2	1_PFLU3426				c	Methane Metabolism		ENZRXN3EM_5320
HEMEOS	Heme O synthase	[c] : frdp + h2o + pheme --> h + hemeO + ppi	class 2	Tetrapyrrole Biosynthesis	vitamin and cofactor synthesis	PA1321	CyoE			from annotation and TC database and KEGG		534	HEMEOS	Heme O synthase	[c] : frdp + h2o + pheme --> hemeO + ppi	Porphyrin and Chlorophyll Metabolism		( CyoE-kt1 (PP_0110) ) or ( CyoE-kt2 (PP_0816) )	( PP_0110 or PP_0816 )	( CyoE-kt1 ) or ( CyoE-kt2 )		ENZRXN3EM_1028	putative protoheme IX farnesyltransferase	protoheme IX + trans, trans-farnesyl diphosphate + H2O => heme o + diphosphate	2.5.1.-	1_PFLU0066				c	Porphyrin and Chlorophyll Metabolism		ENZRXN3EM_1028
GALU	UTP-glucose-1-phosphate uridylyltransferase	[c] : g1p + h + utp <==> ppi + udpg	class 2	Alternate Carbon Metabolism	unassigned	PA2023	GalU	2.7.7.9	3,4	5' nucleotidease function/presence is present in pseudomonas aeruginosa ,gene association is from expasy, not extremely confident in the gene		318	GALU	UTP-glucose-1-phosphate uridylyltransferase	[c] : g1p + h + utp <==> ppi + udpg	Glycolysis	2.7.7.9	GalU (PP_3821)	PP_3821	GalU		ENZRXN3EM_628	UTP--glucose-1-phosphate uridylyltransferase	alpha-D-glucose_1-phosphate + UTP => UDP-D-glucose + diphosphate	2.7.7.9	1_PFLU2985				c	Glycolysis		ENZRXN3EM_628
DXPS	1-deoxy-D-xylulose 5-phosphate synthase	[c] : g3p + h + pyr --> co2 + dxyl5p	class 2	Cofactor and Prosthetic Group Biosynthesis	unassigned	PA4044	Dxs		13	checked in aeruginosa by BLAST		665	DXPS	1-deoxy-D-xylulose 5-phosphate synthase	[c] : g3p + h + pyr --> co2 + dxyl5p	Steroid biosynthesis		Dxs (PP_0527)	PP_0527	Dxs		ENZRXN3EM_297	1-deoxy-D-xylulose-5-phosphate synthase	pyruvate + D-glyceraldehyde-3-phosphate => 1-deoxy-D-xylulose 5-phosphate + CO2	2.2.1.7	1_PFLU5462				c	Steroid biosynthesis		ENZRXN3EM_297
G6PDHy	glucose 6-phosphate dehydrogenase	[c] : g6p + nadp <==> 6pgl + h + nadph	class 3	Pentose Phosphate Cycle	central metabolism	PA5439, PA3183	Zwf_p, Zwf	1.1.1.49		add PA3116,-- as hypothetical isozyme		315	G6PBDH	beta-D-Glucose-6-phosphate:NADP+ 1-oxoreductase	[c] : g6p-B + nadp --> 6pgl + h + nadph	Glycolysis	1.1.1.49	G6pdh2 (PP_1022)	PP_1022	G6pdh2		ENZRXN3EM_1197__ENZRXN3EM_387	glucose-6-phosphate 1-dehydrogenase__glucose 6-phosphate dehydrogenase	beta-D-glucose-6-phosphate + NADP+ => D-glucono-delta-lactone-6-phosphate + NADPH + H+	1.1.1.49	1_PFLU2692;1_PFLU4838				c	Glycolysis		ENZRXN3EM_1197__ENZRXN3EM_387
RNDR2	ribonucleoside-diphosphate reductase (GDP)	[c] : gdp + trdrd --> dgdp + h2o + trdox	class 1	Salvage Pathways	nucleotide salvage	PA1156, PA1155	NrdA+NrdB	1.17.4.1	44,45	refs along with annotations. List all as isozymes.		610	RNDR2	ribonucleoside-diphosphate reductase (GDP)	[c] : gdp + trdrd --> dgdp + h2o + trdox	Purine Metabolism	1.17.4.1	NrdAB ( PP_1177 and PP_1179 )	( PP_1177 and PP_1179 )	NrdAB		ENZRXN3EM_1211	putative ribonucleoside-diphosphate reductase beta chain	dGDP + an oxidized thioredoxin + H2O => GDP + a reduced thioredoxin	1.17.4.1	1_PFLU2783				c	Purine Metabolism		ENZRXN3EM_1211
GDPDP3PH	guanosine-3',5'-bis(diphosphate) 3'-pyrophosphohydrolase	[c] : gdpdp + h2o --> gdp + ppi	class 2	Purine metabolism ;	nucleotide synthesis	PA5338	SpoT		11	from annotation and ref, putative gene names from KEGG		604	PPGPPDP	guanosine-3',5'-bis(diphosphate) 3'-diphosphatase	[c] : h2o + ppgpp --> gdp + ppi	Purine Metabolism	3.1.7.2	SpoT (PP_5302)	PP_5302	SpoT		ENZRXN3EM_198	guanosine-3',5'-bis(diphosphate) 3'-pyrophosphohydrolase	guanosine 5'-diphosphate,3'-diphosphate + H2O => diphosphate + GDP	3.1.7.2	1_PFLU5995				c	Purine Metabolism		ENZRXN3EM_198
QGDH	quinoprotein glucose dehydrogenase	[c] : glc-D + ubq8 --> g15lac + ubq8h2	class 2	Pentose phosphate cycle ;	central metabolism	PA2290	Gcd			not sure of mechanism		319	GLCDpp	Glucose dehydrogenase (ubiquinone-8 as acceptor) (periplasm)	glc-D[p] + h2o[p] + q8[c] --> glcn[p] + h[p] + q8h2[c]	Glycolysis		Gcd (PP_1444)	PP_1444	Gcd		ENZRXN3EM_51__ENZRXN3EM_856	Gcd; membrane-bound, PQQ-dependent glucose dehydrogenase__quinoprotein glucose dehydrogenase	beta-D-glucose[extracellular] + ubiquinone-8 => gluconate[extracellular] + ubiquinol-8	1.1.5.2	1_PFLU2304;1_PFLU1086				c	Glycolysis		ENZRXN3EM_51__ENZRXN3EM_856
GLUPRT	glutamine phosphoribosyldiphosphate amidotransferase	[c] : gln-L + h2o + prpp --> glu-L + ppi + pram	class 2	Purine and Pyrimidine Biosynthesis	nucleotide synthesis	PA3108	PurF	2.4.2.14		change to PA5013, ilvE		578	GLUPRT	glutamine phosphoribosyldiphosphate amidotransferase	[c] : gln-L + h2o + prpp --> glu-L + ppi + pram	Purine metabolism	2.4.2.14	PurF (PP_2000)	PP_2000	PurF		ENZRXN3EM_1341	amidophosphoribosyltransferase	5-phosphoribosyl 1-pyrophosphate + L-glutamine + H2O => 5-phospho-beta-D-ribosyl-amine + diphosphate + L-glutamate	2.4.2.14	1_PFLU4183				c	Purine metabolism		ENZRXN3EM_1341
GLUN	glutaminase	[c] : gln-L + h2o --> glu-L + nh4	class 4	Glutamate Metabolism	amino acid synthesis	PA1638	GlsA	3.5.1.2		ID'd by EC# in annotation and KEGG. Irreversible because of modeling evidence, to prevent free ATP		207	GLUN	glutaminase	[c] : gln-L + h2o --> glu-L + nh4	Glutamate Metabolism	3.5.1.2	AnsAkt (PP_2453)	PP_2453	AnsAkt		ENZRXN3EM_1297	putative glutaminase	L-glutamine + H2O => L-glutamate + ammonia	3.5.1.2	1_PFLU3587				c	Glutamate Metabolism		ENZRXN3EM_1297
G1SATi	glutamate-1-semialdehyde aminotransferase	[c] : glu1sa --> 5aop	class 1	Tetrapyrrole Biosynthesis	vitamin and cofactor synthesis	PA5523, PA4088, PA3977	HemL_h, HemL	5.4.3.8				532	G1SATi	glutamate-1-semialdehyde aminotransferase	[c] : glu1sa --> 5aop	Porphyrin and Chlorophyll Metabolism	5.4.3.8	HemL (PP_4784)	PP_4784	HemL		ENZRXN3EM_304	glutamate-1-semialdehyde 2,1-aminomutase	glutamate-1-semialdehyde => 5-amino-levulinate	5.4.3.8	1_PFLU5401				c	Porphyrin and Chlorophyll Metabolism		ENZRXN3EM_304
G5SD	glutamate-5-semialdehyde dehydrogenase	[c] : glu5p + h + nadph --> glu5sa + nadp + pi	class 2	Proline Biosynthesis	amino acid synthesis	PA4007	ProA	1.2.1.41		ID'd by EC# in annotation.		23	G5SD	glutamate-5-semialdehyde dehydrogenase	[c] : glu5p + h + nadph --> glu5sa + nadp + pi	Arginine and Proline Metabolism	1.2.1.41	ProA (PP_4811)	PP_4811	ProA		ENZRXN3EM_302	gamma-glutamyl phosphate reductase	L-glutamate-5-phosphate + NADPH + H+ => L-glutamate gamma-semialdehyde + phosphate + NADP+	1.2.1.41	1_PFLU5427				c	Arginine and Proline Metabolism		ENZRXN3EM_302
GSADH	L-glutamate 5-semialdehyde dehydrogenase	[c] : glu5sa + h2o + nad --> glu-L + (2) h + nadh	class 1	Amino Acid Degradation	amino acid catabolism	PA0782	PutA	1.5.1.12				29	P5CD	1-pyrroline-5-carboxylate dehydrogenase	[c] : 1pyr5c + (2) h2o + nad --> glu-L + h + nadh	Arginine and Proline Metabolism	1.5.1.12	PutA (PP_4947)	PP_4947	PutA		ENZRXN3EM_948	bifunctional PutA protein	pyrroline 5-carboxylate + NAD+ + 2 H2O => L-glutamate + NADH + H+	1.5.1.12	1_PFLU0451				c	Arginine and Proline Metabolism		ENZRXN3EM_948
GLUTRR	glutamyl-tRNA reductase	[c] : glutrna + h + nadph --> glu1sa + nadp + trnaglu	class 2	Tetrapyrrole Biosynthesis	vitamin and cofactor synthesis	PA4666	HemA			from annotation and rxn from TC database, can't find the rxns/cpds for succinamide, iticonate, believe that iticonate should be itaconate, mesaconate not in simpheny, substrate (dicarboxylate) (out) + nM+ [M+ = H+ or Na+] (out) →substrate (in) + nM+ (in). C4-dicarboxylate transporter (substrates: fumarate, D- and L-malate, succinate, succinamide, orotate, iticonate, mesaconate)		533	GLUTRR	glutamyl-tRNA reductase	[c] : glutrna + h + nadph --> glu1sa + nadp + trnaglu	Porphyrin and Chlorophyll Metabolism		HemA (PP_0732)	PP_0732	HemA		ENZRXN3EM_914	glutamyl-tRNA reductase	L-glutamyl-tRNAglu + NADPH + H+ => glutamate-1-semialdehyde + tRNAglu + NADP+	1.2.1.70	1_PFLU0737				c	Porphyrin and Chlorophyll Metabolism	temp	ENZRXN3EM_914
GLYCL	Glycine Cleavage System	[c] : gly + nad + thf --> co2 + mlthf + nadh + nh4	class 3	Glycine, serine and threonine metabolism ;	amino acid catabolism	PA5213, PA5215, PA5214, PA2250, PA4829, PA1587, PA2446, PA2445, PA2442	GcvP1+GcvT1+GcvH1, LpdV+Lpd3+LpdG, GcvH2+GcvP2+GcvT2					291	GLYCL	Glycine Cleavage System	[c] : gly + nad + thf --> co2 + mlthf + nadh + nh4	Glycine, Serine and threonine metabolism		( GcvH-kt1 (PP_0989) and GcvP-kt1 (PP_0988) and GcvT-kt1 (PP_0986) and Lpd (PP_4187) ) or ( GcvH-kt2 (PP_5193) and GcvP-kt2 (PP_5192) and GcvT-kt2 (PP_5194) and Lpd (PP_4187) )	( ( PP_0989 and PP_0988 and PP_0986 and PP_4187 ) or ( PP_5193 and PP_5192 and PP_5194 and PP_4187 ) )	( GcvH-kt1 and GcvP-kt1 and GcvT-kt1 and Lpd ) or ( GcvH-kt2 and GcvP-kt2 and GcvT-kt2 and Lpd )		ENZRXN3EM_5324__MVRXN_277	Gcv2; Glycine cleavage system (lumped rxn.)__Gcv1; Glycine cleavage system (lumped rxn.)	glycine + tetrahydrofolate + NAD+ => ammonia + CO2 + 5,10-methylene-THF + NADH + H+	0	1_PFLU5873:1_PFLU4897:1_PFLU5874:1_PFLU1822;1_PFLU4896:1_PFLU4897:1_PFLU4899:1_PFLU1822				c	Glycine, Serine and threonine metabolism		ENZRXN3EM_5324__MVRXN_277
GLYBTM	glycine betaine transmethylase	[c] : glyb + hcys-L <==> dmgly + met-L	class 1	Choline, betaine and methionine metabolism ;	amino acid synthesis	PA3082	Gbt		75	annotation shows strong homology with 4 subunits of [Klebsiella pneumoniae] malonate decarboxylase. Reaction is from ref., described in K. pneumoniae. BIOLOG evidence suggests this is an active pathway in P. aeruginosa		282	BHMT	betaine-homocysteine S-methyltransferase	[c] : glyb + hcys-L --> dmgly + met-L	Glycine, Serine and threonine metabolism	2.1.1.5					ENZRXN3EM_1869	Glycine betaine demethylase	L-homocysteine + glycine betaine => L-methionine + dimethylglycine	2.1.1.5	1_PFLU5659:1_PFLU5660				c	Glycine, Serine and threonine metabolism		ENZRXN3EM_1869
NTD9	5'-nucleotidase (GMP)	[c] : gmp + h2o --> gsn + pi	class 3	Salvage Pathways	nucleotide salvage	PA3625	SurE	3.1.3.5		ID'd by EC# in annotation and KEGG, PA5091 from KEGG		602	NTD9	5'-nucleotidase (GMP)	[c] : gmp + h2o --> gsn + pi	Purine Metabolism	3.1.3.5	SurE (PP_1620)	PP_1620	SurE		ENZRXN3EM_1567	HAD8	GMP + H2O => guanosine + phosphate	3.1.3.5	1_PFLU1299				c	Purine Metabolism		ENZRXN3EM_1567
GRTT	geranyltranstransferase	[c] : grdp + ipdp --> frdp + ppi	class 2	Isoprenoid Biosynthesis	vitamin and cofactor synthesis	PA4043	IspA	2.5.1.10				666	GRTT	geranyltranstransferase	[c] : grdp + ipdp --> frdp + ppi	Steroid biosynthesis	2.5.1.10	IspA (PP_0528)	PP_0528	IspA		ENZRXN3EM_298	geranyltranstransferase	geranyl-PP + Delta3-isopentenyl-PP => diphosphate + trans, trans-farnesyl diphosphate	2.5.1.10	1_PFLU5461				c	Steroid biosynthesis		ENZRXN3EM_298
GTPCII	GTP cyclohydrolase II	[c] : gtp + (3) h2o --> 25dhpp + for + (2) h + ppi	class 2	Riboflavin Metabolism	vitamin and cofactor synthesis	PA4054, PA4047	RibB, RibA	3.5.4.25				653	GTPCII	GTP cyclohydrolase II	[c] : gtp + (3) h2o --> 25dhpp + for + (2) h + ppi	Riboflavin Metabolism	3.5.4.25	( RibA (PP_0522) ) or ( RibBAkt1 (PP_0516) ) or ( RibBAkt2 (PP_3813) )	( PP_0522 or PP_0516 or PP_3813 )	( RibA ) or ( RibBAkt1 ) or ( RibBAkt2 )		ENZRXN3EM_101__ENZRXN3EM_296	RibBA; bifunctional riboflavin biosynthesis-related protein__GTP cyclohydrolase-2	GTP + 3 H2O => diphosphate + 2,5-diamino-6-(ribosylamino)-4-(3H)-pyrimidinone 5'-phosphate + formate	3.5.4.25	1_PFLU2344;1_PFLU5466				c	Riboflavin Metabolism		ENZRXN3EM_101__ENZRXN3EM_296
GTPCI	GTP cyclohydrolase I	[c] : gtp + h2o --> ahdt + for + h	class 2	Folate Metabolism	vitamin and cofactor synthesis	PA1674, PA3438	FolE2, FolE1	3.5.4.16		ID'd by EC# in annotation and KEGG		180	GTPCI	GTP cyclohydrolase I	[c] : gtp + h2o --> ahdt + for + h	Folate Biosynthesis	3.5.4.16	( FolE-kt1 (PP_1823) ) or ( FolE-kt2 (PP_2512) )	( PP_1823 or PP_2512 )	( FolE-kt1 ) or ( FolE-kt2 )		ENZRXN3EM_1110__ENZRXN3EM_1363__ENZRXN3EM_342	putative GTP cyclohydrolase I__putative GTP cyclohydrolase I__GTP cyclohydrolase I	GTP + H2O => formate + 7,8-dihydroneopterin 3'-triphosphate	3.5.4.16	1_PFLU1578;1_PFLU4345;1_PFLU5158				c	Folate Biosynthesis		ENZRXN3EM_1110__ENZRXN3EM_1363__ENZRXN3EM_342
GUAPRT	guanine phosphoribosyltransferase	[c] : gua + prpp --> gmp + ppi	class 3	Salvage Pathways	nucleotide salvage	PA4645	Hpt			from annotation and KEGG and TC database		583	GUAPRT	guanine phosphoribosyltransferase	[c] : gua + prpp --> gmp + ppi	Purine Metabolism	2.4.2.8	Hpt (PP_0747)	PP_0747	Hpt		ENZRXN3EM_1068__ENZRXN3EM_1477	putative hypoxanthine-guanine phosphoribosyltransferase__xanthine phosphoribosyltransferase	5-phosphoribosyl 1-pyrophosphate + guanine => diphosphate + GMP	2.4.2.8	1_PFLU0900;1_PFLU5962				c	Purine Metabolism		ENZRXN3EM_1068__ENZRXN3EM_1477
ACLS	acetolactate synthase (Also catalyzes ACHBS)	[c] : h + (2) pyr --> alac-S + co2	class 2	Branched Chain Amino Acid Biosynthesis	amino acid synthesis	PA4695, PA4696	IlvH+IlvI	4.1.3.18		ID'd by EC# in annotation and KEGG, All but PA3114 were found by TIGR family names, e--97, e-23, e-127, e-108 respectively		440	ACLS	acetolactate synthase	[c] : h + (2) pyr --> alac-S + co2	Pantothenate and CoA Biosynthesis	4.1.3.18	IlvBN ( PP_4679 and PP_4680 )	( PP_4679 and PP_4680 )	IlvBN		ENZRXN3EM_326__ENZRXN3EM_1105__ENZRXN3EM_612	acetolactate synthase isozyme__putative acetolactate synthase large subunit__putative acetohydroxyacid synthase	2 pyruvate => 2-acetolactate + CO2	2.2.1.6	1_PFLU5220:1_PFLU5219;1_PFLU1503;1_PFLU3087				c	Pantothenate and CoA Biosynthesis		ENZRXN3EM_326__ENZRXN3EM_1105__ENZRXN3EM_612
PRAMPC	phosphoribosyl-AMP cyclohydrolase	[c] : h + h2o + prbamp --> prfp	class 2	Histidine Metabolism	amino acid synthesis	PA5066	HisI	3.5.4.19				343	PRAMPC	phosphoribosyl-AMP cyclohydrolase	[c] : h2o + prbamp --> prfp	Histidine Metabolism	3.5.4.19	HisI2 (PP_5014)	PP_5014	HisI2		ENZRXN3EM_1042__ENZRXN3EM_188	putative phosphoribosyl-AMP cyclohydrolase__phosphoribosyl-AMP cyclohydrolase	phosphoribosyl-AMP + H2O => phosphoribosylformiminoAICAR-phosphate	3.5.4.19	1_PFLU0386;1_PFLU6092				c	Histidine Metabolism		ENZRXN3EM_1042__ENZRXN3EM_188
MCMAT3	Hexanoyl-[acyl-carrier protein]:malonyl-[acyl-carrier-protein] C-acyltransferase	[c] : h + hexACP + malACP --> 3oxocACP + ACP + co2	class 1	Fatty acid biosynthesis (path 1) ;	lipid synthesis	PA1609	FabB	2.3.1.41				112	3OAS80	3-oxoacyl-[acyl-carrier-protein] synthase (n-C8:0)	[c] : h + hexACP + malACP --> 3ooctACP + ACP + co2	Fatty Acid Biosynthesis	2.3.1.41	( FabF (PP_1916) ) or ( FabB (PP_4175) )	( PP_1916 or PP_4175 )	( FabF ) or ( FabB )		MVRXN_116__MVRXN_127	3-oxoacyl-[acyl-carrier-protein] synthase (n-C8:0)__3-oxoacyl-[acyl-carrier-protein] synthase (n-C8:0)	H+ + hexACP + malonylACP => 3ooctACP + ACP + CO2	2.3.1.41	1_PFLU4307;1_PFLU1835				c	Fatty Acid Biosynthesis		MVRXN_116__MVRXN_127
LYSDC	lysine decarboxylase	[c] : h + lys-L --> 15dap + co2	class 2	Threonine and Lysine Metabolism	amino acid catabolism	PA1818	LdcC	4.1.1.18	32, 34			380	LYSDC	lysine decarboxylase	[c] : h + lys-L --> 15dap + co2	Lysine Metabolism	4.1.1.18					MVRXN_251	lysine decarboxylase	L-lysine + H+ => cadaverine + CO2	4.1.1.18	1_PFLU2647				c	Lysine Metabolism		MVRXN_251
MCMAT7	Tetradecanoyl-[acyl-carrier-protein]:malonyl-[acyl-carrier-protein] C-acyltransferase	[c] : h + malACP + myrsACP --> 3oxhdACP + ACP + co2	class 1	Fatty acid metabolism ;	lipid synthesis	PA1609	FabB	2.3.1.41				107	3OAS160	3-oxoacyl-[acyl-carrier-protein] synthase (n-C16:0)	[c] : h + malACP + myrsACP --> 3opalmACP + ACP + co2	Fatty Acid Biosynthesis	2.3.1.41	( FabF (PP_1916) ) or ( FabB (PP_4175) )	( PP_1916 or PP_4175 )	( FabF ) or ( FabB )		MVRXN_111__MVRXN_122	3-oxoacyl-[acyl-carrier-protein] synthase (n-C16:0)__3-oxoacyl-[acyl-carrier-protein] synthase (n-C16:0)	H+ + malonylACP + myristoylACP => 3opalmACP + ACP + CO2	2.3.1.41	1_PFLU4307;1_PFLU1835				c	Fatty Acid Biosynthesis		MVRXN_111__MVRXN_122
MCMAT4	Octanoyl-[acyl-carrier protein]:malonyl-[acyl-carrier-protein] C-acyltransferase (decarboxylating)	[c] : h + malACP + octACP --> 3oxdeACP + ACP + co2	class 1	Fatty acid biosynthesis (path 1) ;	lipid synthesis	PA1609	FabB	2.3.1.41				102	3OAS100	3-oxoacyl-[acyl-carrier-protein] synthase (n-C10:0)	[c] : h + malACP + ocACP --> 3odecACP + ACP + co2	Fatty Acid Biosynthesis	2.3.1.41	( FabF (PP_1916) ) or ( FabB (PP_4175) )	( PP_1916 or PP_4175 )	( FabF ) or ( FabB )		MVRXN_106__MVRXN_117	3-oxoacyl-[acyl-carrier-protein] synthase (n-C10:0)__3-oxoacyl-[acyl-carrier-protein] synthase (n-C10:0)	H+ + malonylACP + ocACP => 3odecACP + ACP + CO2	2.3.1.41	1_PFLU4307;1_PFLU1835				c	Fatty Acid Biosynthesis		MVRXN_106__MVRXN_117
MCMAT8	Hexadecanoyl-[acyl-carrier-protein]:malonyl-[acyl-carrier-protein] C-acyltransferase	[c] : h + malACP + palmACP --> 3oxocdacp + ACP + co2	class 1	Fatty acid metabolism ;	lipid synthesis	PA1609	FabB	2.3.1.41				109	3OAS180	3-oxoacyl-[acyl-carrier-protein] synthase (n-C18:0)	[c] : h + malACP + palmACP --> 3ooctdACP + ACP + co2	Fatty Acid Biosynthesis	2.3.1.41	FabB (PP_4175)	PP_4175	FabB		MVRXN_113__MVRXN_124	3-oxoacyl-[acyl-carrier-protein] synthase (n-C18:0)__3-oxoacyl-[acyl-carrier-protein] synthase (n-C18:0)	H+ + malonylACP + palmACP => 3ooctdACP + ACP + CO2	2.3.1.41	1_PFLU4307;1_PFLU1835				c	Fatty Acid Biosynthesis		MVRXN_113__MVRXN_124
MACPD	Malonyl-ACP decarboxylase	[c] : h + malACP --> acACP + co2	class 3	Membrane Lipid Metabolism	lipid synthesis	PA1373, PA2965	FabF2, FabF1					133	MACPD	Malonyl-ACP decarboxylase	[c] : h + malACP --> acACP + co2	Fatty Acid Biosynthesis		FabB (PP_4175)	PP_4175	FabB		MVRXN_144	Malonyl-ACP decarboxylase	H+ + malonylACP => acetylACP + CO2		1_PFLU1835				c	Fatty Acid Biosynthesis		MVRXN_144
NAPRT	NAPRTase	[c] : h + nac + prpp --> nicrnt + ppi	class 2	NAD Biosynthesis	vitamin and cofactor synthesis	PA4376, PA4919	PncB2, PncB1	2.4.2.11				409	NAMNPP	nicotinic acid mononucleotide pyrophosphorylase	[c] : atp + h2o + nac + prpp --> adp + nicrnt + pi + ppi	Nicotinate and Nicotinamide	2.4.2.11	PncB (PP_4868)	PP_4868	PncB		ENZRXN3EM_675__ENZRXN3EM_936	nicotinate phosphoribosyltransferase__nicotinate phosphoribosyltransferase (ec 2.4.2.11) (naprtase)	nicotinate + 5-phosphoribosyl 1-pyrophosphate => nicotinate nucleotide + diphosphate	2.4.2.11	1_PFLU2520;1_PFLU0547				c	Nicotinate and Nicotinamide		ENZRXN3EM_675__ENZRXN3EM_936
MAT6	Myristoyl-[acyl-carrier protein] synthase	[c] : h + nadh + tdeACP --> myrsACP + nad	class 1	Fatty acid biosynthesis (path 1) ;	lipid synthesis	PA1806	FabI	1.3.1.10		reaction is different in simpheny, but matched up with Expasy.		122	EAR140y	enoyl-[acyl-carrier-protein] reductase (NADPH) (n-C14:0)	[c] : h + nadph + tmrs2eACP --> myrsACP + nadp	Fatty Acid Biosynthesis	1.3.1.10					MVRXN_137	enoyl-[acyl-carrier-protein] reductase (NADH) (n-C18:0)	H+ + NADH + toctd2eACP => NAD+ + ocdcaACP	1.3.1.9					c	Fatty Acid Biosynthesis		MVRXN_137
NADH12	NADH dehydrogenase (ubiquinone-8 )	[c] : h + nadh + ubq8 --> nad + ubq8h2	class 3	Oxidative phosphorylation	energy metabolism	PA4538, PA4975	Ndh, MdaB_h	1.6.5.3		not quite balanced, difficult since this reaction produces a conglomerate/average metabolite		436	NADH16pp	NADH dehydrogenase (ubiquinone-8 & 3 protons) (periplasm)	(4) h[c] + nadh[c] + q8[c] --> (3) h[p] + nad[c] + q8h2[c]	Oxidative Phosphorylation	1.6.5.3	NdhD ( PP_4119 and PP_4120 and PP_4121 and PP_4122 and PP_4123 and PP_4124 and PP_4125 and PP_4126 and PP_4127 and PP_4128 and PP_4129 and PP_4130 and PP_4131 )	( PP_4119 and PP_4120 and PP_4121 and PP_4122 and PP_4123 and PP_4124 and PP_4125 and PP_4126 and PP_4127 and PP_4128 and PP_4129 and PP_4130 and PP_4131 )	NdhD		ENZRXN3EM_69	NADH dehydrogenase II	ubiquinone-8 + NADH + H+ => ubiquinol-8 + NAD+	1.6.5.3	1_PFLU0783				c	Oxidative Phosphorylation		ENZRXN3EM_69
PC6AR	precorrin-6A reductase	[c] : h + nadph + pre6a --> nadp + pre6b	class 4	Cobalamin biosynthesis ;	vitamin and cofactor synthesis	PA2909	CbiJ	1.3.1.54	14			539	PC6AR	precorrin-6A reductase	[c] : h + nadph + pre6a --> nadp + pre6b	Porphyrin and Chlorophyll Metabolism	1.3.1.54	CobK (PP_4832)	PP_4832	CobK		ENZRXN3EM_931	precorrin-6A reductase	precorrin-6x + NADPH + H+ => precorrin-6y + NADP+	1.3.1.54	1_PFLU0602				c	Porphyrin and Chlorophyll Metabolism		ENZRXN3EM_931
TRDR	thioredoxin reductase (NADPH)	[c] : h + nadph + trdox --> nadp + trdrd	class 2	Oxidative phosphorylation	energy metabolism	PA0849, PA2616	TrxB2, TrxB1	1.8.1.9				644	TRDR	thioredoxin reductase (NADPH)	[c] : h + nadph + trdox --> nadp + trdrd	Pyrimidine Metabolism	1.8.1.9	( TrxB (PP_0786) ) or ( TrxC (PP_5069) )	( PP_0786 or PP_5069 )	( TrxB ) or ( TrxC )		ENZRXN3EM_341	thioredoxin reductase	an oxidized thioredoxin + NADPH + H+ => a reduced thioredoxin + NADP+	1.8.1.9	1_PFLU5162				c	Pyrimidine Metabolism		ENZRXN3EM_341
UAPGR	UDP-N-acetylenolpyruvoylglucosamine reductase	[c] : h + nadph + uaccg --> nadp + uamr	class 2	Cell Envelope Biosynthesis	cell wall / LPS synthesis	PA2977	MurB	1.1.1.158	34			14	UAPGR	UDP-N-acetylenolpyruvoylglucosamine reductase	[c] : h + nadph + uaccg --> nadp + uamr	Aminosugar Metabolism	1.1.1.158	MurB (PP_1904)	PP_1904	MurB		ENZRXN3EM_569	UDP-N-acetylenolpyruvoylglucosamine reductase	UDP-GlcNAc-enolpyruvate + NADPH + H+ => UDP-N-acetylmuramate + NADP+	1.1.1.158	1_PFLU3768				c	Aminosugar Metabolism		ENZRXN3EM_569
OXDE	oxaloacetate decarboxylase;	[c] : h + oaa --> co2 + pyr	class 3	Transport and binding proteins	central metabolism	PA5435	OadA		9.41,42	detailed stoichiometry not known, surmised from references. Reactions need biochemical elucidation. Metabolite masses based on mass balances.		324	OAADC	oxaloacetate decarboxylase	[c] : h + oaa --> co2 + pyr	Glycolysis	4.1.1.3	OadA (PP_5346)	PP_5346	OadA		ENZRXN3EM_193	oxaloacetate decarboxylase alpha chain	oxaloacetate => pyruvate + CO2	4.1.1.3	1_PFLU6070				c	Glycolysis		ENZRXN3EM_193
ORNDC	ornithine decarboxylase	[c] : h + orn-L --> co2 + ptrc	class 1	Arginine, Putriscine, and Spermidine Metabolism	amino acid synthesis	PA4519, PA1818	Adi	4.1.1.17	2			898	ORNDC	Ornithine Decarboxylase	[c] : h + orn --> co2 + ptrc	Urea cycle/amino group metabolism	4.1.1.17	SpeC (PP_0864)	PP_0864	SpeC		ENZRXN3EM_1057	putative ornithine decarboxylase	L-ornithine => CO2 + putrescine	4.1.1.17	1_PFLU0811				c	Urea cycle/amino group metabolism		ENZRXN3EM_1057
OMPDC	orotidine-5'-phosphate decarboxylase	[c] : h + orot5p --> co2 + ump	class 1	Purine and Pyrimidine Biosynthesis	nucleotide synthesis	PA2876	PyrF	4.1.1.23	1			638	OMPDC	orotidine-5'-phosphate decarboxylase	[c] : h + orot5p --> co2 + ump	Pyrimidine Metabolism	4.1.1.23	PyrF (PP_1815)	PP_1815	PyrF		ENZRXN3EM_725	orotidine 5'-phosphate decarboxylase	orotidine-5'-phosphate => CO2 + UMP	4.1.1.23	1_PFLU1851				c	Pyrimidine Metabolism		ENZRXN3EM_725
PPNDH	prephenate dehydratase	[c] : h + pphn --> co2 + h2o + phpyr	class 2	Aromatic Amino Acids	amino acid synthesis	PA3166	PheA	4.2.1.51				511	PPNDH	prephenate dehydratase	[c] : h + pphn --> co2 + h2o + phpyr	Phenylalanine Tyrosine Tryptophan Biosynthesis	4.2.1.51	PheA (PP_1769)	PP_1769	PheA		ENZRXN3EM_760__ENZRXN3EM_783	chorismate mutase/prephenate dehydratase__cyclohexadienyl dehydratase precursor	prephenate => phenylpyruvate + CO2 + H2O	4.2.1.51	1_PFLU1645;1_PFLU1513				c	Phenylalanine Tyrosine Tryptophan Biosynthesis		ENZRXN3EM_760__ENZRXN3EM_783
PC8XM	precorrin-8X methylmutase	[c] : h + pre8 --> hgbyr	class 2	Cobalamin biosynthesis ;	vitamin and cofactor synthesis	PA2905	CobH	5.4.1.2	24	ref and annotation. fadL moves fatty acid into periplasm and protonates it, fadD moves protonated fatty acid into the cytosol and adds CoA group, hydrolizing ATP to AMP + Ppi. This reaction has wide specificity, taking many saturated, unsaturated, and polyunsaturated long chain fatty acids.		541	PC8XM	precorrin-8X methylmutase	[c] : h + pre8 --> hgbyr	Porphyrin and Chlorophyll Metabolism	5.4.1.2	CobH (PP_4828)	PP_4828	CobH		ENZRXN3EM_929	precorrin-8X methylmutase	precorrin-8x => hydrogenobyrinate	5.4.1.2	1_PFLU0605				c	Porphyrin and Chlorophyll Metabolism		ENZRXN3EM_929
PGPPH_PA	Phosphatidylglycerophosphate phosphohydrolase	[c] : h2o + (0.02) pglyp_PA --> (0.02) pg_PA + pi	class 2	Membrane Lipid Metabolism	lipid synthesis	PA4050	PgpA	3.1.3.27		ID'd by EC# in annotation.		255	PGPP120	phosphatidylglycerol phosphate phosphatase (n-C14:0)	[c] : h2o + pgp120 --> pg120 + pi	Glycerophospholipid Metabolism	3.1.3.27	PgpA (PP_0520)	PP_0520	PgpA		MVRXN_33	phosphatidylglycerol phosphate phosphatase (n-C14:0)	H2O + pgp120 => pg120 + phosphate	3.1.3.27					c	Glycerophospholipid Metabolism		MVRXN_33
HMBS	hydroxymethylbilane synthase	[c] : h2o + (4) ppbng --> hmbil + (4) nh4	class 2	Tetrapyrrole Biosynthesis	vitamin and cofactor synthesis	PA5260	HemC	4.3.1.8		ID'd by EC# in annotation and KEGG		535	HMBS	hydroxymethylbilane synthase	[c] : h2o + (4) ppbng --> hmbil + (4) nh4	Porphyrin and Chlorophyll Metabolism	4.3.1.8	HemC (PP_0186)	PP_0186	HemC		ENZRXN3EM_221	porphobilinogen deaminase	4 porphobilinogen + H2O => 4 ammonia + hydroxymethylbilane	2.5.1.61	1_PFLU5934				c	Porphyrin and Chlorophyll Metabolism		ENZRXN3EM_221
HISTP	histidinol-phosphatase	[c] : h2o + hisp --> histd + pi	class 4	Regulatory functions	amino acid synthesis	PA1616, PA0006	SixA, HisB_h	3.1.3.15				336	HISTP	histidinol-phosphatase	[c] : h2o + hisp --> histd + pi	Histidine Metabolism	3.1.3.15	HisB1 (PP_0059)	PP_0059	HisB1		ENZRXN3EM_3423	histidinol-phosphatase	L-histidinol-phosphate + H2O => histidinol + phosphate	3.1.3.15	1_PFLU0327				c	Histidine Metabolism		ENZRXN3EM_3423
HISTD	histidinol dehydrogenase	[c] : h2o + histd + (2) nad --> (3) h + his-L + (2) nadh	class 2	Histidine Metabolism	amino acid synthesis	PA4448	HisD	1.1.1.23				335	HISTD	histidinol dehydrogenase	[c] : h2o + histd + (2) nad --> (3) h + his-L + (2) nadh	Histidine Metabolism	1.1.1.23	HisD (PP_0966)	PP_0966	HisD		ENZRXN3EM_1133__ENZRXN3EM_881	putative histidinol dehydrogenase__histidinol dehydrogenase	histidinal + NAD+ + H2O => L-histidine + NADH + H+	1.1.1.23	1_PFLU1949;1_PFLU0896				c	Histidine Metabolism		ENZRXN3EM_1133__ENZRXN3EM_881
XANDa	xanthine dehydrogenase	[c] : h2o + hxan + nad --> h + nadh + xan	class 3	purine degradation	nucleotide salvage	PA1523, PA1524	XdhB, XdhA	1.1.1.204				584	HXAND	hypoxanthine dehydrogenase	[c] : h2o + hxan + nad --> h + nadh + xan	Purine Metabolism		XdhAB ( PP_4278 and PP_4279 )	( PP_4278 and PP_4279 )	XdhAB		ENZRXN3EM_436	putative xanthine dehydrogenase	hypoxanthine + NAD+ + H2O => xanthine + NADH + H+	1.17.1.4	1_PFLU4592				c	Purine Metabolism		ENZRXN3EM_436
IMPD	IMP dehydrogenase	[c] : h2o + imp + nad --> h + nadh + xmp	class 2	Purine and Pyrimidine Biosynthesis	nucleotide synthesis	PA3770	GuaB	1.1.1.205		assumed isozymes because of protein names from KEGG, 4/23/2006		587	IMPD	IMP dehydrogenase	[c] : h2o + imp + nad --> h + nadh + xmp	Purine Metabolism	1.1.1.205	GuaB (PP_1031)	PP_1031	GuaB		ENZRXN3EM_357	inosine-5'-monophosphate dehydrogenase	inosine-5'-phosphate + NAD+ + H2O => xanthosine-5-phosphate + NADH + H+	1.1.1.205	1_PFLU5044				c	Purine Metabolism		ENZRXN3EM_357
NTD11	5'-nucleotidase (IMP)	[c] : h2o + imp --> ins + pi	class 3	Salvage Pathways	nucleotide salvage	PA3625	SurE	3.1.3.5		ID'd by EC# in annotation and KEGG		594	NTD11	5'-nucleotidase (IMP)	[c] : h2o + imp --> ins + pi	Purine Metabolism	3.1.3.5	SurE (PP_1620)	PP_1620	SurE		ENZRXN3EM_1569	HAD8	inosine-5'-phosphate + H2O => inosine + phosphate	3.1.3.5	1_PFLU1299				c	Purine Metabolism		ENZRXN3EM_1569
PNS3	purine nucleosidase (inosine)	[c] : h2o + ins --> hxan + rib-D	class 1	purine degradation	nucleotide salvage	PA0143	Nuh	3.2.2.1		ID'd by EC# in annotation and KEGG		588	INSH	Inosine hydrolase	[c] : h2o + ins --> hxan + rib-D	Purine Metabolism	3.2.2.8	IunH2 (PP_2460)	PP_2460	IunH2		MVRXN_239	Inosine hydrolase	inosine + H2O => hypoxanthine + D-ribose	3.2.2.2	1_PFLU4154				c	Purine Metabolism		MVRXN_239
XANDb	xanthine dehydrogenase	[c] : h2o + nad + xan --> h + nadh + urate	class 3	purine degradation	nucleotide salvage	PA1524, PA1523	XdhA, XdhB	1.1.1.204				611	XAND	xanthine dehydrogenase	[c] : h2o + nad + xan --> h + nadh + urate	Purine Metabolism	1.1.1.204	XdhAB ( PP_4278 and PP_4279 )	( PP_4278 and PP_4279 )	XdhAB		ENZRXN3EM_437	putative xanthine dehydrogenase	xanthine + NAD+ + H2O => urate + NADH + H+	1.17.1.4	1_PFLU4592				c	Purine Metabolism		ENZRXN3EM_437
SARCO	sarcosine oxidase	[c] : h2o + o2 + sarcs --> fald + gly + h2o2	class 2	Carbon compound catabolism ;	amino acid catabolism	PA5416, PA5419, PA5417, PA5418	SoxB+SoxG+SoxD+SoxA	1.5.3.1				298	SARCOX	sarcosine oxidase	[c] : h2o + o2 + sarcs --> fald + gly + h2o2	Glycine, Serine and threonine metabolism	1.5.3.1	SoxABDG ( PP_0323 and PP_0324 and PP_0325 and PP_0326 )	( PP_0323 and PP_0324 and PP_0325 and PP_0326 )	SoxABDG		ENZRXN3EM_263__ENZRXN3EM_687	sarcosine oxidase__sarcosine oxidase	sarcosine + O2 + H2O => H2O2 + formaldehyde + glycine	1.5.3.1	1_PFLU5649:1_PFLU5650:1_PFLU5651:1_PFLU5648;1_PFLU2319:1_PFLU2318:1_PFLU2317:1_PFLU2316				c	Glycine, Serine and threonine metabolism		ENZRXN3EM_263__ENZRXN3EM_687
PDXPP	Pyridoxine 5-phosphate phosphatase	[c] : h2o + pdx5p --> pi + pydxn	class 2	Pyridoxine Metabolism	vitamin and cofactor synthesis	PA3296	PhoA			not sure of mechanism. All putative from annotation, not sure if these are truly isozymes, but they are all in the family.		936	PDXPP	Pyridoxine 5-phosphate phosphatase	[c] : h2o + pdx5p --> pi + pydxn	Vitamin B6 Metabolism		PkxY (PP_5357)	PP_5357	PkxY		MVRXN_220	Pyridoxine 5-phosphate phosphatase	H2O + pyridoxine-5'-phosphate => phosphate + pyridoxine	3.1.3.74	1_PFLU0385				c	Vitamin B6 Metabolism		MVRXN_220
THRS	threonine synthase	[c] : h2o + phom --> pi + thr-L	class 1	Threonine and Lysine Metabolism	amino acid synthesis	PA3735	ThrC	4.2.3.1		all of these reactions should be looked over.		304	THRS	threonine synthase	[c] : h2o + phom --> pi + thr-L	Glycine, Serine and threonine metabolism	4.2.3.1	ThrC (PP_1471)	PP_1471	ThrC		ENZRXN3EM_1141__ENZRXN3EM_366	putative threonine synthase__threonine synthase	O-phospho-L-homoserine + H2O => phosphate + L-threonine	4.2.3.1	1_PFLU2009;1_PFLU5005				c	Glycine, Serine and threonine metabolism		ENZRXN3EM_1141__ENZRXN3EM_366
PPA	inorganic diphosphatase	[c] : h2o + ppi --> h + (2) pi	class 2	Anaplerotic reactions	energy metabolism	PA4031	Ppa	3.6.1.1				438	PPA	inorganic diphosphatase	[c] : h2o + ppi --> h + (2) pi	Oxidative Phosphorylation	3.6.1.1	Ppa (PP_0538)	PP_0538	Ppa		ENZRXN3EM_300__ENZRXN3EM_724	inorganic pyrophosphatase__inorganic pyrophosphatase	diphosphate + H2O => 2 phosphate	3.6.1.1	1_PFLU5448;1_PFLU1902				c	Purine Metabolism		ENZRXN3EM_300__ENZRXN3EM_724
PRATPP	phosphoribosyl-ATP pyrophosphatase	[c] : h2o + prbatp --> h + ppi + prbamp	class 2	Histidine Metabolism	amino acid synthesis	PA5067	HisE	3.6.1.31	1	ref and annotation, "probable isocitrate lyase"		344	PRATPP	phosphoribosyl-ATP pyrophosphatase	[c] : h2o + prbatp --> h + ppi + prbamp	Histidine Metabolism	3.6.1.31	HisE (PP_5015)	PP_5015	HisE		ENZRXN3EM_1041	putative phosphoribosyl-ATP pyrophosphatase	phosphoribosyl-ATP + H2O => phosphoribosyl-AMP + diphosphate	3.6.1.31	1_PFLU0385				c	Histidine Metabolism		ENZRXN3EM_1041
PSP_L	phosphoserine phosphatase (L-serine)	[c] : h2o + pser-L --> pi + ser-L	class 3	Serine & Glycine Biosynthesis	amino acid synthesis	PA4960	SerB	3.1.3.3		ID'd by EC# in annotation.		297	PSP_L	phosphoserine phosphatase (L-serine)	[c] : h2o + pser-L --> pi + ser-L	Glycine, Serine and threonine metabolism	3.1.3.3	SerB (PP_4909)	PP_4909	SerB		ENZRXN3EM_1080	putative phosphoserine phosphatase	L-O-phosphoserine + H2O => L-serine + phosphate	3.1.3.3	1_PFLU1127				c	Glycine, Serine and threonine metabolism		ENZRXN3EM_1080
SDPDS	succinyl-diaminopimelate desuccinylase	[c] : h2o + sl26da --> 26dap-LL + succ	class 2	Threonine and Lysine Metabolism	amino acid synthesis	PA1162	DapE	3.5.1.18				364	SDPDS	succinyl-diaminopimelate desuccinylase	[c] : h2o + sl26da --> 26dap-LL + succ	Lysine Biosynthesis	3.5.1.18	DapE (PP_1525)	PP_1525	DapE		ENZRXN3EM_836	succinyl-diaminopimelate desuccinylase	N-succinyl-L,L-2,6-diaminopimelate + H2O => L,L-diaminopimelate + succinate	3.5.1.18	1_PFLU1259				c	Lysine Biosynthesis		ENZRXN3EM_836
THDPS	tetrahydropicolinate succinylase	[c] : h2o + succoa + thdp --> coa + sl2a6o	class 2	Threonine and Lysine Metabolism	amino acid synthesis	PA3666	DapD	2.3.1.117		checked on pseudocyc		366	THDPS	tetrahydrodipicolinate succinylase	[c] : h2o + succoa + thdp --> coa + sl2a6o	Lysine Biosynthesis	2.3.1.117	DapD (PP_1530)	PP_1530	DapD		ENZRXN3EM_47	DapD; tetrahydrodipicolinate succinylase	tetrahydrodipicolinate + succinyl-CoA + H2O => N-succinyl-2-amino-6-ketopimelate + coenzyme A	2.3.1.117	1_PFLU1264				c	Lysine Biosynthesis		ENZRXN3EM_47
SGDS	Succinylglutamate desuccinylase	[c] : h2o + sucglu --> glu-L + succ	class 1	Arginine and proline metabolism ;	amino acid catabolism	PA0901	AruE					37	SGDS	Succinylglutamate desuccinylase	[c] : h2o + sucglu --> glu-L + succ	Arginine and Proline Metabolism		AruE (PP_4475)	PP_4475	AruE		ENZRXN3EM_1402	putative succinylglutamate desuccinylase	N2-succinylglutamate + H2O => L-glutamate + succinate	3.5.1.-	1_PFLU4751				c	Arginine and Proline Metabolism		ENZRXN3EM_1402
UDCPDP	undecaprenyl-diphosphatase	[c] : h2o + udcpdp --> h + pi + udcpp	class 2	Peptideglycan biosynthesis ;	cell wall / LPS synthesis	PA1959	BacA	3.6.1.27		assumed that they are isozymes, but not certain.		465	UDCPDP	undecaprenyl-diphosphatase	[c] : h2o + udcpdp --> h + pi + udcpp	Peptidoglycan Biosynthesis	3.6.1.27	UppP (PP_2862)	PP_2862	UppP		MVRXN_67	undecaprenyl-diphosphatase	H2O + undecaprenyl diphosphate => H+ + phosphate + undecaprenyl phosphate	3.6.1.27	1_PFLU2809				c	Peptidoglycan Biosynthesis		MVRXN_67
NTD2	5'-nucleotidase (UMP)	[c] : h2o + ump --> pi + uri	class 3	Salvage Pathways	nucleotide salvage	PA3625	SurE	3.1.3.5	29, 31	biochemical evidence from Matsumoto et al, gene locus not identified		630	NTD2	5'-nucleotidase (UMP)	[c] : h2o + ump --> pi + uri	Pyrimidine Metabolism	3.1.3.5	SurE (PP_1620)	PP_1620	SurE		MVRXN_232	5'-nucleotidase (UMP)	UMP + H2O => uridine + phosphate	3.1.3.5	1_PFLU1299				c	Pyrimidine Metabolism		MVRXN_232
URCN	urocanase	[c] : h2o + urcan --> 4izp	class 2	Amino acid biosynthesis and metabolism ;	amino acid catabolism	PA5100	HutU	4.2.1.49		ID'd by EC# in annotation and KEGG		346	URCN	urocanase	[c] : h2o + urcan --> 4izp	Histidine Metabolism	4.2.1.49	HutU (PP_5033)	PP_5033	HutU		ENZRXN3EM_964	urocanate hydratase	urocanate + H2O => 4-imidazolone-5-propionate	4.2.1.49	1_PFLU0361				c	Histidine Metabolism		ENZRXN3EM_964
NTD10	5'-nucleotidase (XMP)	[c] : h2o + xmp --> pi + xtsn	class 3	Salvage Pathways	nucleotide salvage	PA3625	SurE	3.1.3.5	27	biochemical evidence		592	NTD10	5'-nucleotidase (XMP)	[c] : h2o + xmp --> pi + xtsn	Purine Metabolism	3.1.3.5	SurE (PP_1620)	PP_1620	SurE		MVRXN_236	5'-nucleotidase (XMP)	xanthosine-5-phosphate + H2O => xanthosine + phosphate	3.1.3.5	1_PFLU1299				c	Purine Metabolism		MVRXN_236
SHSL2	O-succinylhomoserine lyase (H2S)	[c] : h2s + suchms --> hcys-L + succ	class 1	Sulfur metabolism ; Glycine, serine and threonine metabolism ; Methionine metabolism ;	amino acid synthesis	PA3107	MetZ	4.2.99.9		annotation		401	SHSL2r	O-succinylhomoserine lyase (H2S)	[c] : h2s + suchms <==> h + hcys-L + succ	Methionine Metabolism	4.2.99.9	MetB ( PP_0659 ) or ( PP_4594 )	( PP_0659 or PP_4594 )	MetB		MVRXN_244	MetZ; O-succinylhomoserine sulfhydrylase	O-succinyl-L-homoserine + hydrogen sulfide => L-homocysteine + succinate	2.5.1.49	1_PFLU4182				c	Methionine Metabolism		MVRXN_244
HGENDO	homogentisate 1,2-dioxygenase	[c] : hgentis + o2 --> 4mlacac + h	class 3	Aromatic compound catabolism ;	amino acid catabolism	PA2009	HmgA	1.13.11.5		need to check GPR association.		350	HGNTOR	Homogentisate:oxygen 1,2-oxidoreductase (decyclizing)	[c] : hgentis + o2 --> 4mlacac + h	Homogentisate Pathway	1.13.11.5	Hgd.1 (PP_4621)	PP_4621	Hgd.1		ENZRXN3EM_863	homogentisate 1,2-dioxygenase	homogentisate + O2 => 4-maleyl-acetoacetate	1.13.11.5	1_PFLU1025				c	Homogentisate Pathway		ENZRXN3EM_863
UPP3S	uroporphyrinogen-III synthase	[c] : hmbil --> h2o + uppg3	class 2	Tetrapyrrole Biosynthesis	vitamin and cofactor synthesis	PA5259	HemD	4.2.1.75		o-antigen synthesis, from pseudocyc		551	UPP3S	uroporphyrinogen-III synthase	[c] : hmbil --> h2o + uppg3	Porphyrin and Chlorophyll Metabolism	4.2.1.75	HemD (PP_0187)	PP_0187	HemD		ENZRXN3EM_222	uroporphyrinogen-III synthase	hydroxymethylbilane => uroporphyrinogen-III + H2O	4.2.1.75	1_PFLU5933				c	Porphyrin and Chlorophyll Metabolism		ENZRXN3EM_222
HMGL	hydroxymethylglutaryl-CoA lyase	[c] : hmgcoa --> acac + accoa	class 2	Acyclic isoprenoid and branched-chain amino acids catabolism ;	amino acid catabolism	PA2011	LiuE	4.1.3.4				686	HMGL	hydroxymethylglutaryl-CoA lyase	[c] : hmgcoa --> acac + accoa	Synthesis and degradation of Ketones Bodies	4.1.3.4	MvaB (PP_3540)	PP_3540	MvaB		ENZRXN3EM_1102__ENZRXN3EM_530	putative hydroxymethylglutaryl-CoA lyase__putative hydroxymethylglutaryl-CoA lyase	3-hydroxy-3-methyl-glutaryl-CoA => acetoacetate + acetyl-CoA	4.1.3.4	1_PFLU1417;1_PFLU3887				c	Synthesis and degradation of Ketones Bodies		ENZRXN3EM_1102__ENZRXN3EM_530
HXPRT	hypoxanthine phosphoribosyltransferase (Hypoxanthine)	[c] : hxan + prpp --> imp + ppi	class 3	Salvage Pathways	nucleotide salvage	PA4645	Hpt	2.4.2.8				585	HXPRT	hypoxanthine phosphoribosyltransferase (Hypoxanthine)	[c] : hxan + prpp --> imp + ppi	Purine Metabolism	2.4.2.8	Hpt (PP_0747)	PP_0747	Hpt		ENZRXN3EM_1069	putative hypoxanthine-guanine phosphoribosyltransferase	5-phosphoribosyl 1-pyrophosphate + hypoxanthine => diphosphate + inosine-5'-phosphate	2.4.2.8	1_PFLU0900				c	Purine Metabolism		ENZRXN3EM_1069
ICDHy	isocitrate dehydrogenase (NADP)	[c] : icit + nadp <==> akg + co2 + nadph	class 2	Citrate Cycle (TCA)	central metabolism	PA2623	Icd	1.1.1.42				696	ICDHyr	isocitrate dehydrogenase (NADP)	[c] : icit + nadp <==> akg + co2 + nadph	TCA Cycle	1.1.1.42	( Icd (PP_4011) ) or ( Icd1 (PP_4012) )	( PP_4011 or PP_4012 )	( Icd ) or ( Icd1 )		ENZRXN3EM_560__ENZRXN3EM_561	isocitrate dehydrogenase [NADP]__isocitrate dehydrogenase [NADP]	isocitrate + NADP+ => alpha-ketoglutarate + CO2 + NADPH + H+	1.1.1.42	1_PFLU3809;1_PFLU3808	0			c	TCA Cycle		ENZRXN3EM_560__ENZRXN3EM_561
ICL	Isocitrate lyase	[c] : icit --> glx + succ	class 3	Oxidative phosphorylation	central metabolism	PA2634	Icl_h	4.1.3.1	44,45,46,47	refs 221 and 222, along with annotations. Also, physiological evidence from Ratledge et al. and Hancock et. al.		697	ICL	Isocitrate lyase	[c] : icit --> glx + succ	TCA Cycle	4.1.3.1	AceA (PP_4116)	PP_4116	AceA		ENZRXN3EM_556	isocitrate lyase	isocitrate => glyoxylate + succinate	4.1.3.1	1_PFLU3817				c	TCA Cycle		ENZRXN3EM_556
L-LACD2	L-Lactate dehydrogenase (ubiquinone)	[c] : lac-L + ubq8 --> pyr + ubq8h2	class 2	Oxidative phosphorylation	ethanol / pyruvate metabolism	PA2382, PA4771	LldA, LldD	1.1.2.3				647	L-LACD2	L-Lactate dehydrogenase (ubiquinone)	[c] : lac-L + q8 --> pyr + q8h2	Pyruvate Met	1.1.2.3	IldD1 (PP_4736)	PP_4736	IldD1		ENZRXN3EM_462	L-lactate dehydrogenase	ubiquinone-8 + L-lactate => ubiquinol-8 + pyruvate	1.1.2.3	1_PFLU4305				c	Pyruvate Met		ENZRXN3EM_462
MDH2	Malate dehydrogenase (ubiquinone 8 as acceptor)	[c] : mal-L + ubq8 --> oaa + ubq8h2	class 2	Citrate Cycle (TCA)	central metabolism	PA4640, PA3452	MqoB, MqoA	1.1.99.16		ID'd by EC# in annotation, mmsA is only non-hypothetical, not sure of specific reaction, these chosen because they are listed in Expasy		700	MDH2	Malate dehydrogenase (ubiquinone 8 as acceptor)	[c] : mal-L + q8 --> oaa + q8h2	TCA Cycle	1.1.99.16	( Mqo-kt1 (PP_0751) ) or ( Mqo-kt2 (PP_1251) ) or ( Mqo-kt3 (PP_2925) )	( PP_0751 or PP_1251 or PP_2925 )	( Mqo-kt1 ) or ( Mqo-kt2 ) or ( Mqo-kt3 )		ENZRXN3EM_770__ENZRXN3EM_879	malate:quinone oxidoreductase__probable malate:quinone oxidoreductase	malate + ubiquinone-8 => oxaloacetate + ubiquinol-8	1.1.99.16	1_PFLU1613;1_PFLU0904				c	TCA Cycle		ENZRXN3EM_770__ENZRXN3EM_879
THD5	NAD transhydrogenase	[c] : nad + nadph --> nadh + nadp	class 2	Oxidative phosphorylation	energy metabolism	PA0196, PA0195	PntB+PntA	Undetermined	22	ref and annotation		413	THD1	NAD(P) transhydrogenase (B-specific)	[c] : nad + nadph <==> nadh + nadp	Nicotinate and Nicotinamide	1.6.1.1	SthA (PP_2151)	PP_2151	SthA		ENZRXN3EM_772__ENZRXN3EM_993	soluble pyridine nucleotide transhydrogenase__NAD(P) transhydrogenase	NAD+ + NADPH => NADH + NADP+	1.6.1.1	1_PFLU1569;1_PFLU0113:1_PFLU0111:1_PFLU0112				c	Nicotinate and Nicotinamide		ENZRXN3EM_772__ENZRXN3EM_993
HDMAT7	Hexadecanoyl-[acyl-carrier protein]:malonyl-CoA C-acyltransferase	[c] : nad + palmACP <==> h + hdeACP + nadh	class 1	Fatty acid metabolism ;	lipid synthesis	PA1806	FabI	1.3.1.10				124	EAR160y	enoyl-[acyl-carrier-protein] reductase (NADPH) (n-C16:0)	[c] : h + nadph + tpalm2eACP --> nadp + palmACP	Fatty Acid Biosynthesis	1.3.1.10					MVRXN_135	enoyl-[acyl-carrier-protein] reductase (NADH) (n-C16:0)	H+ + NADH + tpalm2eACP => NAD+ + palmACP	1.3.1.9					c	Fatty Acid Biosynthesis		MVRXN_135
PPND	prephenate dehydrogenase	[c] : nad + pphn --> 34hpp + co2 + nadh	class 2	Aromatic Amino Acids	amino acid synthesis	PA3164	AroA	1.3.1.12				510	PPND	prephenate dehydrogenase	[c] : nad + pphn --> 34hpp + co2 + nadh	Phenylalanine Tyrosine Tryptophan Biosynthesis	1.3.1.12	TyrA (PP_1770)	PP_1770	TyrA		ENZRXN3EM_84	TyrAc+AroF; bifunctional protein (prephenate dehydrogenase + 3-phosphoshikimate 1-carboxyvinyltransferase)	prephenate + NAD+ => p-hydroxyphenylpyruvate + CO2 + NADH + H+	1.3.1.12	1_PFLU1647				c	Phenylalanine Tyrosine Tryptophan Biosynthesis		ENZRXN3EM_84
SHCHD2	sirohydrochlorin dehydrogenase (NAD)	[c] : nad + shcl --> (2) h + nadh + srch	class 2	Tetrapyrrole Biosynthesis	vitamin and cofactor synthesis	PA2611	CysG					548	SHCHD2	sirohydrochlorin dehydrogenase (NAD)	[c] : dscl + nad --> h + nadh + scl	Porphyrin and Chlorophyll Metabolism		CysG2 (PP_3999)	PP_3999	CysG2		ENZRXN3EM_5330__ENZRXN3EM_5332	precorrin-2 dehydrogenase__precorrin-2 dehydrogenase	precorrin-2 + NAD+ => sirohydrochlorin + NADH + H+	1.3.1.76	1_PFLU3796;1_PFLU4611				c	Porphyrin and Chlorophyll Metabolism		ENZRXN3EM_5330__ENZRXN3EM_5332
PDX5PO	pyridoxine 5'-phosphate oxidase	[c] : o2 + pdx5p <==> h + h2o2 + pydx5p	class 2	Pyridoxine Metabolism	vitamin and cofactor synthesis	PA1049	PdxH	1.4.3.5	29			934	PDX5POi	pyridoxine 5'-phosphate oxidase	[c] : o2 + pdx5p --> h2o2 + pydx5p	Vitamin B6 Metabolism	1.4.3.5	PdxH (PP_1129)	PP_1129	PdxH		ENZRXN3EM_814	pyridoxamine 5'-phosphate oxidase	pyridoxine-5'-phosphate + O2 => H2O2 + pyridoxal 5'-phosphate	1.4.3.5	1_PFLU1328				c	Valine, leucine and isoleucine degradation		ENZRXN3EM_814
ORPT	orotate phosphoribosyltransferase	[c] : orot5p + ppi <==> orot + prpp	class 2	Purine and Pyrimidine Biosynthesis	nucleotide synthesis	PA5331	PyrE	2.4.2.10		found locus by KEGG		639	ORPT	orotate phosphoribosyltransferase	[c] : orot5p + ppi <==> orot + prpp	Pyrimidine Metabolism	2.4.2.10	PyrE (PP_5291)	PP_5291	PyrE		ENZRXN3EM_202	orotate phosphoribosyltransferase	5-phosphoribosyl 1-pyrophosphate + orotate => orotidine-5'-phosphate + diphosphate	2.4.2.10	1_PFLU5988				c	Pyrimidine Metabolism		ENZRXN3EM_202
UAGCVT	UDP-N-acetylglucosamine 1-carboxyvinyltransferase	[c] : pep + uacgam --> pi + uaccg	class 2	Cell Envelope Biosynthesis	cell wall / LPS synthesis	PA4450	MurA	2.5.1.7		homology shown with adenosine kinase of Xenopus tropicalis, E=6*10^-12, 24% identitiy. This might not be the true enzyme for this reaction, though. From pseudomonas.com annotation: "PfkB, pfkB family carbohydrate kinase. This family includes a variety of carbohydrate and pyrimidine kinases. The family includes phosphomethylpyrimidine kinase EC:2.7.4.7. This enzyme is part of the Thiamine pyrophos…		12	UAGCVT	UDP-N-acetylglucosamine 1-carboxyvinyltransferase	[c] : pep + uacgam --> pi + uaccg	Aminosugar Metabolism	2.5.1.7	MurA (PP_0964)	PP_0964	MurA		ENZRXN3EM_885	UDP-N-acetylglucosamine 1-carboxyvinyltransferase	UDP-N-acetyl-D-glucosamine + phosphoenolpyruvate => UDP-GlcNAc-enolpyruvate + phosphate	2.5.1.7	1_PFLU0894				c	Aminosugar Metabolism		ENZRXN3EM_885
PRMICIi	1-(5-phosphoribosyl)-5-[(5-phosphoribosylamino)methylideneamino)imidazole-4-carboxamide isomerase (irreversible)	[c] : prfp --> prlp	class 2	Histidine Metabolism	amino acid synthesis	PA5141	HisA	5.3.1.16		ID'd by EC# in annotation and KEGG		345	PRMICIi	1-(5-phosphoribosyl)-5-[(5-phosphoribosylamino)methylideneamino)imidazole-4-carboxamide isomerase (irreversible)	[c] : prfp --> prlp	Histidine Metabolism	5.3.1.16	HisA (PP_0292)	PP_0292	HisA		ENZRXN3EM_975	1-(5-phosphoribosyl)-5-[(5-phosphoribosylamino)methylideneamino] imidazole-4-carboxamide isomerase	phosphoribosylformiminoAICAR-phosphate => phosphoribulosylformimino-AICAR-P	5.3.1.16	1_PFLU0330				c	Histidine Metabolism		ENZRXN3EM_975
UPPRT	uracil phosphoribosyltransferase	[c] : prpp + ura --> ppi + ump	class 2	Salvage Pathways	nucleotide salvage	PA0403, PA4646	PyrR, Upp	2.4.2.9				646	UPPRT	uracil phosphoribosyltransferase	[c] : prpp + ura --> ppi + ump	Pyrimidine Metabolism	2.4.2.9	Upp (PP_0746)	PP_0746	Upp		ENZRXN3EM_880__ENZRXN3EM_244	uracil phosphoribosyltransferase__bifunctional protein [pyrimidine operon regulatory protein; uracil phosphoribosyltransferase]	5-phosphoribosyl 1-pyrophosphate + uracil => diphosphate + UMP	2.4.2.9	1_PFLU0899;1_PFLU5757				c	Pyrimidine Metabolism		ENZRXN3EM_880__ENZRXN3EM_244
RIBB	3,4 Dihydroxy-2-butanone-4-phosphate synthase	[c] : r5p --> db4p + for + h	class 2	Riboflavin Metabolism	vitamin and cofactor synthesis	PA4054	RibB					650	DB4PS	3,4-Dihydroxy-2-butanone-4-phosphate synthase	[c] : ru5p-D --> db4p + for + h	Riboflavin Metabolism		( RibB1 (PP_0530) ) or ( RibBAkt1 (PP_0516) ) or ( RibBAkt2 (PP_3813) )	( PP_0530 or PP_0516 or PP_3813 )	( RibB1 ) or ( RibBAkt1 ) or ( RibBAkt2 )		ENZRXN3EM_100__ENZRXN3EM_1451	RibBA; bifunctional riboflavin biosynthesis-related protein__3,4-dihydroxy-2-butanone 4-phosphate synthase	D-ribulose-5-phosphate => 3,4-dihydroxy-2-butanone-4-P + formate	0	1_PFLU2344;1_PFLU5471				c	Riboflavin Metabolism		ENZRXN3EM_100__ENZRXN3EM_1451
THRD_L	L-threonine deaminase	[c] : thr-L --> 2obut + nh4	class 3	Glycine, serine and threonine metabolism ;	amino acid synthesis	PA1326, PA2443, PA1326, PA5379, PA0331, PA0331, PA2683, PA2683	IlvA2, SdaA, IlvA2, SdaB, IlvA1, IlvA1, TdcB, TdcB					303	THRD_L	L-threonine deaminase	[c] : thr-L --> 2obut + nh4	Glycine, Serine and threonine metabolism	4.3.1.19	( IlvA-kt1 (PP_3446) ) or ( IlvA-kt2 (PP_5149) )	( PP_3446 or PP_5149 )	( IlvA-kt1 ) or ( IlvA-kt2 )		ENZRXN3EM_233	threonine dehydratase	L-threonine => 2-oxobutanoate + ammonia	4.3.1.19	1_PFLU5823				c	Glycine, Serine and threonine metabolism		ENZRXN3EM_233
RNDR4	ribonucleoside-diphosphate reductase (UDP)	[c] : trdrd + udp --> dudp + h2o + trdox	class 1	Salvage Pathways	nucleotide salvage	PA1155, PA1156	NrdB+NrdA	1.17.4.1	44,45,46,47	refs 221 and 222, along with annotations. Also, physiological evidence from Ratledge et al. and Hancock et. al.		642	RNDR4	ribonucleoside-diphosphate reductase (UDP)	[c] : trdrd + udp --> dudp + h2o + trdox	Pyrimidine Metabolism	1.17.4.1	NrdAB ( PP_1177 and PP_1179 )	( PP_1177 and PP_1179 )	NrdAB		ENZRXN3EM_1213	putative ribonucleoside-diphosphate reductase beta chain	UDP + a reduced thioredoxin => dUDP + an oxidized thioredoxin + H2O	1.17.4.1	1_PFLU2783				c	Pyrimidine Metabolism		ENZRXN3EM_1213
PPTGS	Peptidoglycan subunit synthesis	[c] : uaagmda --> h + peptido_EC + udcpdp	class 4	Cell Envelope Biosynthesis	cell wall / LPS synthesis				19	This whole pathway should be looked over.		462	PPTGS_KT	Peptidoglycan subunit synthesis P.putida KT2440	[c] : uaagmda --> h + peptido_kt + udcpdp	Peptidoglycan Biosynthesis						MVRXN_64	Peptidoglycan subunit synthesis P.putida KT2440	uaagmda => H+ + peptido_kt + undecaprenyl diphosphate	2.4.1.129	1_PFLU5223				c	Peptidoglycan Biosynthesis		MVRXN_64
UAGPT3	UDP-N-acetylglucosamine-N-acetylmuramyl-(pentapeptide)pyrophosphoryl-undecaprenol N-acetylglucosamine transferase	[c] : uacgam + uagmda --> h + uaagmda + udp	class 3	Cell Envelope Biosynthesis	cell wall / LPS synthesis	PA4412	MurG					464	UAGPT3	UDP-N-acetylglucosamine-N-acetylmuramyl-(pentapeptide)pyrophosphoryl-undecaprenol N-acetylglucosamine transferase	[c] : uacgam + uagmda --> h + uaagmda + udp	Peptidoglycan Biosynthesis		MurG (PP_1337)	PP_1337	MurG		MVRXN_66	UDP-N-acetylglucosamine-N-acetylmuramyl-(pentapeptide)pyrophosphoryl-undecaprenol N-acetylglucosamine transferase	UDP-N-acetyl-D-glucosamine + uagmda => H+ + uaagmda + UDP	2.4.1.227	1_PFLU0947				c	Peptidoglycan Biosynthesis		MVRXN_66
PAPPT3	phospho-N-acetylmuramoyl-pentapeptide-transferase (meso-2,6-diaminopimelate)	[c] : udcpp + ugmda --> uagmda + ump	class 2	Cell Envelope Biosynthesis	cell wall / LPS synthesis	PA4415	MraY	2.7.8.13		from pseudomonas.com. Note, occurs in the periplasm. Kept elementally imbalanced (by 1 H+) in order to preserve charge balance		461	PAPPT3	phospho-N-acetylmuramoyl-pentapeptide-transferase (meso-2,6-diaminopimelate)	[c] : udcpp + ugmda --> uagmda + ump	Peptidoglycan Biosynthesis	2.7.8.13	MraY (PP_1334)	PP_1334	MraY		MVRXN_63	phospho-N-acetylmuramoyl-pentapeptide-transferase (meso-2,6-diaminopimelate)	undecaprenyl phosphate + ugmda => uagmda + UMP	2.7.8.13	1_PFLU0944				c	Peptidoglycan Biosynthesis		MVRXN_63
2DHGLCNti	2-dehydro-D-gluconate transport (irreversible)	2dhglcn[e] --> 2dhglcn[c]	class 2	Transport, Extracellular	transport	PA2262	KguT		1, 20, 33	ref has it listed as a hydrogen reaction, not nadh (2H+ + 2e-). Williams et al, PQQ is the cofactor… this is a quinone cofactor. assumed that ubq8 is the cofactor, since unable to find detailed information on how PQQ is oxidized/reduced.		739	2DHGLCNkt-tpp	2-ketogluconate transporter	2dhglcn[p] + h[p] --> 2dhglcn[c] + h[c]	Transport		KguT (PP_3377)	PP_3377	KguT		MTRXN_36	2-ketogluconate transporter	2-dehydro-D-gluconate[extracellular] + H+[extracellular] => 2-dehydro-D-gluconate + H+		1_PFLU2713				c	Transport		MTRXN_36
4HBZt	4-Hydroxybenzoate transport	4hbz[e] + h[e] <==> 4hbz[c] + h[c]	class 2	Aromatic compound catabolism ;	transport	PA0235	PcaK			annotation. Not sure about reversibility.		68	UHBZ1t(pp)	4-hydroxy benzoate reversible transport via proton symport (periplasm)	4hbz[p] + h[p] <==> 4hbz[c] + h[c]	B-Ketoadipate pathway		PcaK (PP_1376)	PP_1376	PcaK		ENZRXN3EM_1511__MTRXN_5	4-hydroxybenzoate transporter__P-hydroxybenzoate transpoter	p-hydroxybenzoate[extracellular] + H+[extracellular] => p-hydroxybenzoate + H+	0	1_PFLU1362;1_PFLU1028				c	Transport		ENZRXN3EM_1511__MTRXN_5
ACt6	acetate transport in/out via proton symport	ac[e] + h[e] <==> ac[c] + h[c]	class 4	Transport, Extracellular	transport			TC-2.A.1.13		from annotation "possible putrescine/spermidine transporter (ABC)" and TC database and KEGG		748	ACt2pp	acetate transport in via proton symport	ac[p] + h[p] --> ac[c] + h[c]	Transport		DctA (PP_1188)	PP_1188	DctA		MTRXN_78__MTRXN_79	DctA; citrate and C4-dicarboxylic acids transport protein (DAACS family)__DctA2; citrate and C4-dicarboxylic acids transport protein (DAACS family)	acetate[extracellular] + H+[extracellular] => acetate + H+	0	1_PFLU4717;1_PFLU3500				c	Transport		MTRXN_78__MTRXN_79
ARGabc	L-arginine transport via ABC system	arg-L[e] + atp[c] + h2o[c] --> adp[c] + arg-L[c] + h[c] + pi[c]	class 3	Transport, Extracellular	transport	PA5153+PA5154+PA5152+PA5155, PA1260+PA1257+PA1256+PA1258, PA0888, PA0890, PA0889, PA0892	Aot3_h, Aot2_h, AotJ+AotM+AotQ+AotP	TC-3.A.1.3	34	ref and annotation. Irreversible because of modeling evidence, to prevent free ATP.		754	ARGabcpp	L-arginine transport via ABC system (periplasm)	arg-L[p] + atp[c] + h2o[c] --> adp[c] + arg-L[c] + h[c] + pi[c]	Transport		( AapJ (PP_1297) and AapM (PP_1299) and AapP (PP_1300) and AapQ (PP_1298) ) or ( LysT-kt2 ( PP_4483 and PP_4484 and PP_4485 and PP_4486 ) )	( ( PP_1297 and PP_1299 and PP_1300 and PP_1298 ) or ( PP_4483 and PP_4484 and PP_4485 and PP_4486 ) )	( AapJ and AapM and AapP and AapQ ) or ( LysT-kt2 )		ENZRXN3EM_1518	arginine/ornithine ABC transport system	ATP + L-arginine[extracellular] + H2O => phosphate + ADP + L-arginine		1_PFLU1307:1_PFLU1308				c	Transport		ENZRXN3EM_1518
ASPabc	L-aspartate transport via ABC system	asp-L[e] + atp[c] + h2o[c] --> adp[c] + asp-L[c] + h[c] + pi[c]	class 3	Transport, Extracellular	transport	PA1339+PA1341+PA1342+PA1340, PA4192+PA4195+PA4194, PA1260+PA1257+PA1256+PA1258	Glt1_h, Glt2_h, Aot2_h	TC-3.A.1.3	49,50	Isozymes. This is probably not the exactly correct reaction, but it captures the constituents and is the best characterization available. This reaction does, however, have strong evidence for incorporating the elemental Oxygen		756	ASPabcpp	L-aspartate transport via ABC system (periplasm)	asp-L[p] + atp[c] + h2o[c] --> adp[c] + asp-L[c] + h[c] + pi[c]	Transport		( GltIJKL ( PP_1068 and PP_1069 and PP_1070 and PP_1071 ) ) or ( AapJ (PP_1297) and AapM (PP_1299) and AapP (PP_1300) and AapQ (PP_1298) )	( ( PP_1068 and PP_1069 and PP_1070 and PP_1071 ) or ( PP_1297 and PP_1299 and PP_1300 and PP_1298 ) )	( GltIJKL ) or ( AapJ and AapM and AapP and AapQ )		MTRXN_61__ENZRXN3EM_4723	Aap; general amino acid ABC transporter__ENZRXN3EM-4723	L-aspartate[extracellular] + ATP + H2O => L-aspartate + ADP + phosphate		1_PFLU1000:1_PFLU1001:1_PFLU1002:1_PFLU1003;1_PFLU1139:1_PFLU1136:1_PFLU1137:1_PFLU1138				c	Transport		MTRXN_61__ENZRXN3EM_4723
ASPt6	L-aspartate transport in via proton symport	asp-L[e] + h[e] <==> asp-L[c] + h[c]	class 3	Transport, Extracellular	transport	PA5479	GltP		5	biochemical evidence for pathway. The gene name given in the paper is mtnD. 1.13.11.54 occurs when Fe(2+) binds enzyme, 1.13.11.53 occurs when Ni(2+) binds enzyme.		757	ASPt2_2pp	Aspartate transport via proton symport (2 H) (periplasm)	asp-L[p] + (2) h[p] --> asp-L[c] + (2) h[c]	Transport		DctA (PP_1188)	PP_1188	DctA		MTRXN_62__MTRXN_38	GltP; proton glutamate/aspartate symport protein__Aspartate transport via proton symport (2 H) (periplasm); DctA	L-aspartate[extracellular] + H+[extracellular] => L-aspartate + H+	0	1_PFLU0093;1_PFLU4717				c	Transport		MTRXN_62__MTRXN_38
FACOAL160t	fatty-acid--CoA ligase (hexadecanoate) transport	atp[c] + coa[c] + hdca[e] <==> amp[c] + pmtcoa[c] + ppi[c]	class 2	Fatty acid metabolism ;	unassigned	PA3299, PA4589, PA3300, PA4589, PA3300, PA1288, PA3299, PA1288	FadD1+FadL_1, FadD2+FadL_1, FadD2+FadL_2, FadD1+FadL_2	6.2.1.3,		found locus by KEGG		154	FACOAL160t2pp	fatty-acid-CoA ligase (hexadecanoate transport via vectoral Co-A coupling)	atp[c] + coa[c] + h[p] + hdca[p] --> amp[c] + h[c] + pmtcoa[c] + ppi[c]	Fatty Acid Metabolism	6.2.1.3	( FadD ( PP_2213 ) or ( PP_4549 ) ) or ( FadD2 (PP_4550) )	( ( PP_2213 or PP_4549 ) or PP_4550 )	( FadD ) or ( FadD2 )		MVRXN_174__MVRXN_180	fatty-acid-CoA ligase (hexadecanoate transport via vectoral Co-A coupling)__fatty-acid-CoA ligase (hexadecanoate transport via vectoral Co-A coupling)	ATP + coenzyme A + H+[extracellular] + hdca[extracellular] => AMP + H+ + pmtcoa + diphosphate	6.2.1.3	1_PFLU4829;1_PFLU4830				c	Fatty Acid Metabolism		MVRXN_174__MVRXN_180
FACOAL140(n)t	fatty-acid--CoA ligase (n-C14:0) transport	atp[c] + coa[c] + myrt[e] <==> amp[c] + ppi[c] + tdcoa[c]	class 2	Fatty acid metabolism ;	unassigned	PA3299, PA4589, PA3300, PA1288, PA3300, PA4589, PA3299, PA1288	FadD1+FadL_1, FadD2+FadL_2, FadD2+FadL_1, FadD1+FadL_2	6.2.1.3,	70	accA, accB, accC, and accD are subunits. accC and accB (PA4847 and PA4848) are adjacent, and form an operon. They are regulated together, which serves as evidence (along with the essentiality of PA4847 and PA4848 in the PA14/PAO1 transposon library overlap candidate essential set) that their function cannot be restored by close homologues elsewhere in the chromosome.		153	FACOAL140t2pp	fatty-acid-CoA ligase (tetradecanoate transport via vectoral Co-A coupling)	atp[c] + coa[c] + h[p] + ttdca[p] --> amp[c] + h[c] + ppi[c] + tdcoa[c]	Fatty Acid Metabolism	6.2.1.3	( FadD ( PP_2213 ) or ( PP_4549 ) ) or ( FadD2 (PP_4550) )	( ( PP_2213 or PP_4549 ) or PP_4550 )	( FadD ) or ( FadD2 )		MVRXN_173__MVRXN_179	fatty-acid-CoA ligase (tetradecanoate transport via vectoral Co-A coupling)__fatty-acid-CoA ligase (tetradecanoate transport via vectoral Co-A coupling)	ATP + coenzyme A + H+[extracellular] + ttdca[extracellular] => AMP + H+ + diphosphate + tdcoa	6.2.1.3	1_PFLU4829;1_PFLU4830				c	Fatty Acid Metabolism		MVRXN_173__MVRXN_179
CRNabc	L-carnitine transport via ABC system	atp[c] + crn[e] + h2o[c] --> adp[c] + crn[c] + h[c] + pi[c]	class 3	Transport, Extracellular	transport	PA5378, PA3889, PA3891, PA5376, PA5377, PA3890, PA3888, PA3890, PA3891, PA3889	ProX_h+ProV_h+ProW_h, ProZ_h+ProW_h2+ProV_h2+ProX_h2			ID'd by EC# in annotation		771	CRNabcpp	L-carnitine transport via ABC system (periplasm)	atp[c] + crn[p] + h2o[c] --> adp[c] + crn[c] + h[c] + pi[c]	Transport		( OpuBA (PP_0868) and OpuBB ( PP_0869 ) or ( PP_0871 ) and OpuBC (PP_0870) )	( PP_0868 and ( PP_0869 or PP_0871 ) and PP_0870 )	( OpuBA and OpuBB and OpuBC )		MTRXN_63	choline/carnitine/glycine betaine ABC transport system	ATP + L-carnitine[extracellular] + H2O => phosphate + ADP + L-carnitine		1_PFLU0812:1_PFLU0813:1_PFLU0814:1_PFLU0815				c	Transport		MTRXN_63
CYSabc	L-cysteine transport via ABC system	atp[c] + cys-L[e] + h2o[c] --> adp[c] + cys-L[c] + h[c] + pi[c]	class 3	Transport, Extracellular	transport	PA0313, PA0314	YecS+FliY			annotation and TC database. Possibly also transports alpha-methylglutamate and homocysteate		772	CYSabcpp	L-cysteine uptake via ABC system (periplasm)	atp[c] + cys-L[p] + h2o[c] --> adp[c] + cys-L[c] + h[c] + pi[c]	Transport		( FliY (PP_0225) and YecC (PP_0227) and YecS (PP_0226) )	( PP_0225 and PP_0227 and PP_0226 )	( FliY and YecC and YecS )		MTRXN_4	L-/D-cysteine ABC transport	ATP + L-cysteine[extracellular] + H2O => phosphate + ADP + L-cysteine		1_PFLU0246:1_PFLU0245:1_PFLU0244				c	Transport		MTRXN_4
ETHSabc	ethanesulfonate transport via ABC system	atp[c] + eths[e] + h2o[c] --> adp[c] + eths[c] + h[c] + pi[c]	class 3	Transport, Extracellular	transport	PA3442, PA3443, PA2307, PA2308, PA2294, PA2295	SsuB_1+SsuC_1, NtrCD_hh+NtrB_hh, NtrCD_h+NtrB_h					778	ETHSO3abcpp	ethanesulfonate transport via ABC system (periplasm)	atp[c] + ethso3[p] + h2o[c] --> adp[c] + ethso3[c] + h[c] + pi[c]	Transport		( SsuA (PP_0237) and SsuB (PP_0240) and SsuC (PP_0239) ) or ( TauA (PP_0233) and TauB (PP_0232) and TauC (PP_0231) )	( ( PP_0237 and PP_0240 and PP_0239 ) or ( PP_0233 and PP_0232 and PP_0231 ) )	( SsuA and SsuB and SsuC ) or ( TauA and TauB and TauC )		MTRXN_81	SSuABC; alkanesulfonate ABC transport	ethanesulfonate[extracellular] + ATP + H2O => ethanesulfonate + ADP + phosphate		1_PFLU5854:1_PFLU5855:1_PFLU5857				c	Transport		MTRXN_81
FE2abc	iron (II) transport via ABC system	atp[c] + fe2[e] + h2o[c] --> adp[c] + fe2[c] + h[c] + pi[c]	class 3	Transport, Extracellular	transport	PA4687, PA4688, PA5216, PA3538, PA5217	HitA+HitB, ThiP_h+PotA_h+AfuA_h					780	FE2abc	iron (II) transport via ABC system	atp[c] + fe2[e] + h2o[c] --> adp[c] + fe2[c] + h[c] + pi[c]	Transport		( AfuA (PP_4881) and AfuB (PP_4882) and AfuC (PP_1078) )	( PP_4881 and PP_4882 and PP_1078 )	( AfuA and AfuB and AfuC )		MTRXN_50__MTRXN_51	FbpAB; iron (II) transport via ABC system__Fe2+ transport via ABC	ATP + Fe2+[extracellular] + H2O => Fe2+ + ADP + phosphate	0	1_PFLU0527:1_PFLU0528;1_PFLU0590:1_PFLU0591:1_PFLU0592				c	Transport		MTRXN_50__MTRXN_51
GLCabc	D-glucose transport via ABC system	atp[c] + glc-D[e] + h2o[c] --> adp[c] + glc-D[c] + h[c] + pi[c]	class 3	Transport, Extracellular	transport	PA3189, PA3187, PA3190, PA3188	GltF+GltK+GltB_2+GltG			from annotation and rxn from TC database		790	GLCabcpp	D-glucose transport via ABC system (periplasm)	atp[c] + glc-D[p] + h2o[c] --> adp[c] + glc-D[c] + h[c] + pi[c]	Transport		( GtsA (PP_1015) and GtsB (PP_1016) and GtsC (PP_1017) and GtsD (PP_1018) )	( PP_1015 and PP_1016 and PP_1017 and PP_1018 )	( GtsA and GtsB and GtsC and GtsD )		MTRXN_42	D-glucose transport via ABC system	beta-D-glucose[extracellular] + ATP => beta-D-glucose + ADP + phosphate		1_PFLU4842:1_PFLU4843:1_PFLU4844:1_PFLU4845:1_PFLU4846				c	Transport		MTRXN_42
GLUabc	L-glutamate transport via ABC system	atp[c] + glu-L[e] + h2o[c] --> adp[c] + glu-L[c] + h[c] + pi[c]	class 3	Transport, Extracellular	transport	PA1339+PA1341+PA1342+PA1340, PA4192+PA4195+PA4194, PA1260+PA1257+PA1256+PA1258	Glt1_h, Glt2_h, Aot2_h	TC-3.A.1.3	36	gene association based on alternate gene name in annotation, assumed same mechanism as in 4-aminobutyraldehyde dehydrogenase		791	GLUabcpp	L-glutamate transport via ABC system (periplasm)	atp[c] + glu-L[p] + h2o[c] --> adp[c] + glu-L[c] + h[c] + pi[c]	Transport		( GltIJKL ( PP_1068 and PP_1069 and PP_1070 and PP_1071 ) ) or ( AapJ (PP_1297) and AapM (PP_1299) and AapP (PP_1300) and AapQ (PP_1298) )	( ( PP_1068 and PP_1069 and PP_1070 and PP_1071 ) or ( PP_1297 and PP_1299 and PP_1300 and PP_1298 ) )	( GltIJKL ) or ( AapJ and AapM and AapP and AapQ )		ENZRXN3EM_61__ENZRXN3EM_4724__MTRXN_64	glutamate/glutamine ABC transport system__glutamate ABC transport system__Aap; general amino acid ABC transporter	ATP + L-glutamate[extracellular] + H2O => ADP + phosphate + L-glutamate	3.6.3.21	1_PFLU0229:1_PFLU0227:1_PFLU0228:1_PFLU0230;1_PFLU1139:1_PFLU1136:1_PFLU1137:1_PFLU1138__1_PFLU1000:1_PFLU1001:1_PFLU1002:1_PFLU1003				c	Transport		ENZRXN3EM_61__ENZRXN3EM_4724__MTRXN_64
GLYBabc	glycine betaine transport via ABC system	atp[c] + glyb[e] + h2o[c] --> adp[c] + glyb[c] + h[c] + pi[c]	class 3	Transport, Extracellular	transport	PA5378, PA3889, PA3888, PA3891, PA5376, PA5377, PA3890, PA0030, PA5094, PA5095, PA5378, PA3889, PA3891, PA5376, PA5377, PA3890	ProX_h+ProZ_h+ProV_h+ProW_h, ProX_h3+ProV_h3+ProW_h3, ProX_h+ProV_h+ProW_h	TC-3.A.1.12	9,16,17	This process requires some ABC transport proteins, since O-antigen is synthesized internally and then shuttled out to the periplasm for assembly with the lipidA-core. I assumed that undecaprenol diphosphate comes off in the process.		25	GLYBabcpp	Glycine betaine transport via ABC system (periplasm)	atp[c] + glyb[p] + h2o[c] --> adp[c] + glyb[c] + h[c] + pi[c]	Arginine and Proline Metabolism		( ProU-kt1 ( PP_0294 and PP_0295 and PP_0296 ) ) or ( OpuBA (PP_0868) and OpuBB ( PP_0869 ) or ( PP_0871 ) and OpuBC (PP_0870) )	( ( PP_0294 and PP_0295 and PP_0296 ) or ( PP_0868 and ( PP_0869 or PP_0871 ) and PP_0870 ) )	( ProU-kt1 ) or ( OpuBA and OpuBB and OpuBC )		ENZRXN3EM_1338__ENZRXN3EM_181__ENZRXN3EM_334__ENZRXN3EM_4698	putative glycine betaine/L-proline-binding protein ABC transporter component__glycine betaine/L-proline ABC transporter, substrate-binding periplasmic protein__putative glycine betaine/L-proline ABC transporter, substrate-binding periplasmic protein__ENZRXN3EM-4698	glycine betaine[extracellular] + ATP + H2O => glycine betaine + ADP + phosphate		1_PFLU4652;1_PFLU2592;1_PFLU2935;1_PFLU5680:1_PFLU5681:1_PFLU5682				c	Transport		ENZRXN3EM_1338__ENZRXN3EM_181__ENZRXN3EM_334__ENZRXN3EM_4698
HISabc	L-histidine transport via ABC system	atp[c] + h2o[c] + his-L[e] --> adp[c] + h[c] + his-L[c] + pi[c]	class 2	Transport, Extracellular	transport	PA1260+PA1257+PA1256+PA1258, PA2923, PA2026, PA2924, PA2925	Gln_h, HisJ+HisP+HisQ+HisM					807	HISabcpp	L-histidine transport via ABC system (periplasm)	atp[c] + h2o[c] + his-L[p] --> adp[c] + h[c] + his-L[c] + pi[c]	Transport		( AapJ (PP_1297) and AapM (PP_1299) and AapP (PP_1300) and AapQ (PP_1298) )	( PP_1297 and PP_1299 and PP_1300 and PP_1298 )	( AapJ and AapM and AapP and AapQ )		ENZRXN3EM_1446__ENZRXN3EM_1523__ENZRXN3EM_4702__ENZRXN3EM_4715__MTRXN_65	histidine ABC transport__Histidine ABC transporter__putative histidine ABC transport system, membrane protein__Histidine transport ABC__Aap; general amino acid ABC transporter	ATP + L-histidine[extracellular] + H2O => ADP + phosphate + L-histidine	3.6.3.21	1_PFLU4761:1_PFLU4763:1_PFLU4764:1_PFLU4765;1_PFLU5633:1_PFLU5634:1_PFLU5635:1_PFLU5636;1_PFLU0363:1_PFLU0362:1_PFLU0364:1_PFLU0365:1_PFLU0368;1_PFLU0314:1_PFLU0313:1_PFLU0311:1_PFLU0312;1_PFLU1000:1_PFLU1001:1_PFLU1002:1_PFLU1003				c	Transport		ENZRXN3EM_1446__ENZRXN3EM_1523__ENZRXN3EM_4702__ENZRXN3EM_4715__MTRXN_65
ILEabc	L-isoleucine transport via ABC system	atp[c] + h2o[c] + ile-L[e] --> adp[c] + h[c] + ile-L[c] + pi[c]	class 3	Transport, Extracellular	transport	PA1070, PA1071, PA1072, PA1074, PA1073, PA4910, PA4913, PA4912, PA4911, PA4909, PA4859, PA4860, PA4861, PA4862	BraG+BraF+BraE+BraC+BraD, LivG_h2+LivK_h+LivH_h2+LivM_h2+LivF_h2, LivH_h+LivM_h+LivG_h+LivF_h			from KEGG pathway and annotation, not sure if this is nickel may only be peptide		813	ILEabcpp	L-isoleucine transport via ABC system (periplasm)	atp[c] + h2o[c] + ile-L[p] --> adp[c] + h[c] + ile-L[c] + pi[c]	Transport		( BraGFEDC ( PP_1137 and PP_1138 and PP_1139 and PP_1140 and PP_1141 ) ) or ( AapJ (PP_1297) and AapM (PP_1299) and AapP (PP_1300) and AapQ (PP_1298) ) or ( LivF-kt5 (PP_4863) and LivG-kt5 (PP_4864) and LivH-kt5 (PP_4866) and LivK-kt5 (PP_4867) and LivM-kt5 (PP_4865) )	( ( PP_1137 and PP_1138 and PP_1139 and PP_1140 and PP_1141 ) or ( PP_1297 and PP_1299 and PP_1300 and PP_1298 ) or ( PP_4863 and PP_4864 and PP_4866 and PP_4867 and PP_4865 ) )	( BraGFEDC ) or ( AapJ and AapM and AapP and AapQ ) or ( LivF-kt5 and LivG-kt5 and LivH-kt5 and LivK-kt5 and LivM-kt5 )		MTRXN_6__ENZRXN3EM_106__ENZRXN3EM_93__MTRXN_20__MTRXN_15__MTRXN_66	Branched-chain LivI / Bra ABC transporter system__high-affinity branched-chain amino acid transport system__high-affinity branched-chain amino acid transport system__putative branched-chain amino acid ABC transport system__putative branched-chain amino acid ABC transporter, periplasmic amino acid- binding protein__Aap; general amino acid ABC transporter	ATP + L-isoleucine[extracellular] + H2O => phosphate + ADP + L-isoleucine		1_PFLU1346:1_PFLU1342:1_PFLU1343:1_PFLU1344:1_PFLU1345;1_PFLU0588:1_PFLU0584:1_PFLU0585:1_PFLU0586:1_PFLU0587;1_PFLU0554:1_PFLU0553:1_PFLU0551:1_PFLU0552:1_PFLU0555:1_PFLU0556;1_PFLU3855:1_PFLU3853:1_PFLU3852:1_PFLU3854:1_PFLU3856;1_PFLU3423:1_PFLU3421:1_PFLU3420:1_PFLU3422;1_PFLU1000:1_PFLU1001:1_PFLU1002:1_PFLU1003				c	Transport		MTRXN_6__ENZRXN3EM_106__ENZRXN3EM_93__ENZRXN3EM_4724__MTRXN_20__MTRXN_15__MTRXN_66
LEUabc	L-leucine transport via ABC system	atp[c] + h2o[c] + leu-L[e] --> adp[c] + h[c] + leu-L[c] + pi[c]	class 3	Transport, Extracellular	transport	PA4910, PA4913, PA4912, PA4911, PA4909, PA1070, PA1071, PA1072, PA1074, PA1073, PA4859, PA4860, PA4861, PA4862	LivG_h2+LivK_h+LivH_h2+LivM_h2+LivF_h2, BraG+BraF+BraE+BraC+BraD, LivH_h+LivM_h+LivG_h+LivF_h			from annotation and rxn from TC database, rxn was not specific so assumed used used h+ symport, but no foundation for that assumption		819	LEUabcpp	L-leucine transport via ABC system (periplasm)	atp[c] + h2o[c] + leu-L[p] --> adp[c] + h[c] + leu-L[c] + pi[c]	Transport		( BraGFEDC ( PP_1137 and PP_1138 and PP_1139 and PP_1140 and PP_1141 ) ) or ( AapJ (PP_1297) and AapM (PP_1299) and AapP (PP_1300) and AapQ (PP_1298) ) or ( LivF-kt5 (PP_4863) and LivG-kt5 (PP_4864) and LivH-kt5 (PP_4866) and LivK-kt5 (PP_4867) and LivM-kt5 (PP_4865) )	( ( PP_1137 and PP_1138 and PP_1139 and PP_1140 and PP_1141 ) or ( PP_1297 and PP_1299 and PP_1300 and PP_1298 ) or ( PP_4863 and PP_4864 and PP_4866 and PP_4867 and PP_4865 ) )	( BraGFEDC ) or ( AapJ and AapM and AapP and AapQ ) or ( LivF-kt5 and LivG-kt5 and LivH-kt5 and LivK-kt5 and LivM-kt5 )		ENZRXN3EM_4709__ENZRXN3EM_103__ENZRXN3EM_77__ENZRXN3EM_4706__ENZRXN3EM_4708__MTRXN_67	Branched-chain LivI / Bra ABC transporter system__high-affinity branched-chain amino acid transport system__high-affinity branched-chain amino acid transport system__putative branched-chain amino acid ABC transport system__High-affinity branched-chain amino acid transporter__branched-chain amino acid transport system II carrier protein__Aap; general amino acid ABC transporter	ATP + L-leucine[extracellular] + H2O => phosphate + ADP + L-leucine	0	1_PFLU1346:1_PFLU1342:1_PFLU1343:1_PFLU1344:1_PFLU1345;1_PFLU0588:1_PFLU0584:1_PFLU0585:1_PFLU0586:1_PFLU0587;1_PFLU0554:1_PFLU0553:1_PFLU0551:1_PFLU0552:1_PFLU0555:1_PFLU0556;1_PFLU3855:1_PFLU3853:1_PFLU3852:1_PFLU3854:1_PFLU3856;1_PFLU3423:1_PFLU3421:1_PFLU3420:1_PFLU3422;1_PFLU1000:1_PFLU1001:1_PFLU1002:1_PFLU1003				c	Transport		ENZRXN3EM_4709__ENZRXN3EM_103__ENZRXN3EM_77__ENZRXN3EM_4706__ENZRXN3EM_4708__MTRXN_67
LYSabc	L-lysine transport via ABC system	atp[c] + h2o[c] + lys-L[e] --> adp[c] + h[c] + lys-L[c] + pi[c]	class 3	Transport, Extracellular	transport	PA1260+PA1257+PA1256+PA1258, PA1256, PA5074, PA1258, PA1260, PA1257	Gln_h, GlnQ_h+HisM_h2+HisJ_h+HisM_h			ID'd by EC# in annotation. Equation from expasy. Assumed ubq8 acceptor. Not sure of dirrection.		383	LYSabcpp	L-lysine transport via ABC system (periplasm)	atp[c] + h2o[c] + lys-L[p] --> adp[c] + h[c] + lys-L[c] + pi[c]	Lysine Metabolism		( LysT-kt2 ( PP_4483 and PP_4484 and PP_4485 and PP_4486 ) ) or ( LysT-kt1 ( PP_0280 and PP_0281 and PP_0282 and PP_0283 ) ) or ( LysT-kt3 ( PP_3593 and PP_3594 and PP_3596 and PP_3597 ) )	( ( PP_4483 and PP_4484 and PP_4485 and PP_4486 ) or ( PP_0280 and PP_0281 and PP_0282 and PP_0283 ) or ( PP_3593 and PP_3594 and PP_3596 and PP_3597 ) )	( LysT-kt2 ) or ( LysT-kt1 ) or ( LysT-kt3 )		MTRXN_69	histidine/lysine ABC transport	ATP + L-lysine[extracellular] + H2O => ADP + phosphate + L-lysine	3.6.3.21	1_PFLU4761:1_PFLU4763:1_PFLU4764:1_PFLU4765				c	Transport		MTRXN_69
METabc	L-methionine transport via ABC system	atp[c] + h2o[c] + met-L[e] --> adp[c] + h[c] + met-L[c] + pi[c]	class 3	Transport, Extracellular	transport	PA5504	YaeE_h			from annotation and rxn from TC database, can't find the rxns/cpds for succinamide, iticonate, believe that iticonate should be itaconate, mesaconate not in simpheny, substrate (dicarboxylate) (out) + nM+ [M+ = H+ or Na+] (out) →substrate (in) + nM+ (in). C4-dicarboxylate transporter (substrates: fumarate, D- and L-malate, succinate, succinamide, orotate, iticonate, mesaconate)		825	METabcpp	L-methionine transport via ABC system (periplasm)	atp[c] + h2o[c] + met-L[p] --> adp[c] + h[c] + met-L[c] + pi[c]	Transport		( AapJ (PP_1297) and AapM (PP_1299) and AapP (PP_1300) and AapQ (PP_1298) )	( PP_1297 and PP_1299 and PP_1300 and PP_1298 )	( AapJ and AapM and AapP and AapQ )		ENZRXN3EM_4716	MetI; methionine (L and D) transporter	ATP + L-methionine[extracellular] + H2O => phosphate + ADP + L-methionine		1_PFLU0239:1_PFLU0238:1_PFLU0237				c	Transport		ENZRXN3EM_4716
MSO3abc	methanesulfonate transport via ABC system	atp[c] + h2o[c] + mso3[e] --> adp[c] + h[c] + mso3[c] + pi[c]	class 3	Transport, Extracellular	transport	PA2307, PA2308, PA3442, PA3443, PA2294, PA2295	NtrCD_hh+NtrB_hh, SsuB_1+SsuC_1, NtrCD_h+NtrB_h		37,38,39,40			827	MSO3abcpp	methanesulfonate transport via ABC system (periplasm)	atp[c] + h2o[c] + mso3[p] --> adp[c] + h[c] + mso3[c] + pi[c]	Transport		( SsuA (PP_0237) and SsuB (PP_0240) and SsuC (PP_0239) ) or ( TauA (PP_0233) and TauB (PP_0232) and TauC (PP_0231) )	( ( PP_0237 and PP_0240 and PP_0239 ) or ( PP_0233 and PP_0232 and PP_0231 ) )	( SsuA and SsuB and SsuC ) or ( TauA and TauB and TauC )		MTRXN_80	SSuABC; alkanesulfonate ABC transport	methanesulfonate[extracellular] + ATP + H2O => methanesulfonate + ADP + phosphate		1_PFLU5854:1_PFLU5855:1_PFLU5857				c	Transport		MTRXN_80
ORNabc	ornithine transport via ABC system	atp[c] + h2o[c] + orn-L[e] --> adp[c] + h[c] + orn-L[c] + pi[c]	class 3	Transport, Extracellular	transport	PA0888, PA0890, PA0889, PA0892, PA1260+PA1257+PA1256+PA1258	AotJ+AotM+AotQ+AotP, Aot2_h	TC-3.A.1.3		ID'd by EC# in annotation.		385	ORNabcpp	ornithine transport via ABC system (periplasm)	atp[c] + h2o[c] + orn[p] --> adp[c] + h[c] + orn[c] + pi[c]	Lysine Metabolism		LysT-kt2 ( PP_4483 and PP_4484 and PP_4485 and PP_4486 )	( PP_4483 and PP_4484 and PP_4485 and PP_4486 )	LysT-kt2		ENZRXN3EM_1516	arginine/ornithine ABC transport system	ATP + L-ornithine[extracellular] + H2O => phosphate + ADP + L-ornithine		1_PFLU1307:1_PFLU1308				c	Transport		ENZRXN3EM_1516
PIabc	phosphate transport via ABC system	atp[c] + h2o[c] + pi[e] --> adp[c] + h[c] + (2) pi[c]	class 1	Transport, Extracellular	transport	PA5367, PA5368, PA5369, PA5366	PstA+PstC+PstS+PstB	TC-3.A.1.7	29	stoichiometry is a guess, not sure if this acts on c4-hsl or 3-oxo-c12-hsl or both		850	PIuabcpp	phosphate transport via ABC system (uptake, periplasm)	atp[c] + h2o[c] + pi[p] --> adp[c] + h[c] + (2) pi[c]	Transport		( PstA-kt1 (PP_2658) and PstB-kt1 (PP_2659) and PstC-kt1 (PP_2657) and PstS-kt1 (PP_2656) ) or ( PstA (PP_5327) and PstB (PP_5326) and PstC (PP_5328) and PstS (PP_5329) )	( ( PP_2658 and PP_2659 and PP_2657 and PP_2656 ) or ( PP_5327 and PP_5326 and PP_5328 and PP_5329 ) )	( PstA-kt1 and PstB-kt1 and PstC-kt1 and PstS-kt1 ) or ( PstA and PstB and PstC and PstS )		ENZRXN3EM_4691__ENZRXN3EM_536	Phosphate ABC transporter__phosphate ABC transport system	ATP + phosphate[extracellular] + H2O => ADP + 2 phosphate	3.6.3.27	1_PFLU6044:1_PFLU6048:1_PFLU6045:1_PFLU6046:1_PFLU6047:1_PFLU6049;1_PFLU3315:1_PFLU3316:1_PFLU3317:1_PFLU3318				c	Transport		ENZRXN3EM_4691__ENZRXN3EM_536
PROabc	L-proline transport via ABC system	atp[c] + h2o[c] + pro-L[e] --> adp[c] + h[c] + pi[c] + pro-L[c]	class 3	Transport, Extracellular	transport	PA0030, PA5094, PA5095, PA5378, PA3889, PA3891, PA5376, PA5377, PA3890	ProX_h3+ProV_h3+ProW_h3, ProX_h+ProV_h+ProW_h			may need to create peptidoglycan, there are probably more reactions in the process.		33	PROabcpp	L-proline transport via ABC system (periplasm)	atp[c] + h2o[c] + pro-L[p] --> adp[c] + h[c] + pi[c] + pro-L[c]	Arginine and Proline Metabolism		( ProU-kt1 ( PP_0294 and PP_0295 and PP_0296 ) ) or ( ProU-kt2 ( PP_2774 and PP_2775 ) ) or ( AapJ (PP_1297) and AapM (PP_1299) and AapP (PP_1300) and AapQ (PP_1298) ) or ( OpuBA (PP_0868) and OpuBB ( PP_0869 ) or ( PP_0871 ) and OpuBC (PP_0870) )	( ( PP_0294 and PP_0295 and PP_0296 ) or ( PP_2774 and PP_2775 ) or ( PP_1297 and PP_1299 and PP_1300 and PP_1298 ) or ( PP_0868 and ( PP_0869 or PP_0871 ) and PP_0870 ) )	( ProU-kt1 ) or ( ProU-kt2 ) or ( AapJ and AapM and AapP and AapQ ) or ( OpuBA and OpuBB and OpuBC )		ENZRXN3EM_179__ENZRXN3EM_329__ENZRXN3EM_4697__MTRXN_24	glycine betaine/L-proline ABC transporter, substrate-binding periplasmic protein__putative glycine betaine/L-proline ABC transporter, substrate-binding periplasmic protein__ENZRXN3EM-4697__putative glycine betaine/L-proline-binding protein ABC transporter component	ATP + L-proline[extracellular] + H2O => phosphate + ADP + L-proline		1_PFLU2592;1_PFLU2935;1_PFLU5680:1_PFLU5681:1_PFLU5682;1_PFLU4652				c	Transport		ENZRXN3EM_179__ENZRXN3EM_329__ENZRXN3EM_4697__MTRXN_24
PTRCabc	putrescine transport via ABC system	atp[c] + h2o[c] + ptrc[e] --> adp[c] + h[c] + pi[c] + ptrc[c]	class 3	Transport, Extracellular	transport	PA0324, PA0325, PA0326, PA0323, PA0603, PA0605, PA0606, PA0602, PA0604, PA0206, PA0204, PA0205, PA0203, PA3254, PA3253, PA3252, PA3250, PA0303, PA0301, PA0304, PA0300, PA0302, PA3610, PA3608, PA3607, PA3609	PotC_2h+PotB_2h+PotA_2h+PotD_2h, PotA_4h+PotB_4h+PotC_4h+PotD_4h, PotA_1h+PotC_1h+PotB_1h+PotD_1h, PotA_3h+PotC_3h+PotB_3h+PotD_3h, SpuG+SpuE+SpuH+SpuD+SpuF, PotD+PotB+PotA+PotC	TC-3.A.1.11	16,17	refs and pseudomonas.com annotation. The two kinases WaaP and WapP phosphorylate the 1st heptose sugar on the LPS core at positions 4 and 2, respectively. Unknown enzyme for 3rd phosphorylation, on the 6th position of the same heptose.		854	PTRCabcpp	putrescine transport via ABC system (periplasm)	atp[c] + h2o[c] + ptrc[p] --> adp[c] + h[c] + pi[c] + ptrc[c]	Transport		( PotA (PP_0411) and PotB (PP_0413) and PotC (PP_0414) and PotD (PP_0412) ) or ( PotF-kt1 (PP_5180) and PotG (PP_5179) and PotH (PP_5178) and PotI (PP_5177) ) or ( PotF-kt2 (PP_5182) and PotG (PP_5179) and PotH (PP_5178) and PotI (PP_5177) )	( ( PP_0411 and PP_0413 and PP_0414 and PP_0412 ) or ( PP_5180 and PP_5179 and PP_5178 and PP_5177 ) or ( PP_5182 and PP_5179 and PP_5178 and PP_5177 ) )	( PotA and PotB and PotC and PotD ) or ( PotF-kt1 and PotG and PotH and PotI ) or ( PotF-kt2 and PotG and PotH and PotI )		MTRXN_33__ENZRXN3EM_176__ENZRXN3EM_4696	Polyamine ABC transporter__putrescine ABC transporter, substrate-binding protein__Putrescine ABC transport system, PotFGHI	putrescine[extracellular] + ATP + H2O => putrescine + ADP + phosphate		1_PFLU5565:1_PFLU5566:1_PFLU5567:1_PFLU5568;1_PFLU2564;1_PFLU5845:1_PFLU5844:1_PFLU5841:1_PFLU5842:1_PFLU5843				c	Transport		MTRXN_33__ENZRXN3EM_176__ENZRXN3EM_4696
RIBabc	D-ribose transport via ABC system	atp[c] + h2o[c] + rib-D[e] --> adp[c] + h[c] + pi[c] + rib-D[c]	class 3	Transport, Extracellular	transport	PA0137+PA0138+PA0136, PA1947, PA1946, PA1948	RBSabcd, RbsA+RbsB+RbsC	TC-3.A.1.2		ID'd by EC# in annotation. Equation from expasy. Reversible?		859	RIBabcpp	D-ribose transport via ABC system (periplasm)	atp[c] + h2o[c] + rib-D[p] --> adp[c] + h[c] + pi[c] + rib-D[c]	Transport		( RbsA (PP_2455) and RbsB (PP_2454) and RbsC (PP_2456) and RbsDec (PP_2459) )	( PP_2455 and PP_2454 and PP_2456 and PP_2459 )	( RbsA and RbsB and RbsC and RbsDec )		ENZRXN3EM_4718__ENZRXN3EM_1012__ENZRXN3EM_731__MTRXN_22	D-ribose ABC transporter__putative ribose transport system__Ribose ABC transporter; RbsABC__putative ribose ABC transporter	D-ribose[extracellular] + ATP + H2O => D-ribose + ADP + phosphate	0	1_PFLU3119:1_PFLU3118:1_PFLU3117;1_PFLU4158:1_PFLU4159:1_PFLU4160;1_PFLU3728:1_PFLU3727:1_PFLU3726;1_PFLU3994:1_PFLU3995:1_PFLU3996				c	Transport		ENZRXN3EM_4718__ENZRXN3EM_1012__ENZRXN3EM_731__MTRXN_22
SULabc	sulfate transport via ABC system	atp[c] + h2o[c] + so4[e] --> adp[c] + h[c] + pi[c] + so4[c]	class 2	Transport, Extracellular	transport	PA0282, PA0281, PA0283, PA1493, PA0280	CysT+CysW+Sbp+CysP+CysA	TC-3.A.1.6	7,60,65,66,67,68,69	other rhamnolipids of C10-C18 are also made, but C10 predominates; enzyme is unknown		682	SULabcpp	sulfate transport via ABC system (periplasm)	atp[c] + h2o[c] + so4[p] --> adp[c] + h[c] + pi[c] + so4[c]	Sulfur Metabolism		( CysA (PP_5168) and CysP (PP_5171) and CysT (PP_5170) and CysW (PP_5169) )	( PP_5168 and PP_5171 and PP_5170 and PP_5169 )	( CysA and CysP and CysT and CysW )		ENZRXN3EM_142__ENZRXN3EM_27	sulfate ABC transport system__sulfate/thiosulfate ABC transport system	sulfate[extracellular] + ATP + H2O => sulfate + phosphate + ADP	3.6.3.25	1_PFLU1796:1_PFLU1797:1_PFLU1798;1_PFLU0190:1_PFLU0187:1_PFLU0188:1_PFLU0189				c	Transport		ENZRXN3EM_142__ENZRXN3EM_27
SPMDabc	spermidine transport via ABC system	atp[c] + h2o[c] + spmd[e] --> adp[c] + h[c] + pi[c] + spmd[c]	class 3	Transport, Extracellular	transport	PA0324, PA0325, PA0326, PA0323, PA0204, PA0206, PA0205, PA0203, PA3254, PA3253, PA3252, PA3250, PA0603, PA0605, PA0606, PA0602, PA0604, PA3610, PA3608, PA3607, PA3609	PotC_2h+PotB_2h+PotA_2h+PotD_2h, PotC_1h+PotA_1h+PotB_1h+PotD_1h, PotA_3h+PotC_3h+PotB_3h+PotD_3h, PotA_4h+PotB_4h+PotC_4h+PotD_4h, PotD+PotB+PotA+PotC	TC-3.A.1.11	37,38,39,40	This reaction has been replaced by PA_LIPDA_2, but it is left in the system because in P. aeruginosa, sometimes hydroxy groups are on the lauroyl groups added and sometimes not. To allow anaerobic function, the default reaction is the other one, but this one is still valid (although elementally unbalanced in the model, since it uptakes O2 but outputs the non hydroxylated version of lipid A precur…		865	SPMDabcpp	spermidine transport via ABC system (periplasm)	atp[c] + h2o[c] + spmd[p] --> adp[c] + h[c] + pi[c] + spmd[c]	Transport		( PotA (PP_0411) and PotB (PP_0413) and PotC (PP_0414) and PotD (PP_0412) )	( PP_0411 and PP_0413 and PP_0414 and PP_0412 )	( PotA and PotB and PotC and PotD )		MTRXN_32	Polyamine ABC transporter	spermidine[extracellular] + ATP + H2O => spermidine + ADP + phosphate		1_PFLU5565:1_PFLU5566:1_PFLU5567:1_PFLU5568				c	Transport		MTRXN_32
TAURabc	taurine transport via ABC system	atp[c] + h2o[c] + taur[e] --> adp[c] + h[c] + pi[c] + taur[c]	class 3	Transport, Extracellular	transport	PA3937, PA3936, PA3938	TauB+TauC+TauA	TC-3.A.1.17		BLAST E-value 9e-82 (1-pyrroline dehydrogenase [Escherichia coli HS] vs. PAO1 genome)		871	TAURabcpp	taurine transport via ABC system (periplasm)	atp[c] + h2o[c] + taur[p] --> adp[c] + h[c] + pi[c] + taur[c]	Transport		( TauA (PP_0233) and TauB (PP_0232) and TauC (PP_0231) ) or ( SsuA (PP_0237) and SsuB (PP_0240) and SsuC (PP_0239) )	( ( PP_0233 and PP_0232 and PP_0231 ) or ( PP_0237 and PP_0240 and PP_0239 ) )	( TauA and TauB and TauC ) or ( SsuA and SsuB and SsuC )		ENZRXN3EM_4727	Taurine ABC transporter	ATP + taurine[extracellular] + H2O => phosphate + ADP + taurine		1_PFLU0255:1_PFLU0254:1_PFLU0253				c	Transport		ENZRXN3EM_4727
THRabc	L-threonine transport via ABC system	atp[c] + h2o[c] + thr-L[e] --> adp[c] + h[c] + pi[c] + thr-L[c]	class 1	Transport, Extracellular	transport	PA1071, PA1070, PA1072, PA1074, PA1073	BraF+BraG+BraE+BraC+BraD					873	THRabcpp	L-threonine transport via ABC system (periplasm)	atp[c] + h2o[c] + thr-L[p] --> adp[c] + h[c] + pi[c] + thr-L[c]	Transport		BraGFEDC ( PP_1137 and PP_1138 and PP_1139 and PP_1140 and PP_1141 )	( PP_1137 and PP_1138 and PP_1139 and PP_1140 and PP_1141 )	BraGFEDC		MTRXN_35	Branched-chain LivI / Bra ABC transporter system	ATP + L-threonine[extracellular] => L-threonine + ADP + phosphate		1_PFLU1346:1_PFLU1342:1_PFLU1343:1_PFLU1344:1_PFLU1345				c	Transport		MTRXN_35
VALabc	L-valine transport via ABC system	atp[c] + h2o[c] + val-L[e] --> adp[c] + h[c] + pi[c] + val-L[c]	class 3	Transport, Extracellular	transport	PA1070, PA1071, PA1072, PA1074, PA1073, PA4910, PA4913, PA4912, PA4911, PA4909, PA4859, PA4860, PA4861, PA4862	BraG+BraF+BraE+BraC+BraD, LivG_h2+LivK_h+LivH_h2+LivM_h2+LivF_h2, LivH_h+LivM_h+LivG_h+LivF_h					881	VALabcpp	L-valine transport via ABC system (periplasm)	atp[c] + h2o[c] + val-L[p] --> adp[c] + h[c] + pi[c] + val-L[c]	Transport		( BraGFEDC ( PP_1137 and PP_1138 and PP_1139 and PP_1140 and PP_1141 ) ) or ( AapJ (PP_1297) and AapM (PP_1299) and AapP (PP_1300) and AapQ (PP_1298) ) or ( BraGFEDC ( PP_1137 and PP_1138 and PP_1139 and PP_1140 and PP_1141 ) ) or ( LivF-kt5 (PP_4863) and LivG-kt5 (PP_4864) and LivH-kt5 (PP_4866) and LivK-kt5 (PP_4867) and LivM-kt5 (PP_4865) )	( ( PP_1137 and PP_1138 and PP_1139 and PP_1140 and PP_1141 ) or ( PP_1297 and PP_1299 and PP_1300 and PP_1298 ) or ( PP_1137 and PP_1138 and PP_1139 and PP_1140 and PP_1141 ) or ( PP_4863 and PP_4864 and PP_4866 and PP_4867 and PP_4865 ) )	( BraGFEDC ) or ( AapJ and AapM and AapP and AapQ ) or ( BraGFEDC ) or ( LivF-kt5 and LivG-kt5 and LivH-kt5 and LivK-kt5 and LivM-kt5 )		MTRXN_7__ENZRXN3EM_4712__ENZRXN3EM_4713__MTRXN_21__MTRXN_19__MTRXN_68	Branched-chain LivI / Bra ABC transporter system__high-affinity branched-chain amino acid transport system__high-affinity branched-chain amino acid transport system__putative branched-chain amino acid ABC transport system__High-affinity branched-chain amino acid ABC transporter__Aap; general amino acid ABC transporter	ATP + L-valine[extracellular] + H2O => phosphate + ADP + L-valine		1_PFLU1346:1_PFLU1342:1_PFLU1343:1_PFLU1344:1_PFLU1345;1_PFLU0588:1_PFLU0584:1_PFLU0585:1_PFLU0586:1_PFLU0587;1_PFLU0554:1_PFLU0553:1_PFLU0551:1_PFLU0552:1_PFLU0555:1_PFLU0556;1_PFLU3855:1_PFLU3853:1_PFLU3852:1_PFLU3854:1_PFLU3856;1_PFLU3423:1_PFLU3421:1_PFLU3420:1_PFLU3422;1_PFLU1000:1_PFLU1001:1_PFLU1002:1_PFLU1003				c	Transport		MTRXN_7__ENZRXN3EM_4712__ENZRXN3EM_4713__MTRXN_21__MTRXN_19__MTRXN_68
CHLt2	choline transport in via proton symport	chol[e] + h[e] --> chol[c] + h[c]	class 3	Transport, Extracellular	transport	PA5375, PA3933, PA5291	BetT1, BetT3, BetT2					283	CHLt2pp	choline transport via proton symport (periplasm)	chol[p] + h[p] --> chol[c] + h[c]	Glycine, Serine and threonine metabolism		BetT (PP_5061)	PP_5061	BetT		ENZRXN3EM_1664__MTRXN_39	putative choline/betaine transport-related membrane protein__BetT; choline transport via proton symport (periplasm)	choline[extracellular] + H+[extracellular] => choline + H+	0	1_PFLU0249;1_PFLU5683				c	Transport		ENZRXN3EM_1664__MTRXN_39
CITt6	citrate transport in/out via proton symport	cit[e] + h[e] <==> cit[c] + h[c]	class 2	Transport, Extracellular	transport	PA5476	CitA	TC-2.A.1.6		from annotation, TC database, and KEGG pathway and annotation, putative gene names from KEGG ortholog names		764	CITt-kt	citrate transport in via proton symport	cit[p] + h[p] <==> cit[c] + h[c]	Transport		( CitM-kt1 (PP_0147) ) or ( CitM-kt2 (PP_2057) ) or ( CitM-kt3 (PP_2703) )	( PP_0147 or PP_2057 or PP_2703 )	( CitM-kt1 ) or ( CitM-kt2 ) or ( CitM-kt3 )		ENZRXN3EM_1405__MTRXN_56__ENZRXN3EM_134__ENZRXN3EM_439	DctA; citrate and C4-dicarboxylic acids transport protein (DAACS family)__DctA2; citrate and C4-dicarboxylic acids transport protein (DAACS family)__citrate-proton symporter__putative citrate transporter	citrate[extracellular] + H+[extracellular] => citrate + H+	0	1_PFLU4717;1_PFLU3500;1_PFLU1489;1_PFLU3061:1_PFLU3062				c	Transport		ENZRXN3EM_1405__MTRXN_56__ENZRXN3EM_134__ENZRXN3EM_439
COBALTt5i	cobalt transport in/out via permease (no H+)	cobalt2[e] --> cobalt2[c]	class 3	Transport, Extracellular	transport	PA0913	MgtE	TC-1.A.35		from annotation and reaction from TC database.		768	COBALT2tpp	cobalt transport in via permease (no H+)	cobalt2[p] --> cobalt2[c]	Transport		CorA1 (PP_2955)	PP_2955	CorA1		MTRXN_85	MgtE; cobalt transport in via permease (no H+)	Co2+[extracellular] => Co2+		1_PFLU4745				c	Transport		MTRXN_85
FRUpts	D-fructose transport via PEP:Pyr PTS	fru[e] + pep[c] --> f1p[c] + pyr[c]	class 2	Transport, Extracellular	transport	PA3560, PA3562	FruA+FruB			from annotation "probable amino acid transporter (ABC)" and TC database and KEGG		184	FRUpts	D-fructose transport via PEP:Pyr PTS	fru[e] + pep[c] --> f1p[c] + pyr[c]	Fructose Metabolism		( FruA (PP_0795) and FruB (PP_0793) )	( PP_0795 and PP_0793 )	( FruA and FruB )		ENZRXN3EM_1578	Fructose PTS, fructose-specific IIBC component	a protein-Ntau-phospho-L-histidine + D-fructose[extracellular] => a protein-histidine + fructose-1-phosphate	2.7.1.69	1_PFLU0806:1_PFLU0804				c	Transport		ENZRXN3EM_1578
FUMt6	fumarate transport in/out via proton symport	fum[e] + h[e] <==> fum[c] + h[c]	class 2	Transport, Extracellular	transport	PA1183, PA0119	DctA, DctA_h	TC-2.A.56	18	ref and pseudomonas.com annotation		784	FUMt2_2pp	Fumarate transport via proton symport (2 H) (periplasm)	fum[p] + (2) h[p] --> fum[c] + (2) h[c]	Transport		DctA (PP_1188)	PP_1188	DctA		MTRXN_52__MTRXN_53	DctA; citrate and C4-dicarboxylic acids transport protein (DAACS family)__DctA2; citrate and C4-dicarboxylic acids transport protein (DAACS family)	fumarate[extracellular] + 2 H+[extracellular] => fumarate + 2 H+	0	1_PFLU4717;1_PFLU3500				c	Transport		MTRXN_52__MTRXN_53
GLCNt2ir	D-gluconate transport via proton symport	glcn-D[e] + h[e] --> glcn-D[c] + h[c]	class 2	Transport, Extracellular	transport	PA2322	GnuT					788	GLCNt2rpp	D-gluconate transport via proton symport, reversible (periplasm)	glcn[p] + h[p] <==> glcn[c] + h[c]	Transport		GntP (PP_3417)	PP_3417	GntP		MTRXN_13__ENZRXN3EM_1499__ENZRXN3EM_1506__ENZRXN3EM_1638	GntP; gluconate permease__putative gluconate permease__putative putative gluconate permease__putative gluconate transport-related membrane protein	gluconate[extracellular] + H+[extracellular] => gluconate + H+	0	1_PFLU2355;1_PFLU4810;1_PFLU5180;1_PFLU0695				c	Transport		MTRXN_13__ENZRXN3EM_1499__ENZRXN3EM_1506__ENZRXN3EM_1638
GLYCt5	glycerol transport in/out via diffusion reversible	glyc[c] <==> glyc[e]	class 4	Transport, Extracellular	transport					ID'd by EC# in annotation and KEGG		243	GLYCtpp	glycerol transport via channel (periplasm)	glyc[c] <==> glyc[p]	Glycerophospholipid Metabolism		GlpF (PP_1076)	PP_1076	GlpF		ENZRXN3EM_1522	glycerol uptake facilitator protein	glycerol[extracellular] => glycerol		1_PFLU1143				c	Transport		ENZRXN3EM_1522
L-LACt4	L-lactate transport in via proton symport	h[e] + lac-L[e] --> h[c] + lac-L[c]	class 3	Transport, Extracellular	transport	PA4770	IldP	TC-2.A.14		probable rxn from KEGG pathway and annotation, putative gene names from KEGG ortholog names		817	L-LACt2rpp	L-lactate reversible transport via proton symport (periplasm)	h[p] + lac-L[p] <==> h[c] + lac-L[c]	Transport		IctP (PP_4735)	PP_4735	IctP		MTRXN_45	glycolate/lactate permease	L-lactate[extracellular] + H+[extracellular] => L-lactate + H+		1_PFLU5278				c	Transport		MTRXN_45
MALt2	L-malate transport in via proton symport	h[e] + mal-L[e] --> h[c] + mal-L[c]	class 2	Transport, Extracellular	transport	PA0119, PA5168, PA5167, PA5169, PA1183, PA0886, PA0885, PA0884	DctA_h, DctQ_h+DctP_h+DctM_h, DctA, DctM+DctQ+DctP	TC-2.A.56	16,17	refs and pseudomonas.com annotation		823	MALt2_2pp	Malate transport via proton symport (2 H) (periplasm)	(2) h[p] + mal-L[p] --> (2) h[c] + mal-L[c]	Transport		DctA (PP_1188)	PP_1188	DctA		MTRXN_47__MTRXN_55	citrate and C4-dicarboxylic acids transport protein (DAACS family)__DctA2; citrate and C4-dicarboxylic acids transport protein (DAACS family)	malate[extracellular] + 2 H+[extracellular] => malate + 2 H+	0	1_PFLU4717;1_PFLU3500				c	Transport		MTRXN_47__MTRXN_55
PHEt6	L-phenylalanine transport in/out via proton symport	h[e] + phe-L[e] <==> h[c] + phe-L[c]	class 4	Transport, Extracellular	transport			TC-2.A.3.1		from annotation "probable L-glutamine transporter (ABC)" and TC database		846	PHEt2rpp	L-phenylalanine reversible transport via proton symport (periplasm)	h[p] + phe-L[p] <==> h[c] + phe-L[c]	Transport		( AaaT-kt1 (PP_4492) ) or ( AaaT-kt2 (PP_4495) )	( PP_4492 or PP_4495 )	( AaaT-kt1 ) or ( AaaT-kt2 )		MTRXN_27__MTRXN_31	aromatic amino acid transport protein__aromatic amino acid transport; AroP2	L-phenylalanine[extracellular] + H+[extracellular] => L-phenylalanine + H+	0	1_PFLU4870;1_PFLU5197				c	Transport		MTRXN_27__MTRXN_31
PIt6	phosphate transport in/out via proton symporter	h[e] + pi[e] <==> h[c] + pi[c]	class 3	Transport, Extracellular	transport	PA0450, PA5207, PA4292	PitA_h	TC-2.A.20		from KEGG pathway and annotation		848	PIt2rpp	phosphate reversible transport via symport (periplasm)	h[p] + pi[p] <==> h[c] + pi[c]	Transport						ENZRXN3EM_1498__ENZRXN3EM_1512	putative phosphate transporter__low-affinity inorganic phosphate transport membrane protein	phosphate[extracellular] + H+[extracellular] => phosphate + H+	0	1_PFLU4794;1_PFLU1359				c	Transport		ENZRXN3EM_1498__ENZRXN3EM_1512
H2Ot5	H2O transport via diffusion	h2o[e] <==> h2o[c]	class 3	Transport, Extracellular	transport				9,19	possible issues with pathway.		802	H2Otpp	H2O transport via diffusion (periplasm)	h2o[p] <==> h2o[c]	Transport						MTRXN_59	H2O transport via diffusion (periplasm)	H2O[extracellular] => H2O						c	Transport		MTRXN_59
NH4t	ammonium transport via diffusion	nh4[e] <==> nh4[c]	class 3	Transport, Extracellular	transport	PA5287, PA3039, PA5287	AmtB, Amt_h, AmtB			unsure of validity		835	NH4tpp	ammonia reversible transport (periplasm)	nh4[p] <==> nh4[c]	Transport		AmtB (PP_5233)	PP_5233	AmtB		ENZRXN3EM_137__ENZRXN3EM_1538__ENZRXN3EM_168	putative ammonia transport-related membrane protein__putative ammonium transport membrane protein__putative ammonium transport-related membrane protein	ammonia[extracellular] + H+[extracellular] => ammonia + H+	0	1_PFLU1747;1_PFLU5952;1_PFLU2327				c	Transport		ENZRXN3EM_137__ENZRXN3EM_1538__ENZRXN3EM_168
O2t	O2 transport in via diffusion	o2[e] <==> o2[c]	class 4	Transport, Extracellular	transport					annotation		840	O2tpp	o2 transport via diffusion (periplasm)	o2[p] <==> o2[c]	Transport						MTRXN_74	O2 transport in via diffusion	O2[extracellular] => O2						c	Transport		MTRXN_74
												6	ASPO1	L-aspartate oxidase	[c] : asp-L + h2o + o2 --> h2o2 + nh4 + oaa	Alanine and Aspartate Metabolism	1.4.3.16	NadB (PP_1426)	PP_1426	NadB		ENZRXN3EM_787	L-aspartate oxidase	L-aspartate + O2 + H2O => ammonia + H2O2 + oxaloacetate	1.4.3.16	1_PFLU1465				c	Alanine and Aspartate Metabolism		ENZRXN3EM_787
												36	SADH	Succinylarginine dihydrolase	[c] : (2) h + (2) h2o + sucarg --> co2 + (2) nh4 + sucorn	Arginine and Proline Metabolism	2.6.1.69	AstB (PP_4477)	PP_4477	AstB		ENZRXN3EM_1403	succinylarginine dihydrolase	N2-succinyl-L-arginine + 2 H2O => 2 ammonia + N2-succinyl-L-ornithine + CO2	3.5.3.-	1_PFLU4753				c	Arginine and Proline Metabolism		ENZRXN3EM_1403
												24	GDBTALDH	4-Guanidinobutanoate	[c] : gdbtal + h2o + nad --> 4gudbutn + (2) h + nadh	Arginine and Proline Metabolism		KauB (PP_5278)	PP_5278	KauB		MVRXN_254	4-guanidinobutyraldehyde dehydrogenase	4-guanidinobutanal + H2O + NAD+ => 2 H+ + NADH + 4-guanidinobutanoate	1.2.1.54	1_PFLU5976				c	Arginine and Proline Metabolism		MVRXN_254
												27	OARGDC	Oxoarginine decarboxylase	[c] : h + oxoarg-L --> co2 + gdbtal	Arginine and Proline Metabolism		AruI (PP_1394)	PP_1394	AruI		MVRXN_253	Oxoarginine decarboxylase	H+ + 2-oxoarginine => CO2 + 4-guanidinobutanal	4.1.1.75	1_PFLU1503				c	Arginine and Proline Metabolism		MVRXN_253
												38	SGSAD	Succinylglutamic semialdehyde dehydrogenase	[c] : h2o + nad + sucgsa --> (2) h + nadh + sucglu	Arginine and Proline Metabolism		AruD (PP_4478)	PP_4478	AruD		ENZRXN3EM_1404__ENZRXN3EM_1063__ENZRXN3EM_1087__ENZRXN3EM_1178__ENZRXN3EM_1185__ENZRXN3EM_1236__ENZRXN3EM_1264__ENZRXN3EM_1269__ENZRXN3EM_1273__ENZRXN3EM_1337	succinylglutamic semialdehyde dehydrogenase__putative aldehyde dehydrogenase__putative aldehyde dehydrogenase__putative aldehyde dehydrogenase__putative aldehyde dehydrogenase__putative aldehyde dehydrogenase__putative aldehyde dehydrogenase__aldehyde dehydrogenase family protein__putative aldehyde dehydrogenase__putative aldehyde dehydrogenase	N2-succinyl-L-glutamate 5-semialdehyde + NAD+ + H2O => N2-succinylglutamate + NADH + H+	1.2.1.-	1_PFLU4754;1_PFLU0850;1_PFLU1214;1_PFLU2349;1_PFLU2370;1_PFLU3090;1_PFLU3291;1_PFLU3299;1_PFLU3306;1_PFLU4112				c	Arginine and Proline Metabolism		ENZRXN3EM_1404__ENZRXN3EM_1063__ENZRXN3EM_1087__ENZRXN3EM_1178__ENZRXN3EM_1185__ENZRXN3EM_1236__ENZRXN3EM_1264__ENZRXN3EM_1269__ENZRXN3EM_1273__ENZRXN3EM_1337
												28	ORNCD	ornithine cyclodeaminase	[c] : orn --> nh4 + pro-L	Arginine and Proline Metabolism	4.3.1.12	( Ocdch1 (PP_3190) ) or ( Ocd (PP_3533) ) or ( Ocdch2 (PP_4431) )	( PP_3190 or PP_3533 or PP_4431 )	( Ocdch1 ) or ( Ocd ) or ( Ocdch2 )		ENZRXN3EM_1131__ENZRXN3EM_1230__ENZRXN3EM_1455__ENZRXN3EM_504	putative ornithine cyclodeaminase__putative ornithine cyclodeaminase__putative ornithine cyclodeaminase__ornithine cyclodeaminase	L-ornithine + NAD+ => L-proline + ammonia + NADH + H+	4.3.1.12	1_PFLU1940;1_PFLU3072;1_PFLU5632;1_PFLU3970				c	Arginine and Proline Metabolism		ENZRXN3EM_1131__ENZRXN3EM_1230__ENZRXN3EM_1455__ENZRXN3EM_504
												115	CFAS160E	cyclopropane fatty acid synthase (Phosphatidylethanolamine, n-C16:0)	[c] : (2) amet + pe161 --> (2) ahcys + cpe160 + (2) h	Fatty Acid Biosynthesis	2.1.1.79	Cfa (PP_2734)	PP_2734	Cfa		MVRXN_58	cyclopropane fatty acid synthase (Phosphatidylethanolamine, n-C16:0)	2 S-adenosyl-L-methionine + pe161 => 2 S-adenosyl-L-homocysteine + cpe160 + 2 H+	2.1.1.79	1_PFLU0745				c	Fatty Acid Biosynthesis		MVRXN_58
												117	CFAS180E	cyclopropane fatty acid synthase (Phosphatidylethanolamine, n-C18:0)	[c] : (2) amet + pe181 --> (2) ahcys + cpe180 + (2) h	Fatty Acid Biosynthesis	2.1.1.79	Cfa (PP_2734)	PP_2734	Cfa		MVRXN_60	cyclopropane fatty acid synthase (Phosphatidylethanolamine, n-C18:0)	2 S-adenosyl-L-methionine + pe181 => 2 S-adenosyl-L-homocysteine + cpe180 + 2 H+	2.1.1.79	1_PFLU0745				c	Fatty Acid Biosynthesis		MVRXN_60
												116	CFAS160G	cyclopropane fatty acid synthase (Phosphatidylglycerol, n-C16:0)	[c] : (2) amet + pg161 --> (2) ahcys + cpg160 + (2) h	Fatty Acid Biosynthesis	2.1.1.79	Cfa (PP_2734)	PP_2734	Cfa		MVRXN_59	cyclopropane fatty acid synthase (Phosphatidylglycerol, n-C16:0)	2 S-adenosyl-L-methionine + pg161 => 2 S-adenosyl-L-homocysteine + cpg160 + 2 H+	2.1.1.79	1_PFLU0745				c	Fatty Acid Biosynthesis		MVRXN_59
												118	CFAS180G	cyclopropane fatty acid synthase (Phosphatidylglycerol, n-C18:0)	[c] : (2) amet + pg181 --> (2) ahcys + cpg180 + (2) h	Fatty Acid Biosynthesis	2.1.1.79	Cfa (PP_2734)	PP_2734	Cfa		MVRXN_61	cyclopropane fatty acid synthase (Phosphatidylglycerol, n-C18:0)	2 S-adenosyl-L-methionine + pg181 => 2 S-adenosyl-L-homocysteine + cpg180 + 2 H+	2.1.1.79	1_PFLU0745				c	Fatty Acid Biosynthesis		MVRXN_61
												80	3HAD121	3-hydroxyacyl-[acyl-carrier-protein] dehydratase (n-C12:1)	[c] : 3hcddec5eACP --> h2o + t3c5ddeceACP	Fatty Acid Biosynthesis	4.2.1.61	( FabA (PP_4174) ) or ( FabZ-kt (PP_1602) )	( PP_4174 or PP_1602 )	( FabA ) or ( FabZ-kt )		MVRXN_72__MVRXN_84	3-hydroxyacyl-[acyl-carrier-protein] dehydratase (n-C12:1)__3-hydroxyacyl-[acyl-carrier-protein] dehydratase (n-C12:1)	3hcddec5eACP => H2O + t3c5ddeceACP	4.2.1.61	1_PFLU1836;1_PFLU1281				c	Fatty Acid Biosynthesis		MVRXN_72__MVRXN_84
												82	3HAD141	3-hydroxyacyl-[acyl-carrier-protein] dehydratase (n-C14:1)	[c] : 3hcmrs7eACP --> h2o + t3c7mrseACP	Fatty Acid Biosynthesis	4.2.1.61	( FabA (PP_4174) ) or ( FabZ-kt (PP_1602) )	( PP_4174 or PP_1602 )	( FabA ) or ( FabZ-kt )		MVRXN_74__MVRXN_86	3-hydroxyacyl-[acyl-carrier-protein] dehydratase (n-C14:1)__3-hydroxyacyl-[acyl-carrier-protein] dehydratase (n-C14:1)	3hcmrs7eACP => H2O + t3c7mrseACP	4.2.1.61	1_PFLU1836;1_PFLU1281				c	Fatty Acid Biosynthesis		MVRXN_74__MVRXN_86
												84	3HAD161	3-hydroxyacyl-[acyl-carrier-protein] dehydratase (n-C16:1)	[c] : 3hcpalm9eACP --> h2o + t3c9palmeACP	Fatty Acid Biosynthesis	4.2.1.61	( FabA (PP_4174) ) or ( FabZ-kt (PP_1602) )	( PP_4174 or PP_1602 )	( FabA ) or ( FabZ-kt )		MVRXN_76__MVRXN_88	3-hydroxyacyl-[acyl-carrier-protein] dehydratase (n-C16:1)__3-hydroxyacyl-[acyl-carrier-protein] dehydratase (n-C16:1)	3hcpalm9eACP => H2O + t3c9palmeACP	4.2.1.61	1_PFLU1836;1_PFLU1281				c	Fatty Acid Biosynthesis		MVRXN_76__MVRXN_88
												86	3HAD181	3-hydroxyacyl-[acyl-carrier-protein] dehydratase (n-C18:1)	[c] : 3hcvac11eACP --> h2o + t3c11vaceACP	Fatty Acid Biosynthesis	4.2.1.61	( FabA (PP_4174) ) or ( FabZ-kt (PP_1602) )	( PP_4174 or PP_1602 )	( FabA ) or ( FabZ-kt )		MVRXN_78__MVRXN_90	3-hydroxyacyl-[acyl-carrier-protein] dehydratase (n-C18:1)__3-hydroxyacyl-[acyl-carrier-protein] dehydratase (n-C18:1)	3hcvac11eACP => H2O + t3c11vaceACP	4.2.1.61	1_PFLU1836;1_PFLU1281				c	Fatty Acid Biosynthesis		MVRXN_78__MVRXN_90
												88	3HAD60	3-hydroxyacyl-[acyl-carrier-protein] dehydratase (n-C6:0)	[c] : 3hhexACP --> h2o + thex2eACP	Fatty Acid Biosynthesis	4.2.1.58	( FabA (PP_4174) ) or ( FabZ-kt (PP_1602) )	( PP_4174 or PP_1602 )	( FabA ) or ( FabZ-kt )		MVRXN_80__MVRXN_92	3-hydroxyacyl-[acyl-carrier-protein] dehydratase (n-C6:0)__3-hydroxyacyl-[acyl-carrier-protein] dehydratase (n-C6:0)	3hhexACP => H2O + thex2eACP	4.2.1.58	1_PFLU1836;1_PFLU1281				c	Fatty Acid Biosynthesis		MVRXN_80__MVRXN_92
												81	3HAD140	3-hydroxyacyl-[acyl-carrier-protein] dehydratase (n-C14:0)	[c] : 3hmrsACP --> h2o + tmrs2eACP	Fatty Acid Biosynthesis	4.2.1.61	( FabA (PP_4174) ) or ( FabZ-kt (PP_1602) )	( PP_4174 or PP_1602 )	( FabA ) or ( FabZ-kt )		MVRXN_73__MVRXN_85	3-hydroxyacyl-[acyl-carrier-protein] dehydratase (n-C14:0)__3-hydroxyacyl-[acyl-carrier-protein] dehydratase (n-C14:0)	3hmrsACP => H2O + tmrs2eACP	4.2.1.61	1_PFLU1836;1_PFLU1281				c	Fatty Acid Biosynthesis		MVRXN_73__MVRXN_85
												89	3HAD80	3-hydroxyacyl-[acyl-carrier-protein] dehydratase (n-C8:0)	[c] : 3hoctACP --> h2o + toct2eACP	Fatty Acid Biosynthesis	4.2.1.58	( FabA (PP_4174) ) or ( FabZ-kt (PP_1602) )	( PP_4174 or PP_1602 )	( FabA ) or ( FabZ-kt )		MVRXN_81__MVRXN_93	3-hydroxyacyl-[acyl-carrier-protein] dehydratase (n-C8:0)__3-hydroxyacyl-[acyl-carrier-protein] dehydratase (n-C8:0)	3hoctACP => H2O + toct2eACP	4.2.1.58	1_PFLU1836;1_PFLU1281				c	Fatty Acid Biosynthesis		MVRXN_81__MVRXN_93
												92	3OAR121	3-oxoacyl-[acyl-carrier-protein] reductase (n-C12:1)	[c] : 3ocddec5eACP + h + nadph --> 3hcddec5eACP + nadp	Fatty Acid Biosynthesis	1.1.1.100	FabG (PP_1914)	PP_1914	FabG		MVRXN_96	3-oxoacyl-[acyl-carrier-protein] reductase (n-C12:1)	3ocddec5eACP + H+ + NADPH => 3hcddec5eACP + NADP+	1.1.1.100	1_PFLU4705				c	Fatty Acid Biosynthesis		MVRXN_96
										ID'd by EC# in annotation. PA0743 and PA2199 are putative		94	3OAR141	3-oxoacyl-[acyl-carrier-protein] reductase (n-C14:1)	[c] : 3ocmrs7eACP + h + nadph --> 3hcmrs7eACP + nadp	Fatty Acid Biosynthesis	1.1.1.100	FabG (PP_1914)	PP_1914	FabG		MVRXN_98	3-oxoacyl-[acyl-carrier-protein] reductase (n-C14:1)	3ocmrs7eACP + H+ + NADPH => 3hcmrs7eACP + NADP+	1.1.1.100	1_PFLU4705				c	Fatty Acid Biosynthesis		MVRXN_98
									1			96	3OAR161	3-oxoacyl-[acyl-carrier-protein] reductase (n-C16:1)	[c] : 3ocpalm9eACP + h + nadph --> 3hcpalm9eACP + nadp	Fatty Acid Biosynthesis	1.1.1.100	FabG (PP_1914)	PP_1914	FabG		MVRXN_100	3-oxoacyl-[acyl-carrier-protein] reductase (n-C16:1)	3ocpalm9eACP + H+ + NADPH => 3hcpalm9eACP + NADP+	1.1.1.100	1_PFLU4705				c	Fatty Acid Biosynthesis		MVRXN_100
										ID'd by EC# in annotation.		98	3OAR181	3-oxoacyl-[acyl-carrier-protein] reductase (n-C18:1)	[c] : 3ocvac11eACP + h + nadph --> 3hcvac11eACP + nadp	Fatty Acid Biosynthesis	1.1.1.100	FabG (PP_1914)	PP_1914	FabG		MVRXN_102	3-oxoacyl-[acyl-carrier-protein] reductase (n-C18:1)	3ocvac11eACP + H+ + NADPH => 3hcvac11eACP + NADP+	1.1.1.100	1_PFLU4705				c	Fatty Acid Biosynthesis		MVRXN_102
												106	3OAS141	3-oxoacyl-[acyl-carrier-protein] synthase (n-C14:1)	[c] : cddec5eACP + h + malACP --> 3ocmrs7eACP + ACP + co2	Fatty Acid Biosynthesis	2.3.1.41	FabB (PP_4175)	PP_4175	FabB		MVRXN_110__MVRXN_121	3-oxoacyl-[acyl-carrier-protein] synthase (n-C14:1)__3-oxoacyl-[acyl-carrier-protein] synthase (n-C14:1)	cddec5eACP + H+ + malonylACP => 3ocmrs7eACP + ACP + CO2	2.3.1.41	1_PFLU4307;1_PFLU1835				c	Fatty Acid Biosynthesis		MVRXN_110__MVRXN_121
												104	3OAS121	3-oxoacyl-[acyl-carrier-protein] synthase (n-C12:1)	[c] : cdec3eACP + h + malACP --> 3ocddec5eACP + ACP + co2	Fatty Acid Biosynthesis	2.3.1.41	FabB (PP_4175)	PP_4175	FabB		MVRXN_108__MVRXN_119	3-oxoacyl-[acyl-carrier-protein] synthase (n-C12:1)__3-oxoacyl-[acyl-carrier-protein] synthase (n-C12:1)	cis-Delta3-decenoyl-ACP + H+ + malonylACP => 3ocddec5eACP + ACP + CO2	2.3.1.41	1_PFLU4307;1_PFLU1835				c	Fatty Acid Biosynthesis		MVRXN_108__MVRXN_119
												110	3OAS181	3-oxoacyl-[acyl-carrier-protein] synthase (n-C18:1)	[c] : h + hdeACP + malACP --> 3ocvac11eACP + ACP + co2	Fatty Acid Biosynthesis	2.3.1.41	FabB (PP_4175)	PP_4175	FabB		MVRXN_114__MVRXN_125	3-oxoacyl-[acyl-carrier-protein] synthase (n-C18:1)__3-oxoacyl-[acyl-carrier-protein] synthase (n-C18:1)	H+ + hdeACP + malonylACP => 3ocvac11eACP + ACP + CO2	2.3.1.41	1_PFLU4307;1_PFLU1835				c	Fatty Acid Biosynthesis		MVRXN_114__MVRXN_125
												108	3OAS161	3-oxoacyl-[acyl-carrier-protein] synthase (n-C16:1)	[c] : h + malACP + tdeACP --> 3ocpalm9eACP + ACP + co2	Fatty Acid Biosynthesis	2.3.1.41	FabB (PP_4175)	PP_4175	FabB		MVRXN_112__MVRXN_123	3-oxoacyl-[acyl-carrier-protein] synthase (n-C16:1)__3-oxoacyl-[acyl-carrier-protein] synthase (n-C16:1)	H+ + malonylACP + tdeACP => 3ocpalm9eACP + ACP + CO2	2.3.1.41	1_PFLU4307;1_PFLU1835				c	Fatty Acid Biosynthesis		MVRXN_112__MVRXN_123
												127	EAR181y	enoyl-[acyl-carrier-protein] reductase (NADPH) (n-C18:1)	[c] : h + nadph + t3c11vaceACP --> nadp + octeACP	Fatty Acid Biosynthesis	1.3.1.10					MVRXN_139	enoyl-[acyl-carrier-protein] reductase (NADH) (n-C4:0)	but2eACP + H+ + NADH => butACP + NAD+	1.3.1.9					c	Fatty Acid Biosynthesis		MVRXN_139
												121	EAR121y	enoyl-[acyl-carrier-protein] reductase (NADPH) (n-C12:1)	[c] : h + nadph + t3c5ddeceACP --> cddec5eACP + nadp	Fatty Acid Biosynthesis	1.3.1.10					MVRXN_132	enoyl-[acyl-carrier-protein] reductase (NADH) (n-C12:1)	H+ + NADH + t3c5ddeceACP => cddec5eACP + NAD+	1.3.1.9					c	Fatty Acid Biosynthesis		MVRXN_132
												123	EAR141y	enoyl-[acyl-carrier-protein] reductase (NADPH) (n-C14:1)	[c] : h + nadph + t3c7mrseACP --> nadp + tdeACP	Fatty Acid Biosynthesis	1.3.1.10					MVRXN_133	enoyl-[acyl-carrier-protein] reductase (NADH) (n-C14:0)	H+ + NADH + tmrs2eACP => myristoylACP + NAD+	1.3.1.9					c	Fatty Acid Biosynthesis		MVRXN_133
												125	EAR161y	enoyl-[acyl-carrier-protein] reductase (NADPH) (n-C16:1)	[c] : h + nadph + t3c9palmeACP --> hdeACP + nadp	Fatty Acid Biosynthesis	1.3.1.10					MVRXN_136	enoyl-[acyl-carrier-protein] reductase (NADH) (n-C16:1)	H+ + NADH + t3c9palmeACP => hdeACP + NAD+	1.3.1.9					c	Fatty Acid Biosynthesis		MVRXN_136
												157	HACD1i	3-hydroxyacyl-CoA dehydrogenase (acetoacetyl-CoA)	[c] : 3hbcoa + nad --> aacoa + h + nadh	Fatty Acid Metabolism	1.1.1.35	( FadB-kt (PP_2136) ) or ( FadB2x (PP_2214) )	( PP_2136 or PP_2214 )	( FadB-kt ) or ( FadB2x )		ENZRXN3EM_1713	(S)-3-hydroxybutyryl-CoA dehydrogenase	acetoacetyl-CoA + NADH + H+ => 3-hydroxybutyryl-CoA + NAD+	1.1.1.35	1_PFLU1553				c	Fatty Acid Metabolism		ENZRXN3EM_1713
												160	HACD4i	3-hydroxyacyl-CoA dehydrogenase (3-oxodecanoyl-CoA)	[c] : 3hdcoa + nad --> 3odcoa + h + nadh	Fatty Acid Metabolism	1.1.1.35	( FadB-kt (PP_2136) ) or ( FadB2x (PP_2214) )	( PP_2136 or PP_2214 )	( FadB-kt ) or ( FadB2x )		MVRXN_186__MVRXN_193	3-hydroxyacyl-CoA dehydrogenase (3-oxodecanoyl-CoA)__3-hydroxyacyl-CoA dehydrogenase (3-oxodecanoyl-CoA)	3hdcoa + NAD+ => 3odcoa + H+ + NADH	1.1.1.35	1_PFLU1553;1_PFLU3027				c	Fatty Acid Metabolism		MVRXN_186__MVRXN_193
												161	HACD5i	3-hydroxyacyl-CoA dehydrogenase (3-oxododecanoyl-CoA)	[c] : 3hddcoa + nad --> 3oddcoa + h + nadh	Fatty Acid Metabolism	1.1.1.35	( FadB-kt (PP_2136) ) or ( FadB2x (PP_2214) )	( PP_2136 or PP_2214 )	( FadB-kt ) or ( FadB2x )		MVRXN_187__MVRXN_194	3-hydroxyacyl-CoA dehydrogenase (3-oxododecanoyl-CoA)__3-hydroxyacyl-CoA dehydrogenase (3-oxododecanoyl-CoA)	3hddcoa + NAD+ => 3oddcoa + H+ + NADH	1.1.1.35	1_PFLU1553;1_PFLU3027				c	Fatty Acid Metabolism		MVRXN_187__MVRXN_194
												158	HACD2i	3-hydroxyacyl-CoA dehydrogenase (3-oxohexanoyl-CoA)	[c] : 3hhcoa + nad --> 3ohcoa + h + nadh	Fatty Acid Metabolism	1.1.1.35	( FadB-kt (PP_2136) ) or ( FadB2x (PP_2214) )	( PP_2136 or PP_2214 )	( FadB-kt ) or ( FadB2x )		MVRXN_184__MVRXN_191	3-hydroxyacyl-CoA dehydrogenase (3-oxohexanoyl-CoA)__3-hydroxyacyl-CoA dehydrogenase (3-oxohexanoyl-CoA)	3hhcoa + NAD+ => 3ohcoa + H+ + NADH	1.1.1.35	1_PFLU1553;1_PFLU3027				c	Fatty Acid Metabolism		MVRXN_184__MVRXN_191
												163	HACD7i	3-hydroxyacyl-CoA dehydrogenase (3-oxohexadecanoyl-CoA)	[c] : 3hhdcoa + nad --> 3ohdcoa + h + nadh	Fatty Acid Metabolism	1.1.1.35	( FadB-kt (PP_2136) ) or ( FadB2x (PP_2214) )	( PP_2136 or PP_2214 )	( FadB-kt ) or ( FadB2x )		MVRXN_189__MVRXN_196	3-hydroxyacyl-CoA dehydrogenase (3-oxohexadecanoyl-CoA)__3-hydroxyacyl-CoA dehydrogenase (3-oxohexadecanoyl-CoA)	3hhdcoa + NAD+ => 3ohdcoa + H+ + NADH	1.1.1.35	1_PFLU1553;1_PFLU3027				c	Fatty Acid Metabolism		MVRXN_189__MVRXN_196
												159	HACD3i	3-hydroxyacyl-CoA dehydrogenase (3-oxooctanoyl-CoA)	[c] : 3hocoa + nad --> 3oocoa + h + nadh	Fatty Acid Metabolism	1.1.1.35	( FadB-kt (PP_2136) ) or ( FadB2x (PP_2214) )	( PP_2136 or PP_2214 )	( FadB-kt ) or ( FadB2x )		MVRXN_185__MVRXN_192	3-hydroxyacyl-CoA dehydrogenase (3-oxooctanoyl-CoA)__3-hydroxyacyl-CoA dehydrogenase (3-oxooctanoyl-CoA)	3hocoa + NAD+ => 3oocoa + H+ + NADH	1.1.1.35	1_PFLU1553;1_PFLU3027				c	Fatty Acid Metabolism		MVRXN_185__MVRXN_192
												162	HACD6i	3-hydroxyacyl-CoA dehydrogenase (3-oxotetradecanoyl-CoA)	[c] : 3htdcoa + nad --> 3otdcoa + h + nadh	Fatty Acid Metabolism	1.1.1.35	( FadB-kt (PP_2136) ) or ( FadB2x (PP_2214) )	( PP_2136 or PP_2214 )	( FadB-kt ) or ( FadB2x )		MVRXN_188__MVRXN_195	3-hydroxyacyl-CoA dehydrogenase (3-oxotetradecanoyl-CoA)__3-hydroxyacyl-CoA dehydrogenase (3-oxotetradecanoyl-CoA)	3htdcoa + NAD+ => 3otdcoa + H+ + NADH	1.1.1.35	1_PFLU1553;1_PFLU3027				c	Fatty Acid Metabolism		MVRXN_188__MVRXN_195
												167	KAT4	3-ketoacyl-CoA thiolase	[c] : 3odcoa + coa --> accoa + occoa	Fatty Acid Metabolism	2.3.1.16	FadA (PP_2137)	PP_2137	FadA		MVRXN_200__MVRXN_207	3-ketoacyl-CoA thiolase__3-ketoacyl-CoA thiolase	3odcoa + coenzyme A => acetyl-CoA + octanoyl-CoA	2.3.1.16	1_PFLU1554;1_PFLU3028				c	Fatty Acid Metabolism		MVRXN_200__MVRXN_207
												168	KAT5	3-ketoacyl-CoA thiolase	[c] : 3oddcoa + coa --> accoa + dcacoa	Fatty Acid Metabolism	2.3.1.16	FadA (PP_2137)	PP_2137	FadA		MVRXN_201__MVRXN_208	3-ketoacyl-CoA thiolase__3-ketoacyl-CoA thiolase	3oddcoa + coenzyme A => acetyl-CoA + dcacoa	2.3.1.16	1_PFLU1554;1_PFLU3028				c	Fatty Acid Metabolism		MVRXN_201__MVRXN_208
												165	KAT2	3-ketoacyl-CoA thiolase	[c] : 3ohcoa + coa --> accoa + btcoa	Fatty Acid Metabolism	2.3.1.16	( FadA (PP_2137) ) or ( FadAx (PP_2215) )	( PP_2137 or PP_2215 )	( FadA ) or ( FadAx )		MVRXN_198__MVRXN_205	3-ketoacyl-CoA thiolase__3-ketoacyl-CoA thiolase	3ohcoa + coenzyme A => acetyl-CoA + butyryl-CoA	2.3.1.16	1_PFLU1554;1_PFLU3028				c	Fatty Acid Metabolism		MVRXN_198__MVRXN_205
												170	KAT7	3-ketoacyl-CoA thiolase	[c] : 3ohdcoa + coa --> accoa + tdcoa	Fatty Acid Metabolism	2.3.1.16	FadA (PP_2137)	PP_2137	FadA		MVRXN_203__MVRXN_210	3-ketoacyl-CoA thiolase__3-ketoacyl-CoA thiolase	3ohdcoa + coenzyme A => acetyl-CoA + tdcoa	2.3.1.16	1_PFLU1554;1_PFLU3028				c	Fatty Acid Metabolism		MVRXN_203__MVRXN_210
												166	KAT3	3-ketoacyl-CoA thiolase	[c] : 3oocoa + coa --> accoa + hxcoa	Fatty Acid Metabolism	2.3.1.16	FadA (PP_2137)	PP_2137	FadA		MVRXN_199__MVRXN_206	3-ketoacyl-CoA thiolase__3-ketoacyl-CoA thiolase	3oocoa + coenzyme A => acetyl-CoA + hxcoa	2.3.1.16	1_PFLU1554;1_PFLU3028				c	Fatty Acid Metabolism		MVRXN_199__MVRXN_206
												169	KAT6	3-ketoacyl-CoA thiolase	[c] : 3otdcoa + coa --> accoa + ddcacoa	Fatty Acid Metabolism	2.3.1.16	FadA (PP_2137)	PP_2137	FadA		MVRXN_202__MVRXN_209	3-ketoacyl-CoA thiolase__3-ketoacyl-CoA thiolase	3otdcoa + coenzyme A => acetyl-CoA + ddcacoa	2.3.1.16	1_PFLU1554;1_PFLU3028				c	Fatty Acid Metabolism		MVRXN_202__MVRXN_209
												164	KAT1	3-ketoacyl-CoA thiolase	[c] : aacoa + coa --> (2) accoa	Fatty Acid Metabolism	2.3.1.16	( FadA (PP_2137) ) or ( FadAx (PP_2215) )	( PP_2137 or PP_2215 )	( FadA ) or ( FadAx )		MVRXN_197__MVRXN_204	3-ketoacyl-CoA thiolase__3-ketoacyl-CoA thiolase	acetoacetyl-CoA + coenzyme A => 2 acetyl-CoA	2.3.1.16	1_PFLU1554;1_PFLU3028				c	Fatty Acid Metabolism		MVRXN_197__MVRXN_204
												151	FACOAL100t2pp	fatty-acid-CoA ligase (decanoate transport via vectoral Co-A coupling)	atp[c] + coa[c] + dca[p] + h[p] --> amp[c] + dcacoa[c] + h[c] + ppi[c]	Fatty Acid Metabolism	6.2.1.3	( FadD ( PP_2213 ) or ( PP_4549 ) ) or ( FadD2 (PP_4550) )	( ( PP_2213 or PP_4549 ) or PP_4550 )	( FadD ) or ( FadD2 )		MVRXN_171__MVRXN_177	fatty-acid-CoA ligase (decanoate transport via vectoral Co-A coupling)__fatty-acid-CoA ligase (decanoate transport via vectoral Co-A coupling)	ATP + coenzyme A + dca[extracellular] + H+[extracellular] => AMP + dcacoa + H+ + diphosphate	6.2.1.3	1_PFLU4829;1_PFLU4830				c	Fatty Acid Metabolism		MVRXN_171__MVRXN_177
												152	FACOAL120t2pp	fatty-acid-CoA ligase (dodecanoate transport via vectoral Co-A coupling)	atp[c] + coa[c] + ddca[p] + h[p] --> amp[c] + ddcacoa[c] + h[c] + ppi[c]	Fatty Acid Metabolism	6.2.1.3	( FadD ( PP_2213 ) or ( PP_4549 ) ) or ( FadD2 (PP_4550) )	( ( PP_2213 or PP_4549 ) or PP_4550 )	( FadD ) or ( FadD2 )		MVRXN_172__MVRXN_178	fatty-acid-CoA ligase (dodecanoate transport via vectoral Co-A coupling)__fatty-acid-CoA ligase (dodecanoate transport via vectoral Co-A coupling)	ATP + coenzyme A + ddca[extracellular] + H+[extracellular] => AMP + ddcacoa + H+ + diphosphate	6.2.1.3	1_PFLU4829;1_PFLU4830				c	Fatty Acid Metabolism		MVRXN_172__MVRXN_178
												155	FACOAL60t2pp	fatty-acid-CoA ligase (hexanoate transport via vectoral Co-A coupling)	atp[c] + coa[c] + h[p] + hxa[p] --> amp[c] + h[c] + hxcoa[c] + ppi[c]	Fatty Acid Metabolism	6.2.1.3	( FadD ( PP_2213 ) or ( PP_4549 ) ) or ( FadD2 (PP_4550) )	( ( PP_2213 or PP_4549 ) or PP_4550 )	( FadD ) or ( FadD2 )		MVRXN_175__MVRXN_181	fatty-acid-CoA ligase (hexanoate transport via vectoral Co-A coupling)__fatty-acid-CoA ligase (hexanoate transport via vectoral Co-A coupling)	ATP + coenzyme A + H+[extracellular] + hxa[extracellular] => AMP + H+ + hxcoa + diphosphate	6.2.1.3	1_PFLU4829;1_PFLU4830				c	Fatty Acid Metabolism		MVRXN_175__MVRXN_181
												156	FACOAL80t2pp	fatty-acid-CoA ligase (octanoate transport via vectoral Co-A coupling)	atp[c] + coa[c] + h[p] + octa[p] --> amp[c] + h[c] + occoa[c] + ppi[c]	Fatty Acid Metabolism	6.2.1.3	( FadD ( PP_2213 ) or ( PP_4549 ) ) or ( FadD2 (PP_4550) )	( ( PP_2213 or PP_4549 ) or PP_4550 )	( FadD ) or ( FadD2 )		ENZRXN3EM_1071__ENZRXN3EM_1239__ENZRXN3EM_1291__ENZRXN3EM_1317__ENZRXN3EM_1414	putative medium-chain-fatty-acid--CoA ligase__putative long-chain-fatty-acid-CoA ligase__putative acyl-CoA synthetase__putative long-chain-fatty-acid--CoA ligase__putative long-chain-fatty-acid--CoA ligase	octanoate + ATP + coenzyme A => octanoyl-CoA + AMP + diphosphate	6.2.1.3	1_PFLU0922;1_PFLU3122;1_PFLU3525;1_PFLU3888;1_PFLU4830				c	Fatty Acid Metabolism		ENZRXN3EM_1071__ENZRXN3EM_1239__ENZRXN3EM_1291__ENZRXN3EM_1317__ENZRXN3EM_1414
												177	DNTPPA	Dihydroneopterin triphosphate pyrophosphatase	[c] : ahdt + h2o --> dhpmp + h + ppi	Folate Biosynthesis		( CtpA-kt (PP_4261) ) or ( CadA-2 (PP_5139) )	( PP_4261 or PP_5139 )	( CtpA-kt ) or ( CadA-2 )		MVRXN_214	dihydroneopterin triphosphate phosphatase	7,8-dihydroneopterin 3'-triphosphate + H2O => diphosphate + dihydroneopterin phosphate	3.6.1.-	1_PFLU2116				c	Folate Biosynthesis		MVRXN_214
												176	DNMPPA	Dihydroneopterin monophosphate dephosphorylase	[c] : dhpmp + h2o --> dhnpt + pi	Folate Biosynthesis		( CtpA-kt (PP_4261) ) or ( CadA-2 (PP_5139) )	( PP_4261 or PP_5139 )	( CtpA-kt ) or ( CadA-2 )		MVRXN_215	dihydroneopterin phosphate phosphatase	dihydroneopterin phosphate + H2O => phosphate + dihydro-neo-pterin	3.6.1.-					c	Folate Biosynthesis		MVRXN_215
												179	GCALDD	Glycolaldehyde dehydrogenase	[c] : gcald + h2o + nad --> glyclt + (2) h + nadh	Folate Biosynthesis	1.2.1.21					ENZRXN3EM_1062__ENZRXN3EM_1086__ENZRXN3EM_1177__ENZRXN3EM_1184__ENZRXN3EM_1235__ENZRXN3EM_1263__ENZRXN3EM_1268__ENZRXN3EM_1272__ENZRXN3EM_1336	putative aldehyde dehydrogenase__putative aldehyde dehydrogenase__putative aldehyde dehydrogenase__putative aldehyde dehydrogenase__putative aldehyde dehydrogenase__putative aldehyde dehydrogenase__aldehyde dehydrogenase family protein__putative aldehyde dehydrogenase__putative aldehyde dehydrogenase	glycolaldehyde + NAD+ + H2O => glycolate + NADH + H+	1.2.1.21	1_PFLU0850;1_PFLU1214;1_PFLU2349;1_PFLU2370;1_PFLU3090;1_PFLU3291;1_PFLU3299;1_PFLU3306;1_PFLU4112				c	Folate Biosynthesis		ENZRXN3EM_1062__ENZRXN3EM_1086__ENZRXN3EM_1177__ENZRXN3EM_1184__ENZRXN3EM_1235__ENZRXN3EM_1263__ENZRXN3EM_1268__ENZRXN3EM_1272__ENZRXN3EM_1336
												185	GADOX	Gallic acid dioxygenase	[c] : ga + o2 --> (2) h + omaketo	Gallic acid Metabolism		GalA-kt (PP_2518)	PP_2518	GalA-kt		ENZRXN3EM_808	protocatechuate 3,4-dioxygenase	gallate + O2 => 2-pyrone-4,6-dicarboxylate + H2O	1.13.11.3	1_PFLU1367:1_PFLU1366				c	Gallic acid Metabolism		ENZRXN3EM_808
												187	OMAHY	4-oxalmesaconate hydratase	[c] : h2o + omaenol --> oca	Gallic acid Metabolism	4.2.1.80					ENZRXN3EM_1231	putative 2-keto-4-pentenoate hydratase	4-carboxy-2-oxo-3-hexenedioate + H2O => 4-carboxy-4-hydroxy-2-oxoadipate	4.2.1.80	1_PFLU3080				c	Gallic acid Metabolism		ENZRXN3EM_1231
												192	PDHa	pyruvate dehydrogenase (lipoamide)	[c] : h + lpam + pyr --> adhlam + co2	Gluconeogenesis	1.2.4.1	AceE (PP_0339)	PP_0339	AceE		ENZRXN3EM_523__ENZRXN3EM_606__ENZRXN3EM_944	pyruvate dehydrogenase E1 component__pyruvate dehydrogenase E1 component__pyruvate dehydrogenase E1 component	pyruvate + lipoate acetyltransferase N6-(lipoyl)lysine => lipoate acetyltransferase N6-(S-acetyldihydrolipoyl)lysine + CO2	1.2.4.1	1_PFLU3920;1_PFLU3193;1_PFLU0460				c	Gluconeogenesis		ENZRXN3EM_523__ENZRXN3EM_606__ENZRXN3EM_944
												203	GLNTRAT	glutamyl-tRNA(Gln) amidotransferase	[c] : atp + gln-L + glutrna(gln) + h2o --> adp + glntrna + glu-L + h + pi	Glutamate Metabolism		GatABC ( PP_0930 and PP_0931 and PP_0932 )	( PP_0930 and PP_0931 and PP_0932 )	GatABC		ENZRXN3EM_1064	aspartyl/glutamyl-tRNA(Asn/Gln) amidotransferase	L-glutamine + glutamyl-tRNAGln + ATP => L-glutamate + glutaminyl-tRNAGln + phosphate + ADP	6.3.5.7	1_PFLU0861:1_PFLU0862:1_PFLU0860				c	Glutamate Metabolism		ENZRXN3EM_1064
												204	GLNTRS	Glutaminyl-tRNA synthetase	[c] : atp + gln-L + trnagln --> amp + glntrna + ppi	Glutamate Metabolism	6.1.1.18	GlnS (PP_2904)	PP_2904	GlnS		ENZRXN3EM_532	glutaminyl-tRNA synthetase	tRNAgln + L-glutamine + ATP => L-glutaminyl-tRNAgln + diphosphate + AMP	6.1.1.18	1_PFLU3872				c	Glutamate Metabolism	temp	ENZRXN3EM_532
												218	AGPAT120	1-tetradecanoyl-sn-glycerol 3-phosphate O-acyltransferase (n-C12:0)	[c] : 1ddecg3p + ddcaACP --> ACP + pa120	Glycerophospholipid Metabolism	2.3.1.51	PlsC (PP_1844)	PP_1844	PlsC		MVRXN_1	1-tetradecanoyl-sn-glycerol 3-phosphate O-acyltransferase (n-C12:0)	1ddecg3p + ddcaACP => ACP + pa120	2.3.1.51	1_PFLU4658				c	Glycerophospholipid Metabolism		MVRXN_1
												220	AGPAT161	1-hexadec-7-enoyl-sn-glycerol 3-phosphate O-acyltransferase (n-C16:1)	[c] : 1hdec9eg3p + hdeACP --> ACP + pa161	Glycerophospholipid Metabolism	2.3.1.51	PlsC (PP_1844)	PP_1844	PlsC		MVRXN_3	1-hexadec-7-enoyl-sn-glycerol 3-phosphate O-acyltransferase (n-C16:1)	1hdec9eg3p + hdeACP => ACP + pa161	2.3.1.51	1_PFLU4658				c	Glycerophospholipid Metabolism		MVRXN_3
												219	AGPAT160	1-hexadecanoyl-sn-glycerol 3-phosphate O-acyltransferase (n-C16:0)	[c] : 1hdecg3p + palmACP --> ACP + pa160	Glycerophospholipid Metabolism	2.3.1.51	PlsC (PP_1844)	PP_1844	PlsC		MVRXN_2	1-hexadecanoyl-sn-glycerol 3-phosphate O-acyltransferase (n-C16:0)	1hdecg3p + palmACP => ACP + pa160	2.3.1.51	1_PFLU4658				c	Glycerophospholipid Metabolism		MVRXN_2
												222	AGPAT181	1-octadec-7-enoyl-sn-glycerol 3-phosphate O-acyltransferase (n-C18:1)	[c] : 1odec11eg3p + octeACP --> ACP + pa181	Glycerophospholipid Metabolism	2.3.1.51	PlsC (PP_1844)	PP_1844	PlsC		MVRXN_5	1-octadec-7-enoyl-sn-glycerol 3-phosphate O-acyltransferase (n-C18:1)	1odec11eg3p + octeACP => ACP + pa181	2.3.1.51	1_PFLU4658				c	Glycerophospholipid Metabolism		MVRXN_5
												221	AGPAT180	1-octadecanoyl-sn-glycerol 3-phosphate O-acyltransferase (n-C18:0)	[c] : 1odecg3p + ocdcaACP --> ACP + pa180	Glycerophospholipid Metabolism	2.3.1.51	PlsC (PP_1844)	PP_1844	PlsC		MVRXN_4	1-octadecanoyl-sn-glycerol 3-phosphate O-acyltransferase (n-C18:0)	1odecg3p + ocdcaACP => ACP + pa180	2.3.1.51	1_PFLU4658				c	Glycerophospholipid Metabolism		MVRXN_4
												265	PGSA120	Phosphatidylglycerol synthase (n-C12:0)	[c] : cdpdddecg + glyc3p --> cmp + h + pgp120	Glycerophospholipid Metabolism	2.7.8.5	PgsA (PP_4097)	PP_4097	PgsA		MVRXN_43	Phosphatidylglycerol synthase (n-C12:0)	cdpdddecg + sn-glycerol-3-phosphate => CMP + H+ + pgp120	2.7.8.5	1_PFLU2191				c	Glycerophospholipid Metabolism		MVRXN_43
												275	PSSA120	Phosphatidylserine syntase (n-C12:0)	[c] : cdpdddecg + ser-L --> cmp + h + ps120	Glycerophospholipid Metabolism	2.7.8.8	( PssA (PP_3664) ) or ( PssA1 (PP_4677) )	( PP_3664 or PP_4677 )	( PssA ) or ( PssA1 )		MVRXN_53	Phosphatidylserine syntase (n-C12:0)	cdpdddecg + L-serine => CMP + H+ + ps120	2.7.8.8	1_PFLU2917				c	Glycerophospholipid Metabolism		MVRXN_53
												267	PGSA161	Phosphatidylglycerol synthase (n-C16:1)	[c] : cdpdhdec9eg + glyc3p --> cmp + h + pgp161	Glycerophospholipid Metabolism	2.7.8.5	PgsA (PP_4097)	PP_4097	PgsA		MVRXN_45	Phosphatidylglycerol synthase (n-C16:1)	cdpdhdec9eg + sn-glycerol-3-phosphate => CMP + H+ + pgp161	2.7.8.5	1_PFLU2191				c	Glycerophospholipid Metabolism		MVRXN_45
												277	PSSA161	Phosphatidylserine syntase (n-C16:1)	[c] : cdpdhdec9eg + ser-L --> cmp + h + ps161	Glycerophospholipid Metabolism	2.7.8.8	( PssA (PP_3664) ) or ( PssA1 (PP_4677) )	( PP_3664 or PP_4677 )	( PssA ) or ( PssA1 )		MVRXN_55	Phosphatidylserine syntase (n-C16:1)	cdpdhdec9eg + L-serine => CMP + H+ + ps161	2.7.8.8	1_PFLU2917				c	Glycerophospholipid Metabolism		MVRXN_55
												266	PGSA160	Phosphatidylglycerol synthase (n-C16:0)	[c] : cdpdhdecg + glyc3p --> cmp + h + pgp160	Glycerophospholipid Metabolism	2.7.8.5	PgsA (PP_4097)	PP_4097	PgsA		MVRXN_44	Phosphatidylglycerol synthase (n-C16:0)	cdpdhdecg + sn-glycerol-3-phosphate => CMP + H+ + pgp160	2.7.8.5	1_PFLU2191				c	Glycerophospholipid Metabolism		MVRXN_44
												276	PSSA160	Phosphatidylserine syntase (n-C16:0)	[c] : cdpdhdecg + ser-L --> cmp + h + ps160	Glycerophospholipid Metabolism	2.7.8.8	( PssA (PP_3664) ) or ( PssA1 (PP_4677) )	( PP_3664 or PP_4677 )	( PssA ) or ( PssA1 )		MVRXN_54	Phosphatidylserine syntase (n-C16:0)	cdpdhdecg + L-serine => CMP + H+ + ps160	2.7.8.8	1_PFLU2917				c	Glycerophospholipid Metabolism		MVRXN_54
												269	PGSA181	Phosphatidylglycerol synthase (n-C18:1)	[c] : cdpdodec11eg + glyc3p --> cmp + h + pgp181	Glycerophospholipid Metabolism	2.7.8.5	PgsA (PP_4097)	PP_4097	PgsA		MVRXN_47	Phosphatidylglycerol synthase (n-C18:1)	cdpdodec11eg + sn-glycerol-3-phosphate => CMP + H+ + pgp181	2.7.8.5	1_PFLU2191				c	Glycerophospholipid Metabolism		MVRXN_47
												279	PSSA181	Phosphatidylserine syntase (n-C18:1)	[c] : cdpdodec11eg + ser-L --> cmp + h + ps181	Glycerophospholipid Metabolism	2.7.8.8	( PssA (PP_3664) ) or ( PssA1 (PP_4677) )	( PP_3664 or PP_4677 )	( PssA ) or ( PssA1 )		MVRXN_57	Phosphatidylserine syntase (n-C18:1)	cdpdodec11eg + L-serine => CMP + H+ + ps181	2.7.8.8	1_PFLU2917				c	Glycerophospholipid Metabolism		MVRXN_57
												268	PGSA180	Phosphatidylglycerol synthase (n-C18:0)	[c] : cdpdodecg + glyc3p --> cmp + h + pgp180	Glycerophospholipid Metabolism	2.7.8.5	PgsA (PP_4097)	PP_4097	PgsA		MVRXN_46	Phosphatidylglycerol synthase (n-C18:0)	cdpdodecg + sn-glycerol-3-phosphate => CMP + H+ + pgp180	2.7.8.5	1_PFLU2191				c	Glycerophospholipid Metabolism		MVRXN_46
												278	PSSA180	Phosphatidylserine syntase (n-C18:0)	[c] : cdpdodecg + ser-L --> cmp + h + ps180	Glycerophospholipid Metabolism	2.7.8.8	( PssA (PP_3664) ) or ( PssA1 (PP_4677) )	( PP_3664 or PP_4677 )	( PssA ) or ( PssA1 )		MVRXN_56	Phosphatidylserine syntase (n-C18:0)	cdpdodecg + L-serine => CMP + H+ + ps180	2.7.8.8	1_PFLU2917				c	Glycerophospholipid Metabolism		MVRXN_56
												229	DASYN120	CDP-diacylglycerol synthetase (n-C12:0)	[c] : ctp + h + pa120 --> cdpdddecg + ppi	Glycerophospholipid Metabolism	2.7.7.41	CdsA (PP_1596)	PP_1596	CdsA		MVRXN_12	CDP-diacylglycerol synthetase (n-C12:0)	CTP + H+ + pa120 => cdpdddecg + diphosphate	2.7.7.41	1_PFLU1275				c	Glycerophospholipid Metabolism		MVRXN_12
												230	DASYN160	CDP-diacylglycerol synthetase (n-C16:0)	[c] : ctp + h + pa160 --> cdpdhdecg + ppi	Glycerophospholipid Metabolism	2.7.7.41	CdsA (PP_1596)	PP_1596	CdsA		MVRXN_13	CDP-diacylglycerol synthetase (n-C16:0)	CTP + H+ + pa160 => cdpdhdecg + diphosphate	2.7.7.41	1_PFLU1275				c	Glycerophospholipid Metabolism		MVRXN_13
												231	DASYN161	CDP-diacylglycerol synthetase (n-C16:1)	[c] : ctp + h + pa161 --> cdpdhdec9eg + ppi	Glycerophospholipid Metabolism	2.7.7.41	CdsA (PP_1596)	PP_1596	CdsA		MVRXN_14	CDP-diacylglycerol synthetase (n-C16:1)	CTP + H+ + pa161 => cdpdhdec9eg + diphosphate	2.7.7.41	1_PFLU1275				c	Glycerophospholipid Metabolism		MVRXN_14
												232	DASYN180	CDP-diacylglycerol synthetase (n-C18:0)	[c] : ctp + h + pa180 --> cdpdodecg + ppi	Glycerophospholipid Metabolism	2.7.7.41	CdsA (PP_1596)	PP_1596	CdsA		MVRXN_15	CDP-diacylglycerol synthetase (n-C18:0)	CTP + H+ + pa180 => cdpdodecg + diphosphate	2.7.7.41	1_PFLU1275				c	Glycerophospholipid Metabolism		MVRXN_15
												233	DASYN181	CDP-diacylglycerol synthetase (n-C18:1)	[c] : ctp + h + pa181 --> cdpdodec11eg + ppi	Glycerophospholipid Metabolism	2.7.7.41	CdsA (PP_1596)	PP_1596	CdsA		MVRXN_16	CDP-diacylglycerol synthetase (n-C18:1)	CTP + H+ + pa181 => cdpdodec11eg + diphosphate	2.7.7.41	1_PFLU1275				c	Glycerophospholipid Metabolism		MVRXN_16
												234	G3PAT120	glycerol-3-phosphate acyltransferase (C12:0)	[c] : ddcaACP + glyc3p --> 1ddecg3p + ACP	Glycerophospholipid Metabolism	2.3.1.15	PlsB (PP_1520)	PP_1520	PlsB		MVRXN_17	glycerol-3-phosphate acyltransferase (C12:0)	ddcaACP + sn-glycerol-3-phosphate => 1ddecg3p + ACP	2.3.1.15	1_PFLU1255				c	Glycerophospholipid Metabolism		MVRXN_17
												236	G3PAT161	glycerol-3-phosphate acyltransferase (C16:1)	[c] : glyc3p + hdeACP --> 1hdec9eg3p + ACP	Glycerophospholipid Metabolism	2.3.1.15	PlsB (PP_1520)	PP_1520	PlsB		MVRXN_19	glycerol-3-phosphate acyltransferase (C16:1)	sn-glycerol-3-phosphate + hdeACP => 1hdec9eg3p + ACP	2.3.1.15	1_PFLU1255				c	Glycerophospholipid Metabolism		MVRXN_19
												237	G3PAT180	glycerol-3-phosphate acyltransferase (C18:0)	[c] : glyc3p + ocdcaACP --> 1odecg3p + ACP	Glycerophospholipid Metabolism	2.3.1.15	PlsB (PP_1520)	PP_1520	PlsB		MVRXN_20	glycerol-3-phosphate acyltransferase (C18:0)	sn-glycerol-3-phosphate + ocdcaACP => 1odecg3p + ACP	2.3.1.15	1_PFLU1255				c	Glycerophospholipid Metabolism		MVRXN_20
												238	G3PAT181	glycerol-3-phosphate acyltransferase (C18:1)	[c] : glyc3p + octeACP --> 1odec11eg3p + ACP	Glycerophospholipid Metabolism	2.3.1.15	PlsB (PP_1520)	PP_1520	PlsB		MVRXN_21	glycerol-3-phosphate acyltransferase (C18:1)	sn-glycerol-3-phosphate + octeACP => 1odec11eg3p + ACP	2.3.1.15	1_PFLU1255				c	Glycerophospholipid Metabolism		MVRXN_21
												235	G3PAT160	glycerol-3-phosphate acyltransferase (C16:0)	[c] : glyc3p + palmACP --> 1hdecg3p + ACP	Glycerophospholipid Metabolism	2.3.1.15	PlsB (PP_1520)	PP_1520	PlsB		MVRXN_18	glycerol-3-phosphate acyltransferase (C16:0)	sn-glycerol-3-phosphate + palmACP => 1hdecg3p + ACP	2.3.1.15	1_PFLU1255				c	Glycerophospholipid Metabolism		MVRXN_18
												271	PSD160	Phosphatidylserine decarboxylase (n-C16:0)	[c] : h + ps160 --> co2 + pe160	Glycerophospholipid Metabolism	4.1.1.65	Psd (PP_4908)	PP_4908	Psd		MVRXN_49	Phosphatidylserine decarboxylase (n-C16:0)	H+ + ps160 => CO2 + pe160	4.1.1.65	1_PFLU0505				c	Glycerophospholipid Metabolism		MVRXN_49
												272	PSD161	Phosphatidylserine decarboxylase (n-C16:1)	[c] : h + ps161 --> co2 + pe161	Glycerophospholipid Metabolism	4.1.1.65	Psd (PP_4908)	PP_4908	Psd		MVRXN_50	Phosphatidylserine decarboxylase (n-C16:1)	H+ + ps161 => CO2 + pe161	4.1.1.65	1_PFLU0505				c	Glycerophospholipid Metabolism		MVRXN_50
												273	PSD180	Phosphatidylserine decarboxylase (n-C18:0)	[c] : h + ps180 --> co2 + pe180	Glycerophospholipid Metabolism	4.1.1.65	Psd (PP_4908)	PP_4908	Psd		MVRXN_51	Phosphatidylserine decarboxylase (n-C18:0)	H+ + ps180 => CO2 + pe180	4.1.1.65	1_PFLU0505				c	Glycerophospholipid Metabolism		MVRXN_51
												274	PSD181	Phosphatidylserine decarboxylase (n-C18:1)	[c] : h + ps181 --> co2 + pe181	Glycerophospholipid Metabolism	4.1.1.65	Psd (PP_4908)	PP_4908	Psd		MVRXN_52	Phosphatidylserine decarboxylase (n-C18:1)	H+ + ps181 => CO2 + pe181	4.1.1.65	1_PFLU0505				c	Glycerophospholipid Metabolism		MVRXN_52
												257	PGPP160	phosphatidylglycerol phosphate phosphatase (n-C16:0)	[c] : h2o + pgp160 --> pg160 + pi	Glycerophospholipid Metabolism	3.1.3.27	PgpA (PP_0520)	PP_0520	PgpA		MVRXN_35	phosphatidylglycerol phosphate phosphatase (n-C16:0)	H2O + pgp160 => pg160 + phosphate	3.1.3.27					c	Glycerophospholipid Metabolism		MVRXN_35
												259	PGPP161	phosphatidylglycerol phosphate phosphatase (n-C16:1)	[c] : h2o + pgp161 --> pg161 + pi	Glycerophospholipid Metabolism	3.1.3.27	PgpA (PP_0520)	PP_0520	PgpA		MVRXN_37	phosphatidylglycerol phosphate phosphatase (n-C16:1)	H2O + pgp161 => pg161 + phosphate	3.1.3.27					c	Glycerophospholipid Metabolism		MVRXN_37
												261	PGPP180	phosphatidylglycerol phosphate phosphatase (n-C18:0)	[c] : h2o + pgp180 --> pg180 + pi	Glycerophospholipid Metabolism	3.1.3.27	PgpA (PP_0520)	PP_0520	PgpA		MVRXN_39	phosphatidylglycerol phosphate phosphatase (n-C18:0)	H2O + pgp180 => pg180 + phosphate	3.1.3.27					c	Glycerophospholipid Metabolism		MVRXN_39
												263	PGPP181	phosphatidylglycerol phosphate phosphatase (n-C18:1)	[c] : h2o + pgp181 --> pg181 + pi	Glycerophospholipid Metabolism	3.1.3.27	PgpA (PP_0520)	PP_0520	PgpA		MVRXN_41	phosphatidylglycerol phosphate phosphatase (n-C18:1)	H2O + pgp181 => pg181 + phosphate	3.1.3.27					c	Glycerophospholipid Metabolism		MVRXN_41
												285	CHOLSH	choline sulphatase	[c] : chols + h2o --> chol + h + so4	Glycine, Serine and threonine metabolism		BetC (PP_0077)	PP_0077	BetC		ENZRXN3EM_1023	putative choline sulfatase	choline sulfate + H2O => sulfate + choline	3.1.6.6	1_PFLU0027				c	Glycine, Serine and threonine metabolism		ENZRXN3EM_1023
												286	CHOLSabc	Choline sulfate ABC transporter	atp[c] + chols[p] + h2o[c] --> adp[c] + chols[c] + h[c] + pi[c]	Glycine, Serine and threonine metabolism		( BetDE ( PP_0075 and PP_0076 ) ) or ( OpuBA (PP_0868) and OpuBB ( PP_0869 ) or ( PP_0871 ) and OpuBC (PP_0870) )	( ( PP_0075 and PP_0076 ) or ( PP_0868 and ( PP_0869 or PP_0871 ) and PP_0870 ) )	( BetDE ) or ( OpuBA and OpuBB and OpuBC )		MVRXN_286	Choline sulfate ABC transport	choline sulfate[extracellular] + ATP + H2O => choline sulfate + ADP + phosphate		1_PFLU0025:1_PFLU0026				c	Glycine, Serine and threonine metabolism		MVRXN_286
												307	GLYCTO1	Glycolate oxidase	[c] : glyclt + o2 --> glx + h2o2	Glycolate metabolism		( GlcD (PP_3745) and GlcE (PP_3746) and GlcF (PP_3747) )	( PP_3745 and PP_3746 and PP_3747 )	( GlcD and GlcE and GlcF )		MVRXN_291	Glycolate oxidase subunit	glycolate + O2 => glyoxylate + H2O2	1.1.3.15	1_PFLU3195				c	Glycolate metabolism		MVRXN_291
												944	BiomassKT_TEMP2	BiomassKT_TEMP2 (based on Ecoli, arbitrary values for lipids, heme and peptidoglycan.)	[c] : (0.05) 5mthf + (0.00005) accoa + (0.488) ala-L + (0.001) amp + (0.281) arg-L + (0.229) asn-L + (0.229) asp-L + (45.7318) atp + (0.0005) clpn120 + (0.0005) clpn160 + (0.0005) clpn161 + (0.0005) clpn180 + (0.0005) clpn181 + (0.000006) coa + (0.0005) cpe160 + (0.0005) cpe180 + (0.0005) cpg160 + (0.0005) cpg180 + (0.126) ctp + (0.087) cys-L + (0.0247) datp + (0.0254) dctp + (0.0254) dgtp + (0.0…							BIOMASSRXN	Biomass equation	0.05 5-methyl-THF + 0.00005 acetyl-CoA + 0.488 L-alanine + 0.001 AMP + 0.281 L-arginine + 0.229 L-asparagine + 0.229 L-aspartate + 45.7318 ATP + 0.0005 clpn120 + 0.0005 clpn160 + 0.0005 clpn161 + 0.0005 clpn180 + 0.0005 clpn181 + 0.000006 coenzyme A + 0.0005 cpe160 + 0.0005 cpe180 + 0.0005 cpg160 + 0.0005 cpg180 + 0.126 CTP + 0.087 L-cysteine + 0.0247 dATP + 0.0254 dCTP + 0.0254 dGTP + 0.0247 dTT…					1	c	Growth		BIOMASSRXN
												342	NFORGLUAH	N-Formyl-L-glutamate amidohydrolase	[c] : Nforglu + h2o --> for + glu-L + (2) h	Histidine Metabolism	3.5.1.68	HutG (PP_5029)	PP_5029	HutG		ENZRXN3EM_4032	Formiminoglutamate iminohydrolase	N-formimino-L-glutamate + H2O => ammonia + N-formyl-L-glutamate + H+	3.5.3.13	1_PFLU0358				c	Histidine Metabolism		ENZRXN3EM_4032
												348	DHPR	6,7-dihydropteridine reductase	[c] : dhbpt + h + nadh --> nad + thbpt	Homogentisate Pathway		DhpR (PP_2432)	PP_2432	DhpR		MVRXN_211	FolM; dihydromonapterin reductase	dihydro-monapterin + NADPH + H+ => tetrahydromonapterin + NADP+	1.5.1.33	1_PFLU5157				c	Homogentisate Pathway		MVRXN_211
												381	LYSMO	lysine oxygenase	[c] : lys-L + o2 --> 5apentam + co2 + h + h2o	Lysine Metabolism	1.13.12.2	DadB (PP_0383)	PP_0383	DadB		MVRXN_245	lysine oxygenase	L-lysine + O2 => 5-aminopentanamide + CO2 + H+ + H2O	1.13.12.2	1_PFLU5595				c	Lysine Biosynthesis		MVRXN_245
												372	APENTAMAH	5-aminopentanamide amidohydrolase	[c] : 5apentam + h2o --> 5aptn + nh3	Lysine Metabolism	3.5.1.30	DadA-1 (PP_0382)	PP_0382	DadA-1		MVRXN_246	5-aminopentanamide amidohydrolase	5-aminopentanamide + H2O => 5-aminopentanoate + ammonia	3.5.1.30	1_PFLU5596				c	Lysine Metabolism		MVRXN_246
												393	FMETTRS	Methionyl-tRNA formyltransferase	[c] : 10fthf + mettrna --> fmettrna + h + thf	Methionine Metabolism	2.1.2.9	Fmt (PP_0067)	PP_0067	Fmt		ENZRXN3EM_1010	methionyl-tRNA formyltransferase	L-methionyl-tRNAfmet + N10-formyl-THF + H2O => N-formyl-L-methionyl-tRNAfmet + tetrahydrofolate	2.1.2.9	1_PFLU0017				c	Methionine Metabolism		ENZRXN3EM_1010
												403	METACH	O-Acetyl-L-homoserine acetate-lyase (adding methanethiol)	[c] : achms + h2s <==> ac + h + hcys-L	Methionine Metabolism	4.2.99.10	MetZ-kt (PP_2528)	PP_2528	MetZ-kt		ENZRXN3EM_74	MetZ; O-succinylhomoserine sulfhydrylase	O-acetyl-L-homoserine + hydrogen sulfide => L-homocysteine + acetate	2.5.1.49	1_PFLU4182				c	Methionine Metabolism		ENZRXN3EM_74
												395	METGL	methionine g-lyase	[c] : h2o + met-L --> 2obut + ch4s + nh4	Methionine Metabolism	4.4.1.11	MdeA (PP_1308)	PP_1308	MdeA		ENZRXN3EM_672	methionine gamma-lyase	L-methionine + H2O => methanethiol + ammonia + 2-oxobutanoate	4.4.1.11	1_PFLU2558				c	Methionine Metabolism		ENZRXN3EM_672
												402	SHSL4r	O-succinylhomoserine lyase (elimination), reversible	[c] : h2o + suchms <==> 2obut + h + nh4 + succ	Methionine Metabolism	4.2.99.9	MetB ( PP_0659 ) or ( PP_4594 )	( PP_0659 or PP_4594 )	MetB		ENZRXN3EM_592	putative cystathionine gamma-synthase	O-succinyl-L-homoserine + H2O => ammonia + 2-oxobutanoate + succinate	2.5.1.48	1_PFLU3407				c	Methionine Metabolism		ENZRXN3EM_592
									44,45,46,47	refs 221 and 222, along with annotations. Also, physiological evidence from Ratledge et al. and Hancock et. al.		940	ALCD2ir	alcohol dehydrogenase, reverse rxn (acetaldehyde -> ethanol)	[c] : acald + h + nadh --> etoh + nad	Other	1.1.1.1	AdhP (PP_3839)	PP_3839	AdhP		ENZRXN3EM_490	putative alcohol dehydrogenase	acetaldehyde + NADH + H+ => ethanol + NAD+	1.1.1.1	1_PFLU4115				c	Other		ENZRXN3EM_490
												434	CYTBDpp	cytochrome oxidase bd (ubiquinol-8: 2 protons) (periplasm)	(2) h[c] + (0.5) o2[c] + q8h2[c] --> (2) h[p] + h2o[c] + q8[c]	Oxidative Phosphorylation		Cyd ( PP_4650 and PP_4651 )	( PP_4650 and PP_4651 )	Cyd		ENZRXN3EM_1128	cytochrome D / ubiquinol oxidase	2 EnergyH+ + ubiquinol-8 + 0.5 O2 => ubiquinone-8 + H2O + 2 EnergyH+[extracellular]	1.10.2.-	1_PFLU1901:1_PFLU1900				c	Oxidative Phosphorylation		ENZRXN3EM_1128
												1040	SUCDi	succinate dehydrogenase (irreversible)	[c] : q8 + succ --> fum + q8h2	Other	1.3.99.1	SdhABCD ( PP_4190 and PP_4191 and PP_4192 and PP_4193 )	( PP_4190 and PP_4191 and PP_4192 and PP_4193 )	SdhABCD		ENZRXN3EM_107	succinate dehydrogenase	succinate + ubiquinone-8 => fumarate + ubiquinol-8	1.3.5.1	1_PFLU1817:1_PFLU1816:1_PFLU1818:1_PFLU1819				c	Oxidative Phosphorylation		ENZRXN3EM_107
												452	UPPN	b-ureidopropionase	[c] : cala + (2) h + h2o --> ala-B + co2 + nh4	Pantothenate and CoA Biosynthesis	3.5.1.6	AmaB-kt (PP_0614)	PP_0614	AmaB-kt		ENZRXN3EM_503__ENZRXN3EM_35	N-carbamoyl-L-amino acid hydrolase__AmaB; N-carbamoyl-L-amino acid amidohydrolase	3-ureidopropionate + H2O => ammonia + CO2 + beta-alanine	3.5.1.87	1_PFLU3987;1_PFLU3940				c	Pantothenate and CoA Biosynthesis		ENZRXN3EM_503__ENZRXN3EM_35
												517	TRPS2	tryptophan synthase (indole)	[c] : indole + ser-L --> h2o + trp-L	Phenylalanine Tyrosine Tryptophan Biosynthesis	4.2.1.20	TrpB-kt (PP_0083)	PP_0083	TrpB-kt		ENZRXN3EM_1001	tryptophan synthase	indole + L-serine => L-tryptophan + H2O	4.2.1.20	1_PFLU0036:1_PFLU0035				c	Phenylalanine Tyrosine Tryptophan Biosynthesis		ENZRXN3EM_1001
												530	CYRDAR	cob(II)yrinic acid a,c-diamide reductase	[c] : (2) co2dam + nadh --> (2) co1dam + h + nad	Porphyrin and Chlorophyll Metabolism		BluB (PP_1674)	PP_1674	BluB		ENZRXN3EM_1507	cob(II)yrinate a,c-diamide reductase	2 cob(II)yrinic acid a,c-diamide + FMN => 2 cob(I)yrinic acid a,c-diamide + FMNH2	1.16.8.1	1_PFLU4489				c	Porphyrin and Chlorophyll Metabolism		ENZRXN3EM_1507
												547	RZ5PP	alpha-ribazole 5-phosphate phosphatase	[c] : 5prdmbz + h2o --> pi + rdmbzi	Porphyrin and Chlorophyll Metabolism		CobCkt1 (PP_1680)	PP_1680	CobCkt1		ENZRXN3EM_48	CobC; alpha-ribazole-5'-phosphate phosphatase	alpha-ribazole-5'-P + H2O => alpha-ribazole + phosphate	3.1.3.73	1_PFLU4482				c	Porphyrin and Chlorophyll Metabolism		ENZRXN3EM_48
												520	ACBIPGT	Adenosyl cobinamide phosphate guanyltransferase	[c] : adocbip + gtp + h --> agdpcbi + ppi	Porphyrin and Chlorophyll Metabolism		CobP (PP_1678)	PP_1678	CobP		ENZRXN3EM_45	CobP; (possibly bifunctional) cobalamin biosynthesis protein	adenosylcobinamide-P + GTP => adenosylcobinamide-GDP + diphosphate	2.7.7.62	1_PFLU4484				c	Porphyrin and Chlorophyll Metabolism		ENZRXN3EM_45
												525	ADOCBLS	Adenosylcobalamin 5'-phosphate synthase	[c] : agdpcbi + rdmbzi --> adocbl + gmp + h	Porphyrin and Chlorophyll Metabolism		CobS (PP_1681)	PP_1681	CobS		ENZRXN3EM_1377	cobalamin (5'-phosphate) synthase	adenosylcobinamide-GDP + alpha-ribazole => coenzyme B12 + GMP	2.7.8.26	1_PFLU4481				c	Porphyrin and Chlorophyll Metabolism		ENZRXN3EM_1377
												545	R05219	Precorrin 5 <=> Precorrin 6X	[c] : amet + h2o + pre5 --> ac + ahcys + h + pre6a	Porphyrin and Chlorophyll Metabolism		CobF (PP_3763)	PP_3763	CobF		ENZRXN3EM_678	precorrin-6A synthase	precorrin-5 + S-adenosyl-L-methionine + H2O => precorrin-6x + S-adenosyl-L-homocysteine + acetate	2.1.1.152	1_PFLU2445				c	Porphyrin and Chlorophyll Metabolism		ENZRXN3EM_678
												555	MCITD	2-methylcitrate dehydratase	[c] : 2mcit --> 2mcacn + h2o	Propanoate Metabolism	4.2.1.79	PrpD (PP_2338)	PP_2338	PrpD		ENZRXN3EM_109__ENZRXN3EM_94	methylaconitase__methylaconitase	2-methylcitrate => 2-methyl-cis-aconitate + H2O	4.2.1.79	1_PFLU4630;1_PFLU4629				c	Propanoate Metabolism		ENZRXN3EM_109__ENZRXN3EM_94
												554	ACS2	acetyl-CoA synthase (propionate)	[c] : atp + coa + ppa --> amp + ppcoa + ppi	Propanoate Metabolism	6.2.1.1	PrpE (PP_2351)	PP_2351	PrpE		ENZRXN3EM_1166__ENZRXN3EM_1251	putative acetyl-CoA synthetase__acetyl-CoA synthetase	propionate + ATP + coenzyme A => propionyl-CoA + diphosphate + AMP	6.2.1.17	1_PFLU2290;1_PFLU3213				c	Propanoate Metabolism		ENZRXN3EM_1166__ENZRXN3EM_1251
												557	MCITS	2-methylcitrate synthase	[c] : h2o + oaa + ppcoa --> 2mcit + coa + h	Propanoate Metabolism	4.1.3.31	PrpC (PP_2335)	PP_2335	PrpC		ENZRXN3EM_427	2-methylcitrate synthase	oxaloacetate + propionyl-CoA + H2O => 2-methylcitrate + coenzyme A	2.3.3.5	1_PFLU4631				c	Propanoate Metabolism		ENZRXN3EM_427
												580	GNNUC	gnnuc	[c] : gsn + h2o --> gua + rib-D	Purine Metabolism		IunH2 (PP_2460)	PP_2460	IunH2		MVRXN_238	nucleoside hydrolase	guanosine + H2O => guanine + D-ribose	3.2.2.1	1_PFLU4154				c	Purine Metabolism		MVRXN_238
												612	XTSNH	Xanthosine hydrolase	[c] : h2o + xtsn --> rib-D + xan	Purine Metabolism	3.2.2.8	IunH2 (PP_2460)	PP_2460	IunH2		ENZRXN3EM_486	putative inosine-uridine preferring nucleoside hydrolase	xanthosine + H2O => D-ribose + xanthine	3.2.2.1	1_PFLU4154				c	Purine Metabolism		ENZRXN3EM_486
												669	MECDPDH	2C-methyl-D-erythritol 2,4 cyclodiphosphate dehydratase	[c] : 2mecdp + h --> h2mb4p + h2o	Steroid biosynthesis		IspG (PP_0853)	PP_0853	IspG		ENZRXN3EM_1424	1-hydroxy-2-methyl-2-(E)-butenyl 4-diphosphate synthase	2-C-methyl-D-erythritol-2,4-cyclodiphosphate => 1-hydroxy-2-methyl-2-(E)-butenyl 4-diphosphate + H2O	1.17.4.3					c	Steroid biosynthesis	temp	ENZRXN3EM_1424
												664	DXPRIi	1-deoxy-D-xylulose reductoisomerase	[c] : dxyl5p + h + nadph --> 2me4p + nadp	Steroid biosynthesis		Dxr (PP_1597)	PP_1597	Dxr		ENZRXN3EM_830	1-deoxy-D-xylulose 5-phosphate reductoisomerase	1-deoxy-D-xylulose 5-phosphate + NADPH + H+ => 2-C-methyl-D-erythritol-4-phosphate + NADP+	1.1.1.267	1_PFLU1276				c	Steroid biosynthesis		ENZRXN3EM_830
												668	IPDPS	1-hydroxy-2-methyl-2-(E)-butenyl 4-diphosphate reductase (ipdp)	[c] : h + h2mb4p + nadh --> h2o + ipdp + nad	Steroid biosynthesis		IspH (PP_0606)	PP_0606	IspH		ENZRXN3EM_902	4-hydroxy-3-methylbut-2-enyl diphosphate reductase	1-hydroxy-2-methyl-2-(E)-butenyl 4-diphosphate + NADPH + H+ => Delta3-isopentenyl-PP + NADP+ + H2O	1.17.1.2	1_PFLU0771				c	Steroid biosynthesis		ENZRXN3EM_902
												683	TAUDO	Taurine dioxygenase	[c] : akg + o2 + taur --> aacald + co2 + h + so3 + succ	Sulfur Metabolism	1.14.11.17	TauD (PP_0230)	PP_0230	TauD		ENZRXN3EM_1032__ENZRXN3EM_81__ENZRXN3EM_985	putative taurine dioxygenase__TauD; taurine catabolism dioxygenase__alpha-ketoglutarate-dependent taurine dioxygenase	taurine + alpha-ketoglutarate + O2 => sulfite + aminoacetaldehyde + succinate + CO2	1.14.11.17	1_PFLU0203;1_PFLU0123;1_PFLU0252				c	Sulfur Metabolism		ENZRXN3EM_1032__ENZRXN3EM_81__ENZRXN3EM_985
												675	FDMO3	FMNH2-dependent monooxygenase (ethanesulfonate)	[c] : ethso3 + fmnh2 + o2 --> acald + fmn + h + h2o + so3	Sulfur Metabolism		SsuDkt (PP_0238)	PP_0238	SsuDkt		MVRXN_267__MVRXN_268	SsuD2; alkanesulfonate monoxygenase__SsuD; alkanesulfonate monoxygenase	ethanesulfonate + FADH2 + O2 => acetaldehyde + sulfite + FAD + H2O	1.14.14.5	1_PFLU2057;1_PFLU5856				c	Sulfur Metabolism		MVRXN_267__MVRXN_268
												678	FMNRx2	FMN reductase	[c] : fmn + h + nadph --> fmnh2 + nadp	Sulfur Metabolism		SsuE (PP_0236)	PP_0236	SsuE		ENZRXN3EM_230	FMN reductase	FMN + NADPH + H+ => FMNH2 + NADP+	1.5.1.29	1_PFLU5858				c	Sulfur Metabolism		ENZRXN3EM_230
												673	FDMO	FMNH2-dependent monooxygenase	[c] : fmnh2 + isetac + o2 --> fmn + gcald + h + h2o + so3	Sulfur Metabolism		SsuDkt (PP_0238)	PP_0238	SsuDkt		MVRXN_269__MVRXN_270	SsuD2; alkanesulfonate monoxygenase__SsuD; alkanesulfonate monoxygenase	2-hydroxyethanesulfonate + FADH2 + O2 => glycolaldehyde + sulfite + FAD + H2O	1.14.14.5	1_PFLU2057;1_PFLU5856				c	Sulfur Metabolism		MVRXN_269__MVRXN_270
												674	FDMO2	FMNH2-dependent monooxygenase (methanesulfonate)	[c] : fmnh2 + mso3 + o2 --> fald + fmn + h + h2o + so3	Sulfur Metabolism		SsuDkt (PP_0238)	PP_0238	SsuDkt		MVRXN_265__MVRXN_266	SsuD2; alkanesulfonate monoxygenase__SsuD; alkanesulfonate monoxygenase	methanesulfonate + FADH2 + O2 => formaldehyde + sulfite + FAD + H2O	1.14.14.5	1_PFLU2057;1_PFLU5856				c	Sulfur Metabolism		MVRXN_265__MVRXN_266
												676	FDMO5	FMNH2-dependent monooxygenase (pentanesulfonate)	[c] : fmnh2 + o2 + pentso3 --> fmn + h + h2o + ptal + so3	Sulfur Metabolism		SsuDkt (PP_0238)	PP_0238	SsuDkt		MVRXN_271__MVRXN_272	SsuD2; alkanesulfonate monoxygenase__SsuD; alkanesulfonate monoxygenase	pentanesulfonate + FADH2 + O2 => pentanal + sulfite + FAD + H2O	1.14.14.5	1_PFLU2057;1_PFLU5856				c	Sulfur Metabolism		MVRXN_271__MVRXN_272
												692	AKGDa	oxoglutarate dehydrogenase (lipoamide)	[c] : akg + h + lpam <==> co2 + sdhlam	TCA Cycle	1.2.4.2	Kgd1-c (PP_4189)	PP_4189	Kgd1-c		ENZRXN3EM_739	2-oxoglutarate dehydrogenase E1 component	alpha-ketoglutarate + dihydrolipoyltranssuccinylase N6-(lipoyl)lysine => dihydrolipoyltranssuccinylase N6-(S-succinyldihydrolipoyl)lysine + CO2	1.2.4.2	1_PFLU1820		0		c	TCA Cycle		ENZRXN3EM_739
												705	AMPMS2	4-amino-2-methyl-5-phosphomethylpyrimidine synthetase	[c] : air + h2o + nad --> 4ampm + (2) for + (3) h + nadh	Thiamine Metabolism		ThiC (PP_4922)	PP_4922	ThiC		ENZRXN3EM_104	ThiC; thiamine biosynthesis protein	5-aminoimidazole ribonucleotide + H2O + NAD+ => hydroxymethylpyrimidine phosphate + 2 formate + NADH + H+		1_PFLU0492				c	Thiamine Metabolism		ENZRXN3EM_104
												733	OP4ENH	2-oxopent-4-enoate hydratase	[c] : h2o + op4en --> 4h2opntn	Toluene Pathway	4.2.1.80	XylJ (pWW0_094)	pWW0_094	XylJ		ENZRXN3EM_1232	putative 2-keto-4-pentenoate hydratase	2-oxopent-4-enoate + H2O => 4-hydroxy-2-ketovalerate	4.2.1.80	1_PFLU3080				c	Toluene Pathway		ENZRXN3EM_1232
												863	SO4t4_2	sulfate transport via sodium symport	(2) na1[e] + so4[e] <==> (2) na1[c] + so4[c]	Transport		Trk-kt (PP_3931)	PP_3931	Trk-kt		ENZRXN3EM_826	putative Sodium:sulfate symporter	sulfate[extracellular] + 2 Na+[extracellular] => sulfate + 2 Na+		1_PFLU3956:1_PFLU3957:1_PFLU3958:1_PFLU3959				c	Transport		ENZRXN3EM_826
												745	ABUTt2pp	4-aminobutyrate transport in via proton symport (periplasm)	4abut[p] + h[p] --> 4abut[c] + h[c]	Transport		GabP (PP_4106)	PP_4106	GabP		ENZRXN3EM_1659__ENZRXN3EM_162	GABA permease__GABA permease	4-aminobutyrate[extracellular] + H+[extracellular] => 4-aminobutyrate + H+	0	1_PFLU0315;1_PFLU2264				c	Transport		ENZRXN3EM_1659__ENZRXN3EM_162
												799	GLYabcpp	glycine transport via ABC system	atp[c] + gly[p] + h2o[c] <==> adp[c] + gly[c] + h[c] + pi[c]	Transport		( AapJ (PP_1297) and AapM (PP_1299) and AapP (PP_1300) and AapQ (PP_1298) )	( PP_1297 and PP_1299 and PP_1300 and PP_1298 )	( AapJ and AapM and AapP and AapQ )		MTRXN_57	Aap; general amino acid ABC transporter	glycine[extracellular] + ATP + H2O => glycine + ADP + phosphate		1_PFLU1000:1_PFLU1001:1_PFLU1002:1_PFLU1003				c	Transport		MTRXN_57
												887	pentso3abcpp	pentanesulfonate transport via ABC system (periplasm)	atp[c] + h2o[c] + pentso3[p] --> adp[c] + h[c] + pentso3[c] + pi[c]	Transport		( SsuA (PP_0237) and SsuB (PP_0240) and SsuC (PP_0239) ) or ( TauA (PP_0233) and TauB (PP_0232) and TauC (PP_0231) )	( ( PP_0237 and PP_0240 and PP_0239 ) or ( PP_0233 and PP_0232 and PP_0231 ) )	( SsuA and SsuB and SsuC ) or ( TauA and TauB and TauC )		MTRXN_83	SSuABC; alkanesulfonate ABC transport	pentanesulfonate[extracellular] + ATP + H2O => pentanesulfonate + ADP + phosphate		1_PFLU5854:1_PFLU5855:1_PFLU5857				c	Transport		MTRXN_83
												684	TSULabcpp	thiosulfate transport via ABC system (periplasm)	atp[c] + h2o[c] + tsul[p] --> adp[c] + h[c] + pi[c] + tsul[c]	Sulfur Metabolism		( CysA (PP_5168) and CysP (PP_5171) and CysT (PP_5170) and CysW (PP_5169) )	( PP_5168 and PP_5171 and PP_5170 and PP_5169 )	( CysA and CysP and CysT and CysW )		ENZRXN3EM_1667__MTRXN_8	sulfate/thiosulfate ABC transport system__sulfate ABC transport system	ATP + thiosulfate[extracellular] + H2O => phosphate + ADP + thiosulfate	3.6.3.25	1_PFLU0190:1_PFLU0187:1_PFLU0188:1_PFLU0189;1_PFLU1796:1_PFLU1797:1_PFLU1798				c	Transport		ENZRXN3EM_1667__MTRXN_8
												242	GLYALDtpp	Glyceraldehyde facilitated diffusion (periplasm)	glyald[p] <==> glyald[c]	Glycerophospholipid Metabolism		GlpF (PP_1076)	PP_1076	GlpF		MTRXN_43	glycerol uptake facilitator protein	glyceraldehyde[extracellular] => glyceraldehyde		1_PFLU1143				c	Transport		MTRXN_43
												796	GLYCLTt2rpp	glycolate transport via proton symport, reversible (periplasm)	glyclt[p] + h[p] <==> glyclt[c] + h[c]	Transport		IctP (PP_4735)	PP_4735	IctP		ENZRXN3EM_1513	glycolate permease	glycolate[extracellular] + H+[extracellular] => glycolate + H+		1_PFLU5278				c	Transport		ENZRXN3EM_1513
												774	D-LACt2pp	D-lactate transport via proton symport (periplasm)	h[p] + lac-D[p] <==> h[c] + lac-D[c]	Transport		IctP (PP_4735)	PP_4735	IctP		MTRXN_44	glycolate/lactate permease	D-lactate[extracellular] + H+[extracellular] => D-lactate + H+		1_PFLU5278				c	Transport		MTRXN_44
												838	NO2t2rpp	nitrite transport in via proton symport, reversible (periplasm)	h[p] + no2[p] <==> h[c] + no2[c]	Transport		Nitkt1(p) (PP_1156)	PP_1156	Nitkt1(p)		MTRXN_73	putative nitrate/nitrite transporter	nitrite[extracellular] + H+[extracellular] => nitrite + H+		1_PFLU4609:1_PFLU4607				c	Transport		MTRXN_73
												34	PROt2pp	L-proline transport in via proton symport (periplam)	h[p] + pro-L[p] --> h[c] + pro-L[c]	Arginine and Proline Metabolism		( ProP-kt1 (PP_2914) ) or ( ProY-kt (PP_5031) )	( PP_2914 or PP_5031 )	( ProP-kt1 ) or ( ProY-kt )		ENZRXN3EM_135__ENZRXN3EM_1704__ENZRXN3EM_546__ENZRXN3EM_550	putative amino acid transport-related, membrane protein__proline permease__putative proline/betaine transporter__proline/betaine transporter	L-proline[extracellular] + H+[extracellular] => L-proline + H+	0	1_PFLU1674;1_PFLU1103;1_PFLU3383;1_PFLU3438				c	Transport		ENZRXN3EM_135__ENZRXN3EM_1704__ENZRXN3EM_546__ENZRXN3EM_550
												861	SERt2rpp	L-serine reversible transport via proton symport (periplasm)	h[p] + ser-L[p] <==> h[c] + ser-L[c]	Transport		SdaC (PP_3589)	PP_3589	SdaC		ENZRXN3EM_1626__ENZRXN3EM_551	serine transporter__serine transporter	L-serine[extracellular] + H+[extracellular] => L-serine + H+	0	1_PFLU1034;1_PFLU3490				c	Transport		ENZRXN3EM_1626__ENZRXN3EM_551
												804	H2tpp	hydrogen transport diffusion (periplasm)	h2[p] <==> h2[c]	Transport						MTRXN_58	hydrogen transport diffusion	H2[extracellular] => H2						c	Transport		MTRXN_58
												805	HCO3_NAt	bicarbonate transport (Na/HCO3 cotransport)	hco3[e] + na1[e] <==> hco3[c] + na1[c]	Transport						MTRXN_37	bicarbonate transport (Na/HCO3 cotransport)	HCO3-[extracellular] + Na+[extracellular] => HCO3- + Na+						c	Transport		MTRXN_37
												35	PROt4pp	Na+/Proline-L symporter (periplasm)	na1[p] + pro-L[p] --> na1[c] + pro-L[c]	Arginine and Proline Metabolism		PutPec (PP_4946)	PP_4946	PutPec		ENZRXN3EM_1654	sodium/proline symporter (proline permease)	Na+[extracellular] + L-proline[extracellular] => Na+ + L-proline		1_PFLU0452				c	Transport		ENZRXN3EM_1654
												903	ACOADH2	acyl-CoA dehydrogenase (Isobutiryl-CoA)	[c] : (2) ibcoa + o2 --> (2) 2mp2coa + (2) h2o	Valine, leucine and isoleucine degradation	1.3.99.2					ENZRXN3EM_1772	2-methylacyl-CoA dehydrogenase	isobutyryl-CoA + FAD => methylacrylyl-CoA + FADH2	1.3.99.12	1_PFLU3029				c	Valine, leucine and isoleucine degradation		ENZRXN3EM_1772
												929	OMCDC	2-Oxo-4-methyl-3-carboxypentanoate decarboxylation	[c] : 3c4mop + h --> 4mop + co2	Valine, Leucine, and Isoleucine Metabolism						MVRXN_218	Spontaneous: 2-Oxo-4-methyl-3-carboxypentanoate decarboxylation	2-isopropyl-3-oxosuccinate => CO2 + 2-ketoisocaproate						c	Valine, leucine and isoleucine degradation		MVRXN_218
												901	3HBCOAHL	3-hydroxyisobutyryl-CoA hydrolase, mitochondrial	[c] : 3hibutcoa + h2o --> 3hmp + coa + h	Valine, leucine and isoleucine degradation	3.1.2.4					ENZRXN3EM_1583	3-hydroxyisobutyryl-CoA hydrolase	3-hydroxy-isobutyryl-CoA + H2O => 3-hydroxy-isobutyrate + coenzyme A	3.1.2.4	1_PFLU3032				c	Valine, leucine and isoleucine degradation		ENZRXN3EM_1583
												916	OIVD2	2-oxoisovalerate dehydrogenase (acylating; 3-methyl-2-oxobutanoate)	[c] : 3mob + coa + nad --> co2 + ibcoa + nadh	Valine, leucine and isoleucine degradation	1.2.1.25	( BkdA ( PP_4401 and PP_4402 ) and BkdB (PP_4403) and LpdV (PP_4404) )	( ( PP_4401 and PP_4402 ) and PP_4403 and PP_4404 )	( BkdA and BkdB and LpdV )		ENZRXN3EM_1584	Branched-chain keto acid dehydrogenase	2-keto-isovalerate + NAD+ + coenzyme A => CO2 + isobutyryl-CoA + NADH + H+	1.2.1.25	1_PFLU3965:1_PFLU3964:1_PFLU3966:1_PFLU3967				c	Valine, leucine and isoleucine degradation		ENZRXN3EM_1584
												935	PDX5PS	Pyridoxine 5'-phosphate synthase	[c] : dxyl5p + nad + phthr --> co2 + h + (2) h2o + nadh + pdx5p + pi	Vitamin B6 Metabolism		PdxAJ ( PP_0402 and PP_1436 )	( PP_0402 and PP_1436 )	PdxAJ		ENZRXN3EM_125	PdxJ; pyridoxal phosphate biosynthetic protein	1-deoxy-D-xylulose 5-phosphate + 1-amino-propan-2-one-3-phosphate => pyridoxine-5'-phosphate + phosphate + 2 H2O	2.6.99.2	1_PFLU1063				c	Vitamin B6 Metabolism		ENZRXN3EM_125
												938	PYDXPP	Pyridoxal 5-phosphate phosphatase	[c] : h2o + pydx5p --> pi + pydx	Vitamin B6 Metabolism		PkxY (PP_5357)	PP_5357	PkxY		MVRXN_221	Pyridoxal 5-phosphate phosphatase	H2O + pyridoxal 5'-phosphate => phosphate + pyridoxal	3.1.3.74	1_PFLU0385				c	Vitamin B6 Metabolism		MVRXN_221
CLPNS_PA	cardiolipin synthetase	[c] : (0.02) cdpdag_PA + (0.02) pg_PA --> (0.02) cdlp_PA + cmp + h	class 3	Phospholipid Biosynthesis	lipid synthesis	PA2155	YbhO			from KEGG pathway and annotation. "phosphotransferase system, fructose-specific"		224	CLPNS120pp	cardiolipin synthase (periplasmic, n-C12:0)	[p] : (2) pg120 <==> clpn120 + glyc	Glycerophospholipid Metabolism		Cls (PP_5364)	PP_5364	Cls		MVRXN_7	cardiolipin synthase (periplasmic, n-C12:0)	2 pg120 <=> clpn120 + glycerol	2.7.8.-	1_PFLU6096				c	Glycerophospholipid Metabolism		MVRXN_7
CLPNS2_PA	cardiolipin synthase reversible	[c] : (0.04) pg_PA <==> (0.02) cdlp_PA + glyc	class 2	Membrane Lipid Metabolism	lipid synthesis	PA5394	Cls		9,19	This whole pathway should be looked over.		225	CLPNS160pp	cardiolipin synthase (periplasmic, n-C16:0)	[p] : (2) pg160 <==> clpn160 + glyc	Glycerophospholipid Metabolism		Cls (PP_5364)	PP_5364	Cls		MVRXN_8	cardiolipin synthase (periplasmic, n-C16:0)	2 pg160 <=> clpn160 + glycerol	2.7.8.-	1_PFLU6096				c	Glycerophospholipid Metabolism		MVRXN_8
ACACT1r	acetyl-CoA C-acetyltransferase	[c] : (2) accoa <==> aacoa + coa	class 2	Fatty Acid Metabolism	lipid synthesis	PA2001	AtoB	2.3.1.9				136	ACACT1r	acetyl-CoA C-acetyltransferase	[c] : (2) accoa <==> aacoa + coa	Fatty Acid Metabolism	2.3.1.9	AtoB (PP_2051)	PP_2051	AtoB		ENZRXN3EM_37__ENZRXN3EM_1053__ENZRXN3EM_1226__ENZRXN3EM_1265__ENZRXN3EM_1357__ENZRXN3EM_1395	PhbA; acetyl-CoA C-acetyltransferase / beta-ketothiolase__putative thiolase__putative acetyl-CoA acetyltransferase__putative acetyl-CoA acetyltransferase__putative thiolase__putative acetyl CoA acetyltransferase	2 acetyl-CoA <=> acetoacetyl-CoA + coenzyme A	2.3.1.9	1_PFLU2150;1_PFLU0655;1_PFLU3028;1_PFLU3297;1_PFLU4316;1_PFLU4662				c	Fatty Acid Metabolism		ENZRXN3EM_37__ENZRXN3EM_1053__ENZRXN3EM_1226__ENZRXN3EM_1265__ENZRXN3EM_1357__ENZRXN3EM_1395
SULR	sulfite reductase (NADPH2)	[c] : (3) h2o + h2s + (3) nadp <==> (4) h + (3) nadph + so3	class 1	Cysteine Metabolism	sulfur metabolism	PA1838, PA2906, PA4130	CysI, SulR_h	1.8.1.2	21	Blast search for an O-acetylhomoserine synthase reaction came up with gene metX, and since there is biochemical evidence for O-succinylhomoserine synthase activity, metX gene will be assigned both functions.		681	SULRi	sulfite reductase (NADPH2)	[c] : (5) h + (3) nadph + so3 --> (3) h2o + h2s + (3) nadp	Sulfur Metabolism	1.8.2.2	( CysI-kt (PP_2371) and PiuB-CysJ (PP_0860) )	( PP_2371 and PP_0860 )	( CysI-kt and PiuB-CysJ )		ENZRXN3EM_3450	sulfite reductase-(NADPH)	hydrogen sulfide + 3 NADP+ + 3 H2O <=> sulfite + 3 NADPH + 3 H+	1.8.1.2	1_PFLU2657				c	Sulfur Metabolism		ENZRXN3EM_3450
AICART	phosphoribosylaminoimidazolecarboxamide formyltransferase	[c] : 10fthf + aicar <==> fprica + thf	class 2	Purine and Pyrimidine Biosynthesis	nucleotide synthesis	PA4854	PurH	2.1.2.3	37,38,39,40			568	AICART	phosphoribosylaminoimidazolecarboxamide formyltransferase	[c] : 10fthf + aicar <==> fprica + thf	Purine Metabolism	2.1.2.3	PurH (PP_4822)	PP_4822	PurH		ENZRXN3EM_1574	AICAR transformylase	AICAR + N10-formyl-THF <=> phosphoribosyl-formamido-carboxamide + tetrahydrofolate	2.1.2.3	1_PFLU0612				c	Purine Metabolism		ENZRXN3EM_1574
GARFTi	phosphoribosylglycinamide formyltransferase, irreversible	[c] : 10fthf + gar --> fgam + h + thf	class 2	Purine and Pyrimidine Biosynthesis	nucleotide synthesis	PA3751, PA0836, PA0944	PurT, PurN	2.1.2.2				426	GARFT	phosphoribosylglycinamide formyltransferase	[c] : 10fthf + gar <==> fgam + h + thf	One Carbon pool by folate	2.1.2.2	PurN (PP_1664)	PP_1664	PurN		ENZRXN3EM_448	putative phosphoribosylglycinamide formyltransferase	5-phospho-ribosyl-glycineamide + N10-formyl-THF <=> 5'-phosphoribosyl-N-formylglycineamide + tetrahydrofolate	2.1.2.2	1_PFLU4500				c	One Carbon pool by folate		ENZRXN3EM_448
PGK	phosphoglycerate kinase	[c] : 13dpg + adp <==> 3pg + atp	class 2	Glycolysis/Gluconeogenesis	central metabolism	PA0552	Pgk	2.7.2.3		o-antigen synthesis, from pseudocyc		194	PGK	phosphoglycerate kinase	[c] : 3pg + atp <==> 13dpg + adp	Gluconeogenesis	2.7.2.3	Pgk (PP_4963)	PP_4963	Pgk		ENZRXN3EM_252	phosphoglycerate kinase	3-phosphoglycerate + ATP <=> 1,3-diphosphateglycerate + ADP	2.7.2.3	1_PFLU5705				c	Gluconeogenesis		ENZRXN3EM_252
24DAB4AT	L-2,4-diaminobutyrate:2-ketoglutarate 4-aminotransferase, PvdH	[c] : 24dab + akg <==> aspsa + glu-L	class 2	Pyoverdine synthesis ;	amino acid synthesis	PA2413	PvdH			BIOLOG data says B-alanine must enter system. Not sure of mechanism		287	DABAAT	DABA aminotransferase	[c] : 24dab + akg + (2) h <==> aspsa + glu-L	Glycine, Serine and threonine metabolism	2.6.1.76	( Dat (PP_2800) ) or ( Dat-kt1 (PP_4223) )	( PP_2800 or PP_4223 )	( Dat ) or ( Dat-kt1 )		ENZRXN3EM_1152__ENZRXN3EM_1255__ENZRXN3EM_455	putative diaminobutyrate--2-oxoglutarate transaminase__putative diaminobutyrate--2-oxoglutarate aminotransferase__diaminobutyrate--2-oxoglutarate aminotransferase	alpha-ketoglutarate + L-2,4-diaminobutanoate <=> L-glutamate + L-aspartate-semialdehyde	2.6.1.76	1_PFLU2198;1_PFLU3217;1_PFLU4378				c	Glycine, Serine and threonine metabolism		ENZRXN3EM_1152__ENZRXN3EM_1255__ENZRXN3EM_455
ADSL2r	adenylosuccinate lyase	[c] : 25aics <==> aicar + fum	class 2	Purine and Pyrimidine Biosynthesis	nucleotide synthesis	PA2629	PurB	4.3.2.2	7	AlgC runs rxn too		566	ADSL2r	adenylosuccinate lyase	[c] : 25aics <==> aicar + fum	Purine Metabolism	4.3.2.2	PurB (PP_4016)	PP_4016	PurB		ENZRXN3EM_557	adenylosuccinate lyase	5'-phosphoribosyl-4-(N-succinocarboxamide)-5-aminoimidazole <=> fumarate + AICAR	4.3.2.2	1_PFLU3813				c	Purine Metabolism		ENZRXN3EM_557
CATC	Muconolactone delta-isomerase	[c] : 25d5o2a <==> 5odhf2a	class 2	Aromatic compound catabolism ;	amino acid catabolism	PA2508	CatC	5.3.3.4				64	MUCLI	mucolactone isomerase	[c] : mucl <==> 5odhf2a	B-Ketoadipate pathway	5.3.3.4	CatC (PP_3714)	PP_3714	CatC		ENZRXN3EM_337	muconolactone delta-isomerase	2,5-dihydro-5-oxofuran-2-acetate <=> beta-ketoadipate-enol-lactone	5.3.3.4	1_PFLU5191				c	B-Ketoadipate pathway		ENZRXN3EM_337
CATB	Muconate cycloisomerase	[c] : 25d5o2a <==> h + hdd-CC	class 2	Aromatic compound catabolism ;	amino acid catabolism	PA2509	CatB	5.5.1.1				63	MUCCYCI	muconate cycloisomerase	[c] : ccmuac + h <==> mucl	B-Ketoadipate pathway	5.5.1.1	CatB (PP_3715)	PP_3715	CatB		ENZRXN3EM_1439	putative muconate cycloisomerase I	2,5-dihydro-5-oxofuran-2-acetate <=> cis,cis-muconate	5.5.1.1	1_PFLU5192				c	B-Ketoadipate pathway		ENZRXN3EM_1439
DAPE	diaminopimelate epimerase	[c] : 26dap-LL <==> 26dap-M	class 2	Threonine and Lysine Metabolism	amino acid synthesis	PA5278	DapF	5.1.1.7		ID'd by EC# in annotation and KEGG		358	DAPE	diaminopimelate epimerase	[c] : 26dap-LL <==> 26dap-M	Lysine Biosynthesis	5.1.1.7	( DapF-1 (PP_3790) ) or ( DapF-2 (PP_5228) )	( PP_3790 or PP_5228 )	( DapF-1 ) or ( DapF-2 )		ENZRXN3EM_1295__ENZRXN3EM_217	putative diaminopimelate epimerase__diaminopimelate epimerase	L,L-diaminopimelate <=> meso-diaminopimelate	5.1.1.7	1_PFLU3556;1_PFLU5946				c	Lysine Biosynthesis		ENZRXN3EM_1295__ENZRXN3EM_217
KARA2i	ketol-acid reductoisomerase (2-Aceto-2-hydroxybutanoate)	[c] : 2ahbut + h + nadph --> 23dhmp + nadp	class 2	Branched Chain Amino Acid Biosynthesis	amino acid synthesis	PA4694	IlvC	1.1.1.86				927	KARA2	ketol-acid reductoisomerase (2-Acetolactate)	[c] : 2ahbut + h + nadph <==> 23dhmp + nadp	Valine, Leucine, and Isoleucine Metabolism	1.1.1.86	IlvC (PP_4678)	PP_4678	IlvC		ENZRXN3EM_331	ketol-acid reductoisomerase	2-aceto-2-hydroxy-butyrate + NADPH + H+ <=> 2,3-dihydroxy-3-methylvalerate + NADP+	1.1.1.86	1_PFLU5218				c	Valine, leucine and isoleucine degradation		ENZRXN3EM_331
IPPMIb	2-isopropylmalate hydratase	[c] : 2ippm + h2o <==> 3c3hmp	class 2	Branched Chain Amino Acid Biosynthesis	amino acid synthesis	PA3120, PA3121	LeuD+LeuC		35	narK2 is a much stronger nitrite transporter than narK1. Also implicated in NO3 transport, but this is not represented in the model so far.		924	IPPMIb	2-isopropylmalate hydratase	[c] : 2ippm + h2o <==> 3c3hmp	Valine, Leucine, and Isoleucine Metabolism	4.2.1.33	LeuCD ( PP_1985 and PP_1986 )	( PP_1985 and PP_1986 )	LeuCD		ENZRXN3EM_473__ENZRXN3EM_714	3-isopropylmalate dehydratase__3-isopropylmalate dehydratase	2-isopropylmalate <=> isopropylmaleate + H2O	4.2.1.33	1_PFLU4196:1_PFLU4195;1_PFLU2050:1_PFLU2049				c	Valine, leucine and isoleucine degradation		ENZRXN3EM_473__ENZRXN3EM_714
ECOAH9	2-Methylprop-2-enoyl-CoA (2-Methylbut-2-enoyl-CoA)	[c] : 2mb2coa + h2o <==> 3hmbcoa	class 3	Isoleucine Catabolism	amino acid catabolism	PA0744	PaaB1_h	4.2.1.17		add isozyme PA2104, -- (possible cysteine synthase)		905	ECOAH9ir	2-Methylprop-2-enoyl-CoA (2-Methylbut-2-enoyl-CoA)	[c] : 2mb2coa + h2o --> 3hmbcoa	Valine, leucine and isoleucine degradation	4.2.1.17					ENZRXN3EM_425__ENZRXN3EM_646__ENZRXN3EM_622	putative enoyl-CoA hydratase__putative enoyl-CoA hydratase__putative phenylacetic acid degradation enoyl-CoA hydratase	tiglyl-CoA + H2O <=> 2-methyl-3-hydroxybutyryl-CoA	4.2.1.17	1_PFLU4657;1_PFLU2777;1_PFLU3030				c	Valine, leucine and isoleucine degradation		ENZRXN3EM_425__ENZRXN3EM_646__ENZRXN3EM_622
ENO	enolase	[c] : 2pg <==> h2o + pep	class 2	Glycolysis/Gluconeogenesis	central metabolism	PA3635	Eno	4.2.1.11				190	ENO	enolase	[c] : 2pg <==> h2o + pep	Gluconeogenesis	4.2.1.11	Eno (PP_1612)	PP_1612	Eno		ENZRXN3EM_723__ENZRXN3EM_821	enolase__enolase	2-phosphoglycerate <=> phosphoenolpyruvate + H2O	4.2.1.11	1_PFLU1903;1_PFLU1291				c	Gluconeogenesis		ENZRXN3EM_723__ENZRXN3EM_821
IPMD-2	3-isopropylmalate dehydrogenase 2	[c] : 3c2hmp + nad --> 4mop + co2 + nadh	class 2	Branched Chain Amino Acid Biosynthesis	amino acid synthesis	PA3118	LeuB	1.1.1.85		ID'd by EC# in annotation, EC# matches this reaction, although succinylglutamate 5-semialdehyde dehydrogenase is listed as rxn name in annotation		922	IPMDr	3-isopropylmalate dehydrogenase reversible	[c] : 3c2hmp + nad <==> 3c4mop + h + nadh	Valine, Leucine, and Isoleucine Metabolism	1.1.1.85	LeuB (PP_1988)	PP_1988	LeuB		ENZRXN3EM_475	putative 3-isopropylmalate dehydrogenase	3-isopropylmalate + NAD+ <=> 2-isopropyl-3-oxosuccinate + NADH + H+	1.1.1.85	1_PFLU4193				c	Valine, leucine and isoleucine degradation		ENZRXN3EM_475
IPPMIa	3-isopropylmalate dehydratase	[c] : 3c2hmp <==> 2ippm + h2o	class 2	Branched Chain Amino Acid Biosynthesis	amino acid synthesis	PA3120, PA3121	LeuD+LeuC	4.2.1.33		ID'd by EC# in annotation and KEGG, not 100% sure if they are subunits, PA4025 in KEGG		923	IPPMIa	3-isopropylmalate dehydratase	[c] : 3c2hmp <==> 2ippm + h2o	Valine, Leucine, and Isoleucine Metabolism	4.2.1.33	LeuCD ( PP_1985 and PP_1986 )	( PP_1985 and PP_1986 )	LeuCD		ENZRXN3EM_4591__ENZRXN3EM_4595	3-isopropylmalate dehydratase__3-isopropylmalate dehydratase	3-isopropylmalate <=> isopropylmaleate + H2O	4.2.1.33	1_PFLU2050:1_PFLU2049;1_PFLU4196:1_PFLU4195				c	Valine, leucine and isoleucine degradation		ENZRXN3EM_4591__ENZRXN3EM_4595
PCAB	3-carboxy-cis,cis-muconate cycloisomerase	[c] : 3cmuc + h <==> 2c25dho	class 2	Aromatic compound catabolism ;	amino acid catabolism	PA0230	PcaB	5.5.1.2		ID'd by EC# in annotation and KEGG, other rxns also assoc with this ec#		62	MUCCY-kt	3-carboxy-cis,cis-muconate cycloisomerase	[c] : CCbuttc + h --> 4cml	B-Ketoadipate pathway	5.5.1.2	PcaB (PP_1379)	PP_1379	PcaB		ENZRXN3EM_806	3-carboxy-cis,cis-muconate cycloisomerase	2-carboxy-5-oxo-2,5-dihydrofuran-2-acetate <=> 3-carboxy-cis,cis-muconate	5.5.1.2	1_PFLU1369				c	B-Ketoadipate pathway		ENZRXN3EM_806
DHQD1	3-dehydroquinate dehydratase	[c] : 3dhq <==> 3dhsk + h2o	class 2	Aromatic Amino Acids	amino acid synthesis	PA0245, PA4846	AroQ2, AroQ1	4.2.1.10				505	DHQD	3-dehydroquinate dehydratase	[c] : 3dhq <==> 3dhsk + h2o	Phenylalanine Tyrosine Tryptophan Biosynthesis	4.2.1.10	( AroQ-kt1 (PP_0560) ) or ( AroQ-kt2 (PP_2407) ) or ( AroQ-kt3 (PP_3003) )	( PP_0560 or PP_2407 or PP_3003 )	( AroQ-kt1 ) or ( AroQ-kt2 ) or ( AroQ-kt3 )		ENZRXN3EM_307__ENZRXN3EM_923__ENZRXN3EM_1354	3-dehydroquinate dehydratase__3-dehydroquinate dehydratase__putative dehydroquinate dehydratase	3-dehydroquinate <=> 3-dehydro-shikimate + H2O	4.2.1.10	1_PFLU5364;1_PFLU0619;1_PFLU4274				c	Phenylalanine Tyrosine Tryptophan Biosynthesis		ENZRXN3EM_307__ENZRXN3EM_923__ENZRXN3EM_1354
SHK3D	shikimate dehydrogenase	[c] : 3dhsk + h + nadph <==> nadp + skm	class 2	Aromatic Amino Acids	amino acid synthesis	PA0025	AroE	1.1.1.25		ID'd by EC# in annotation. Probably should have different cytochrome (cyt. C551)?		514	SHK3Dr	shikimate dehydrogenase	[c] : 3dhsk + h + nadph <==> nadp + skm	Phenylalanine Tyrosine Tryptophan Biosynthesis	1.1.1.25	( AroE-kt1 (PP_0074) ) or ( AroE-kt2 (PP_3002) )	( PP_0074 or PP_3002 )	( AroE-kt1 ) or ( AroE-kt2 )		ENZRXN3EM_1006__ENZRXN3EM_306	shikimate dehydrogenase__shikimate dehydrogenase	shikimate + NADP+ <=> 3-dehydro-shikimate + NADPH + H+	1.1.1.25	1_PFLU0024;1_PFLU5365				c	Phenylalanine Tyrosine Tryptophan Biosynthesis		ENZRXN3EM_1006__ENZRXN3EM_306
HACD8	3-hydroxyacyl-CoA dehydrogenase (2-Methylacetoacetyl-CoA)	[c] : 3hmbcoa + nad <==> 2maacoa + h + nadh	class 1	Isoleucine Catabolism	amino acid catabolism	PA1609	FabB	1.1.1.35		ID'd by EC# in annotation, listed in annotation as 'toluate 1,2-dioxygenase', but the EC# links to benzoate dioxygenase. Possible alternate substrates?		906	HACD9	3-hydroxyacyl-CoA dehydrogenase (2-Methylacetoacetyl-CoA)	[c] : 3hmbcoa + nad <==> 2maacoa + h + nadh	Valine, leucine and isoleucine degradation	1.1.1.35					MVRXN_224	3-hydroxyacyl-CoA dehydrogenase (2-Methylacetoacetyl-CoA)	2-methyl-3-hydroxybutyryl-CoA + NAD+ <=> 2-methylacetoacetyl-CoA + NADH + H+	1.1.1.178	1_PFLU1835				c	Valine, leucine and isoleucine degradation		MVRXN_224
TRPS1	tryptophan synthase (indoleglycerol phosphate)	[c] : 3ig3p + ser-L --> g3p + h2o + trp-L	class 1	Aromatic Amino Acids	amino acid synthesis	PA0035, PA0036	TrpA+TrpB	4.2.1.20				516	TRPS1r	tryptophan synthase (indoleglycerol phosphate)	[c] : 3ig3p + ser-L <==> g3p + h2o + trp-L	Phenylalanine Tyrosine Tryptophan Biosynthesis	4.2.1.20	( TrpA-kt (PP_0082) and TrpB-kt (PP_0083) )	( PP_0082 and PP_0083 )	( TrpA-kt and TrpB-kt )		ENZRXN3EM_1002	tryptophan synthase	indole-3-glycerol-phosphate + L-serine <=> L-tryptophan + D-glyceraldehyde-3-phosphate + H2O	4.2.1.20	1_PFLU0036:1_PFLU0035				c	Phenylalanine Tyrosine Tryptophan Biosynthesis		ENZRXN3EM_1002
MGCOAH	methylglutaconyl-CoA hydratase	[c] : 3mgcoa + h2o <==> hmgcoa	class 3	Acyclic isoprenoid catabolism ;	amino acid catabolism	PA2013	MenB		9,19	pathway may need to be revised. Assumed that these are all necessary for this set of steps.		913	MGCH	methylglutaconyl-CoA hydratase	[c] : 3mgcoa + h2o --> hmgcoa	Valine, leucine and isoleucine degradation	4.2.1.18					ENZRXN3EM_1904	Methylglutaconyl-CoA hydratase	3-methylglutaconyl-CoA + H2O <=> 3-hydroxy-3-methyl-glutaryl-CoA	4.2.1.18	1_PFLU3891				c	Valine, leucine and isoleucine degradation		ENZRXN3EM_1904
HDDR5	3R)-3-Hydroxydodecanoyl-[acyl-carrier-protein]:NADP+ oxidoreductase	[c] : 3oxddACP + h + nadph --> 3hddACP + nadp	class 2	Fatty acid biosynthesis	lipid synthesis	PA1827, PA3106, PA4148, PA4786, PA5524, PA4162, PA3106, PA2967	FabGp, FabG	1.1.1.100		ID'd by EC# in annotation.		91	3OAR120	3-oxoacyl-[acyl-carrier-protein] reductase (n-C12:0)	[c] : 3oddecACP + h + nadph <==> 3hddecACP + nadp	Fatty Acid Biosynthesis	1.1.1.100	FabG (PP_1914)	PP_1914	FabG		MVRXN_95	3-oxoacyl-[acyl-carrier-protein] reductase (n-C12:0)	3oddecACP + H+ + NADPH <=> 3hddecACP + NADP+	1.1.1.100	1_PFLU4705				c	Fatty Acid Biosynthesis		MVRXN_95
HDER4r	(3R)-3-Hydroxydecanoyl-[acyl-carrier-protein]:NADP+ oxidoreductase	[c] : 3oxdeACP + h + nadph <==> 3hdeACP + nadp	class 1	Fatty acid biosynthesis (path 1) ;	unassigned	PA1610	FabA	1.1.1.100		fermentive. Assumed nad cofactor based on expasy.		90	3OAR100	3-oxoacyl-[acyl-carrier-protein] reductase (n-C10:0)	[c] : 3odecACP + h + nadph <==> 3hdecACP + nadp	Fatty Acid Biosynthesis	1.1.1.100	FabG (PP_1914)	PP_1914	FabG		MVRXN_94	3-oxoacyl-[acyl-carrier-protein] reductase (n-C10:0)	3odecACP + H+ + NADPH <=> 3hdecACP + NADP+	1.1.1.100	1_PFLU4705				c	Fatty Acid Biosynthesis		MVRXN_94
HHYR2	(3R)-3-Hydroxyhexanoyl-[acyl-carrier-protein]:NADP+ oxidoreductase	[c] : 3oxhACP + h + nadph --> 3hhACP + nadp	class 2	Fatty acid biosynthesis	lipid synthesis	PA1827, PA3106, PA4148, PA4786, PA5524, PA4162, PA3106, PA2967	FabGp, FabG	1.1.1.100				100	3OAR60	3-oxoacyl-[acyl-carrier-protein] reductase (n-C6:0)	[c] : 3ohexACP + h + nadph <==> 3hhexACP + nadp	Fatty Acid Biosynthesis	1.1.1.100	FabG (PP_1914)	PP_1914	FabG		MVRXN_104	3-oxoacyl-[acyl-carrier-protein] reductase (n-C6:0)	3ohexACP + H+ + NADPH <=> 3hhexACP + NADP+	1.1.1.100	1_PFLU4705				c	Fatty Acid Biosynthesis		MVRXN_104
HHDR7	(3R)-3-Hydroxypalmitoyl-[acyl-carrier-protein]:NADP+ oxidoreductase	[c] : 3oxhdACP + h + nadph --> 3hpaACP + nadp	class 1	Fatty acid metabolism ;	lipid synthesis	PA2967	FabG	1.1.1.100		found locus by KEGG		95	3OAR160	3-oxoacyl-[acyl-carrier-protein] reductase (n-C16:0)	[c] : 3opalmACP + h + nadph <==> 3hpalmACP + nadp	Fatty Acid Biosynthesis	1.1.1.100	FabG (PP_1914)	PP_1914	FabG		MVRXN_99	3-oxoacyl-[acyl-carrier-protein] reductase (n-C16:0)	3opalmACP + H+ + NADPH <=> 3hpalmACP + NADP+	1.1.1.100	1_PFLU4705				c	Fatty Acid Biosynthesis		MVRXN_99
HOCR3	(3R)-3-Hydroxyoctanoyl-[acyl-carrier-protein]:NADP+ oxidoreductase	[c] : 3oxocACP + h + nadph --> 3hocACP + nadp	class 2	Fatty acid biosynthesis	lipid synthesis	PA1827, PA3106, PA4148, PA4786, PA5524, PA4162, PA3106, PA2967	FabGp, FabG	1.1.1.100				101	3OAR80	3-oxoacyl-[acyl-carrier-protein] reductase (n-C8:0)	[c] : 3ooctACP + h + nadph <==> 3hoctACP + nadp	Fatty Acid Biosynthesis	1.1.1.100	FabG (PP_1914)	PP_1914	FabG		MVRXN_105	3-oxoacyl-[acyl-carrier-protein] reductase (n-C8:0)	3ooctACP + H+ + NADPH <=> 3hoctACP + NADP+	1.1.1.100	1_PFLU4705				c	Fatty Acid Biosynthesis		MVRXN_105
HODR8	(3R)-3-Hydroxyoctadecanoyl-[acyl-carrier-protein]:NADP+ oxidoreductase	[c] : 3oxocdacp + h + nadph --> 3hocdacp + nadp	class 1	Fatty acid metabolism ;	lipid synthesis	PA2967	FabG	1.1.1.100	1	ref and annotation. add isozyme: PA5046, --		97	3OAR180	3-oxoacyl-[acyl-carrier-protein] reductase (n-C18:0)	[c] : 3ooctdACP + h + nadph <==> 3hoctaACP + nadp	Fatty Acid Biosynthesis	1.1.1.100	FabG (PP_1914)	PP_1914	FabG		MVRXN_101	3-oxoacyl-[acyl-carrier-protein] reductase (n-C18:0)	3ooctdACP + H+ + NADPH <=> 3hoctaACP + NADP+	1.1.1.100	1_PFLU4705				c	Fatty Acid Biosynthesis		MVRXN_101
HTDR6	3R)-3-Hydroxytetradecanoyl-[acyl-carrier-protein]:NADP+ oxidoreductase	[c] : 3oxtdACP + h + nadph --> 3htdACP + nadp	class 2	Fatty acid and phospholipid metabolism ;	lipid synthesis	PA2967	FabG	1.1.1.100		ID'd by EC# in annotation.		93	3OAR140	3-oxoacyl-[acyl-carrier-protein] reductase (n-C14:0)	[c] : 3omrsACP + h + nadph <==> 3hmrsACP + nadp	Fatty Acid Biosynthesis	1.1.1.100	FabG (PP_1914)	PP_1914	FabG		MVRXN_97	3-oxoacyl-[acyl-carrier-protein] reductase (n-C14:0)	3omrsACP + H+ + NADPH <=> 3hmrsACP + NADP+	1.1.1.100	1_PFLU4705				c	Fatty Acid Biosynthesis		MVRXN_97
PGCD	phosphoglycerate dehydrogenase	[c] : 3pg + nad --> 3php + h + nadh	class 2	Serine & Glycine Biosynthesis	amino acid synthesis	PA0316	SerA	1.1.1.95	12,58,59	Modeling evidence, since PAO1 grows on lysine. Not sure of hydrogen/charge balances. Gene not identified.		295	PGCDr	phosphoglycerate dehydrogenase reversible	[c] : 3pg + nad <==> 3php + h + nadh	Glycine, Serine and threonine metabolism	1.1.1.95	SerA (PP_5155)	PP_5155	SerA		ENZRXN3EM_231	D-3-phosphoglycerate dehydrogenase	3-phosphoglycerate + NAD+ <=> 3-phospho-hydroxypyruvate + NADH + H+	1.1.1.95	1_PFLU5829				c	Glycine, Serine and threonine metabolism		ENZRXN3EM_231
PGM	phosphoglycerate mutase	[c] : 3pg <==> 2pg	class 2	Glycolysis/Gluconeogenesis	central metabolism	PA5131	Pgm	5.4.2.1	24	ref and annotation. fadL moves fatty acid into periplasm and protonates it, fadD moves protonated fatty acid into the cytosol and adds CoA group, hydrolizing ATP to AMP + Ppi. This reaction has wide specificity, taking many saturated, unsaturated, and polyunsaturated long chain fatty acids.		195	PGM	phosphoglycerate mutase	[c] : 2pg <==> 3pg	Gluconeogenesis	5.4.2.1	Pgm (PP_5056)	PP_5056	Pgm		ENZRXN3EM_973	2,3-bisphosphoglycerate-independent phosphoglycerate mutase	3-phosphoglycerate <=> 2-phosphoglycerate	5.4.2.1	1_PFLU0337				c	Gluconeogenesis		ENZRXN3EM_973
PSERT	phosphoserine transaminase	[c] : 3php + glu-L --> akg + pser-L	class 2	Serine & Glycine Biosynthesis	amino acid synthesis	PA3167	SerC	2.6.1.52		no homology shown, but from pseudomonas.com annotation: "PfkB, pfkB family carbohydrate kinase. This family includes a variety of carbohydrate and pyrimidine kinases. The family includes phosphomethylpyrimidine kinase EC:2.7.4.7. This enzyme is part of the Thiamine pyrophosphate (TPP) synthesis pathway, TPP is an essential cofactor for many enzymes.."		296	PSERTr	phosphoserine transaminase reversible	[c] : 3php + glu-L <==> akg + pser-L	Glycine, Serine and threonine metabolism	2.6.1.52	SerC (PP_1768)	PP_1768	SerC		ENZRXN3EM_761	phosphoserine aminotransferase	3-phospho-serine + alpha-ketoglutarate <=> L-glutamate + 3-phospho-hydroxypyruvate	2.6.1.52	1_PFLU1644				c	Glycine, Serine and threonine metabolism		ENZRXN3EM_761
ABTA	4-aminobutyrate transaminase	[c] : 4abut + akg --> glu-L + sucsal	class 2	Amino Acid Degradation	amino acid catabolism	PA0266	GabT	2.6.1.19				198	ABTAr	4-aminobutyrate transaminase	[c] : 4abut + akg <==> glu-L + sucsal	Glutamate Metabolism	2.6.1.19	( DavT (PP_0214) ) or ( GabT (PP_4108) )	( PP_0214 or PP_4108 )	( DavT ) or ( GabT )		ENZRXN3EM_1325__ENZRXN3EM_1430	putative 4-aminobutyrate aminotransferase__putative 4-aminobutyrate aminotransferase	alpha-ketoglutarate + 4-aminobutyrate <=> L-glutamate + succinate semialdehyde	2.6.1.19	1_PFLU4036;1_PFLU5130				c	Glutamate Metabolism		ENZRXN3EM_1325__ENZRXN3EM_1430
PERD	Erythronate 4-phosphate (4per) dehydrogenase	[c] : 4per + nad <==> h + nadh + ohpb	class 2	Pyridoxine Metabolism	vitamin and cofactor synthesis	PA1375	PdxB		25	ref gives biochemical evidence, genes from annotation and TC database		937	PERD	Erythronate 4-phosphate (4per) dehydrogenase	[c] : 4per + nad <==> h + nadh + ohpb	Vitamin B6 Metabolism		PdxB (PP_2117)	PP_2117	PdxB		ENZRXN3EM_1108	erythronate-4-phosphate dehydrogenase	erythronate-4-phosphate + NAD+ <=> 2-oxo-3-hydroxy-4-phosphobutanoate + NADH + H+	1.1.1.290	1_PFLU1546				c	Vitamin B6 Metabolism		ENZRXN3EM_1108
METS	methionine synthase	[c] : 5mthf + hcys-L --> h + met-L + thf	class 2	Methionine Metabolism	amino acid synthesis	PA1843	MetH	2.1.1.13	44,45	refs along with annotations. List all as isozymes.		396	METSr	methionine synthase reversible	[c] : 5mthf + hcys-L <==> h + met-L + thf	Methionine Metabolism	2.1.1.13	MetH (PP_2375)	PP_2375	MetH		ENZRXN3EM_1195	5-Methyltetrahydrofolate--homocysteine methyltransferase	L-homocysteine + 5-methyl-THF <=> L-methionine + tetrahydrofolate	2.1.1.13	1_PFLU2662				c	Methionine Metabolism		ENZRXN3EM_1195
MTHPTGHM	5-methyltetrahydropteroyltriglutamate-homocysteine S-methyltransferase	[c] : 5mthglu + hcys-L --> met-L + thglu	class 2	Methionine Metabolism	amino acid synthesis	PA1927	MetE	2.1.1.14				398	MTHPTGHMr	5-methyltetrahydropteroyltriglutamate-homocysteine S-methyltransferase	[c] : 5mthglu + hcys-L <==> met-L + thglu	Methionine Metabolism	2.1.1.14	MetE1 (PP_2698)	PP_2698	MetE1		ENZRXN3EM_576	5-methyltetrahydropteroyltriglutamate--homocyst eine methyltransferase	L-homocysteine + 5-methyltetrahydropteroyltri-L-glutamate <=> L-methionine + tetrahydropteroyltri-L-glutamate	2.1.1.14	1_PFLU3570				c	Methionine Metabolism		ENZRXN3EM_576
PCAD	3-oxoadipate enol-lactonase	[c] : 5odhf2a + h2o <==> 3oxadp + h	class 2	Aromatic compound catabolism ;	amino acid catabolism	PA0231	PcaD	3.1.1.24				65	OXOAEL	3-oxoadipate enol-lactone hydrolase	[c] : 5odhf2a + h2o --> 3oxoadp + h	B-Ketoadipate pathway	3.1.1.24	PcaD (PP_1380)	PP_1380	PcaD		ENZRXN3EM_41	MdcB; 2-(5''-triphosphoribosyl)-3'-dephosphocoenzyme-A synthase	dephospho-CoA + ATP <=> 2'-(5''-triphosphoribosyl)-3'-dephospho-CoA + adenine	2.7.8.25	1_PFLU5742				c	Pantothenate and CoA Biosynthesis		ENZRXN3EM_41
ACKr	acetate kinase	[c] : ac + atp <==> actp + adp	class 2	Pyruvate metabolism	ethanol / pyruvate metabolism	PA0836, PA3751, PA0836	AckA, PurT	2.7.2.1				688	ACKr	acetate kinase	[c] : ac + atp <==> actp + adp	TCA Cycle	2.7.2.1					ENZRXN3EM_1719	acetate kinase B	ATP + acetate <=> ADP + acetylphosphate	2.7.2.1	1_PFLU5017				c	TCA Cycle		ENZRXN3EM_1719
OCOAT1r	3-oxoacid CoA-transferase (Succinyl-CoA: acetoacetate)	[c] : acac + succoa <==> aacoa + succ	class 3	Valine, leucine and isoleucine degradation ; Butanoate metabolism ;	amino acid catabolism	PA1999	PcaI	2.8.3.5				687	OCOAT1	3-oxoacid CoA-transferase (Succinyl-CoA: acetoacetate)	[c] : acac + succoa --> aacoa + succ	Synthesis and degradation of Ketones Bodies	2.8.3.5	OXCT-kt ( PP_3122 and PP_3123 )	( PP_3122 and PP_3123 )	OXCT-kt		ENZRXN3EM_706	succinyl-CoA:acetoacetate-CoA transferase	succinyl-CoA + acetoacetate <=> succinate + acetoacetyl-CoA	2.8.3.5	1_PFLU2152:1_PFLU2151				c	Synthesis and degradation of Ketones Bodies		ENZRXN3EM_706
HSAT	Acetyl-CoA:L-homoserine O-acetyltransferase	[c] : accoa + hom-L <==> achms + coa	class 3	Methionine Metabolism	amino acid synthesis	PA0390	MetX	2.3.1.31				394	HSERTA	homoserine O-trans-acetylase	[c] : accoa + hom-L <==> achms + coa	Methionine Metabolism	2.3.1.31	MetXW ( PP_5097 and PP_5098 )	( PP_5097 and PP_5098 )	MetXW		ENZRXN3EM_1465	putative homoserine O-acetyltransferase	homoserine + acetyl-CoA <=> O-acetyl-L-homoserine + coenzyme A	2.3.1.31	1_PFLU5766				c	Methionine Metabolism		ENZRXN3EM_1465
PTAr	phosphotransacetylase	[c] : accoa + pi <==> actp + coa	class 1	Pyruvate metabolism ;	ethanol / pyruvate metabolism	PA0835	Pta	2.3.1.8		EC 2.6.1.11, functions on ornithine and N(2)-succinyl-ornithine from Expasy		703	PTAr	phosphotransacetylase	[c] : accoa + pi <==> actp + coa	TCA Cycle	2.3.1.8	Pta (PP_0774)	PP_0774	Pta		ENZRXN3EM_909	phosphate acetyltransferase	phosphate + acetyl-CoA <=> acetylphosphate + coenzyme A	2.3.1.8	1_PFLU0763				c	TCA Cycle		ENZRXN3EM_909
SERAT	serine O-acetyltransferase	[c] : accoa + ser-L <==> acser + coa	class 2	Cysteine Metabolism	sulfur metabolism	PA3816	CysE	2.3.1.30		add PA0403 (pyrR) as possible isozyme		77	SERAT	serine O-acetyltransferase	[c] : accoa + ser-L <==> acser + coa	Cysteine Metabolism	2.3.1.30	CysE (PP_0840)	PP_0840	CysE		ENZRXN3EM_1389__ENZRXN3EM_1426__ENZRXN3EM_986	putative serine acetyltransferase__putative serine acetyltransferase__serine acetyltransferase	L-serine + acetyl-CoA <=> O-acetyl-L-serine + coenzyme A	2.3.1.30	1_PFLU4626;1_PFLU5070;1_PFLU0248				c	Cysteine Metabolism		ENZRXN3EM_1389__ENZRXN3EM_1426__ENZRXN3EM_986
AGPR	N-acetyl-g-glutamyl-phosphate reductase	[c] : acg5sa + nadp + pi <==> acg5p + h + nadph	class 2	Arginine, Putriscine, and Spermidine Metabolism	amino acid synthesis	PA0662	ArgC	1.2.1.38		found locus by KEGG		895	AGPR	N-acetyl-g-glutamyl-phosphate reductase	[c] : acg5sa + nadp + pi <==> acg5p + h + nadph	Urea cycle/amino group metabolism	1.2.1.38	ArgC (PP_3633)	PP_3633	ArgC		ENZRXN3EM_283	N-acetyl-gamma-glutamyl-phosphate reductase	N-acetyl-L-glutamate 5-semialdehyde + phosphate + NADP+ <=> N-acetylglutamyl-phosphate + NADPH + H+	1.2.1.38	1_PFLU5548				c	Urea cycle/amino group metabolism		ENZRXN3EM_283
ORNTAC	ornithine transacetylase	[c] : acorn + glu-L <==> acglu + orn-L	class 2	Amino acid biosynthesis and metabolism ;	amino acid synthesis	PA4402	ArgJ	2.3.1.35				899	ORNTAC	ornithine transacetylase	[c] : acorn + glu-L <==> acglu + orn	Urea cycle/amino group metabolism	2.3.1.35	ArgJ (PP_1346)	PP_1346	ArgJ		ENZRXN3EM_372	arginine biosynthesis bifunctional protein ArgJ	L-glutamate + N-acetyl-L-ornithine <=> N-acetyl-L-glutamate + L-ornithine	2.3.1.35	1_PFLU4932				c	Urea cycle/amino group metabolism		ENZRXN3EM_372
MCOATA	Malonyl-CoA-ACP transacylase	[c] : ACP + malcoa <==> coa + malACP	class 1	Membrane Lipid Metabolism	lipid synthesis	PA2968	FabD	2.3.1.39				134	MCOATA	Malonyl-CoA-ACP transacylase	[c] : ACP + malcoa <==> coa + malACP	Fatty Acid Biosynthesis	2.3.1.39	FabD (PP_1913)	PP_1913	FabD		ENZRXN3EM_1398__ENZRXN3EM_1463	malonyl CoA-acyl carrier protein transacylase__putative malonyl-CoA-acyl carrier protein transacylase	malonyl-CoA + ACP <=> malonylACP + coenzyme A	2.3.1.39	1_PFLU4706;1_PFLU5737				c	Fatty Acid Biosynthesis		ENZRXN3EM_1398__ENZRXN3EM_1463
HBUR1	(3R)-3-Hydroxybutanoyl-[acyl-carrier protein]:NADP+ oxidoreductase	[c] : actACP + h + nadph --> 3hbACP + nadp	class 2	Fatty acid biosynthesis	lipid synthesis	PA2967, PA1827, PA3106, PA4148, PA4786, PA5524, PA4162, PA3106	FabG, FabGp	1.1.1.100		from pseudocyc, annotation: "Ugd, Predicted UDP-glucose 6-dehydrogenase [Cell envelope biogenesis, outer membrane]."		99	3OAR40	3-oxoacyl-[acyl-carrier-protein] reductase (n-C4:0)	[c] : actACP + h + nadph <==> 3haACP + nadp	Fatty Acid Biosynthesis	1.1.1.100	FabG (PP_1914)	PP_1914	FabG		MVRXN_103	3-oxoacyl-[acyl-carrier-protein] reductase (n-C4:0)	acetoacetylACP + H+ + NADPH <=> 3haACP + NADP+	1.1.1.100	1_PFLU4705				c	Fatty Acid Biosynthesis		MVRXN_103
ALATA_L	L-alanine transaminase	[c] : akg + ala-L <==> glu-L + pyr	class 4	Alanine Biosynthesis	amino acid synthesis	PA2828	AlaT_h	2.6.1.2				3	ALATA_L	L-alanine transaminase	[c] : akg + ala-L <==> glu-L + pyr	Alanine and Aspartate Metabolism	2.6.1.2					MVRXN_258	L-alanine transaminase	alpha-ketoglutarate + L-alanine <=> L-glutamate + pyruvate	2.6.1.2	1_PFLU1731				c	Alanine and Aspartate Metabolism		MVRXN_258
ASPTA1	aspartate transaminase	[c] : akg + asp-L <==> glu-L + oaa	class 2	Asparagine metabolism	amino acid synthesis	PA4976	AspC	2.6.1.1				199	ASPTA	aspartate transaminase	[c] : akg + asp-L <==> glu-L + oaa	Glutamate Metabolism	2.6.1.1	AspC (PP_3721)	PP_3721	AspC		ENZRXN3EM_464__ENZRXN3EM_500__ENZRXN3EM_608__ENZRXN3EM_1156__ENZRXN3EM_1376	aspartate aminotransferase__aspartate aminotransferase__aspartate aminotransferase__putative aspartate aminotransferase__aminotransferase	L-aspartate + alpha-ketoglutarate <=> L-glutamate + oxaloacetate	2.6.1.1	1_PFLU4293;1_PFLU4027;1_PFLU3176;1_PFLU2233;1_PFLU4460				c	Glutamate Metabolism		ENZRXN3EM_464__ENZRXN3EM_500__ENZRXN3EM_608__ENZRXN3EM_1156__ENZRXN3EM_1376
25DOPs	delta-aminovalerate aminotransferase	[c] : akg + damval --> glu-L + glusa + (2) h	class 4	Lysine Catabolism	amino acid catabolism			2.6.1.48				373	APTNAT	5-aminopentanoate:2-oxoglutarate aminotransferase	[c] : 5aptn + akg <==> glu-L + oxptn	Lysine Metabolism	2.6.1.48	DavT (PP_0214)	PP_0214	DavT		MVRXN_247	5-aminopentanoate:2-oxoglutarate aminotransferase	5-aminopentanoate + alpha-ketoglutarate <=> L-glutamate + 5-oxopentanoate	2.6.1.48	1_PFLU0181				c	Lysine Metabolism		MVRXN_247
ILETA	isoleucine transaminase	[c] : akg + ile-L <==> 3mop + glu-L	class 2	Branched Chain Amino Acid Biosynthesis	amino acid catabolism	PA5013	IlvE	2.6.1.42				908	ILETA	isoleucine transaminase	[c] : akg + ile-L <==> 3mop + glu-L	Valine, leucine and isoleucine degradation	2.6.1.42	IlvE (PP_3511)	PP_3511	IlvE		ENZRXN3EM_505	putative branched-chain-amino-acid aminotransferase	L-isoleucine + alpha-ketoglutarate <=> L-glutamate + 2-keto-3-methyl-valerate	2.6.1.42	1_PFLU3968				c	Valine, leucine and isoleucine degradation		ENZRXN3EM_505
LEUTA	leucine transaminase	[c] : akg + leu-L <==> 4mop + glu-L	class 2	Valine, leucine and isoleucine degradation ; Valine, leucine and isoleucine biosynthesis ; Pantothenate and CoA biosynthesis ;	amino acid catabolism	PA5013	IlvE	2.6.1.42		add isozyme PA1757, thrH, and change confidence to 4		909	LEUTA	leucine transaminase	[c] : akg + leu-L <==> 4mop + glu-L	Valine, leucine and isoleucine degradation	2.6.1.6	IlvE (PP_3511)	PP_3511	IlvE		ENZRXN3EM_506	putative branched-chain-amino-acid aminotransferase	L-leucine + alpha-ketoglutarate <=> L-glutamate + 2-ketoisocaproate	2.6.1.42	1_PFLU3968				c	Valine, leucine and isoleucine degradation		ENZRXN3EM_506
PHETA1	phenylalanine transaminase	[c] : akg + phe-L <==> glu-L + phpyr	class 3	Aromatic Amino Acids	amino acid synthesis	PA0870, PA3139	PhhC, TyrB-p	2.6.1.58	20			508	PHETA1	phenylalanine transaminase	[c] : akg + phe-L <==> glu-L + phpyr	Phenylalanine Tyrosine Tryptophan Biosynthesis	2.6.1.58	( TyrB (PP_1972) ) or ( TyrB-2 (PP_3590) )	( PP_1972 or PP_3590 )	( TyrB ) or ( TyrB-2 )		ENZRXN3EM_1067__ENZRXN3EM_470__ENZRXN3EM_79	putative histidinol-phosphate aminotransferase__aromatic-amino-acid aminotransferase__aminotransferase	phenylpyruvate + L-glutamate <=> L-phenylalanine + alpha-ketoglutarate	2.6.1.57	1_PFLU0897;1_PFLU4209;1_PFLU4460				c	Phenylalanine Tyrosine Tryptophan Biosynthesis		ENZRXN3EM_1067__ENZRXN3EM_470__ENZRXN3EM_79
SDPTA	succinyldiaminopimelate transaminase	[c] : akg + sl26da <==> glu-L + sl2a6o	class 3	Threonine and Lysine Metabolism	amino acid synthesis	PA3659	DapC	2.6.1.17				365	SDPTA	succinyldiaminopimelate transaminase	[c] : akg + sl26da <==> glu-L + sl2a6o	Lysine Biosynthesis	2.6.1.17	DapC (PP_1588)	PP_1588	DapC		ENZRXN3EM_3926__ENZRXN3EM_3928	N-succinyldiaminopimelate-aminotransferase__N-succinyldiaminopimelate-aminotransferase	alpha-ketoglutarate + N-succinyl-L,L-2,6-diaminopimelate <=> L-glutamate + N-succinyl-2-amino-6-ketopimelate	2.6.1.17	1_PFLU4758;1_PFLU1624				c	Lysine Biosynthesis		ENZRXN3EM_3926__ENZRXN3EM_3928
TYRTA	tyrosine transaminase	[c] : akg + tyr-L <==> 34hpp + glu-L	class 3	Tyrosine, Tryptophan, and Phenylalanine Metabolism	amino acid synthesis	PA2897, PA2032, PA4132, PA3798, PA3659, PA4722, PA2828	Tyrta_h	2.6.1.5				353	TYRTA	tyrosine transaminase	[c] : akg + tyr-L <==> 34hpp + glu-L	Homogentisate Pathway	2.6.1.5	( TyrB (PP_1972) ) or ( TyrB-2 (PP_3590) )	( PP_1972 or PP_3590 )	( TyrB ) or ( TyrB-2 )		ENZRXN3EM_53	aminotransferase	L-tyrosine + alpha-ketoglutarate <=> L-glutamate + p-hydroxyphenylpyruvate	2.6.1.5	1_PFLU4460				c	Homogentisate Pathway		ENZRXN3EM_53
VALTA	valine transaminase	[c] : akg + val-L <==> 3mob + glu-L	class 2	Valine, leucine and isoleucine degradation ; Valine, leucine and isoleucine biosynthesis ; Pantothenate and CoA biosynthesis ;	amino acid synthesis	PA5013	IlvE	2.6.1.42	1			918	VALTA	valine transaminase	[c] : akg + val-L <==> 3mob + glu-L	Valine, leucine and isoleucine degradation	2.6.1.42	IlvE (PP_3511)	PP_3511	IlvE		ENZRXN3EM_507	putative branched-chain-amino-acid aminotransferase	L-valine + alpha-ketoglutarate <=> L-glutamate + 2-keto-isovalerate	2.6.1.42	1_PFLU3968				c	Valine, leucine and isoleucine degradation		ENZRXN3EM_507
AHAI	acetohydroxy acid isomeroreductase	[c] : alac-S + h + nadph --> 23dhmb + nadp	class 2	Branched Chain Amino Acid Biosynthesis	amino acid synthesis	PA4694	IlvC	1.1.1.86				926	KARA1	ketol-acid reductoisomerase (2,3-dihydroxy-3-methylbutanoate)	[c] : 23dhmb + nadp <==> alac-S + h + nadph	Valine, Leucine, and Isoleucine Metabolism	1.1.1.86	IlvC (PP_4678)	PP_4678	IlvC		ENZRXN3EM_330	ketol-acid reductoisomerase	2,3-dihydroxy-isovalerate + NADP+ <=> 2-acetolactate + NADPH + H+	1.1.1.86	1_PFLU5218				c	Valine, leucine and isoleucine degradation		ENZRXN3EM_330
ALAR	alanine racemase	[c] : ala-L <==> ala-D	class 2	Alanine Biosynthesis	amino acid synthesis	PA4930	Alr	5.1.1.1		ID'd by EC# in annotation and KEGG		2	ALAR	alanine racemase	[c] : ala-L <==> ala-D	Alanine and Aspartate Metabolism	5.1.1.1	DadX (PP_5269)	PP_5269	DadX		ENZRXN3EM_216	alanine racemase, catabolic	L-alanine <=> D-alanine	5.1.1.1	1_PFLU5966				c	Alanine and Aspartate Metabolism		ENZRXN3EM_216
ADK1	adenylate kinase	[c] : amp + atp <==> (2) adp	class 2	Salvage Pathways	nucleotide synthesis	PA3686	Adk	2.7.4.3				561	ADK1	adenylate kinase	[c] : amp + atp <==> (2) adp	Purine Metabolism	2.7.4.3	Adk (PP_1506)	PP_1506	Adk		ENZRXN3EM_838	adenylate kinase	AMP + ATP <=> 2 ADP	2.7.4.3	1_PFLU1240				c	Purine Metabolism		ENZRXN3EM_838
AP4AHr	Ap4A hydrolase, reversible	[c] : ap4a + h2o <==> (2) adp + (2) h	class 2	Purine metabolism ;	nucleotide synthesis	PA0590	ApaH	3.6.1.41				571	AP4AH	Ap4A hydrolase	[c] : ap4a + h2o --> (2) adp + (2) h	Purine Metabolism	3.6.1.41	ApaH (PP_0399)	PP_0399	ApaH		ENZRXN3EM_1__ENZRXN3EM_276	NudH / YgdP; dinucleoside pentaphosphate hydrolase__bis(5'-nucleosyl)-tetraphosphatase, symmetrical	5',5'''-diadenosine tetraphosphate + H2O <=> 2 ADP	3.6.1.41	1_PFLU5820;1_PFLU5580				c	Purine Metabolism		ENZRXN3EM_1__ENZRXN3EM_276
ARGSL	argininosuccinate lyase	[c] : argsuc <==> arg-L + fum	class 2	Arginine, Putriscine, and Spermidine Metabolism	amino acid synthesis	PA5263	ArgH	4.3.2.1	2			17	ARGSL	argininosuccinate lyase	[c] : argsuc <==> arg-L + fum	Arginine and Proline Metabolism	4.3.2.1	ArgH (PP_0184)	PP_0184	ArgH		ENZRXN3EM_219	argininosuccinate lyase	L-arginino-succinate <=> L-arginine + fumarate	4.3.2.1	1_PFLU5936				c	Arginine and Proline Metabolism		ENZRXN3EM_219
ASAD	aspartate-semialdehyde dehydrogenase	[c] : aspsa + nadp + pi <==> 4pasp + h + nadph	class 3	Threonine and Lysine Metabolism	amino acid synthesis	PA3116, PA3117	Asd_h, Asd	1.2.1.11				354	ASADi	aspartate-semialdehyde dehydrogenase, irreversible	[c] : 4pasp + h + nadph --> aspsa + nadp + pi	Lysine Biosynthesis	1.2.1.11	Asd (PP_1989)	PP_1989	Asd		ENZRXN3EM_1342__ENZRXN3EM_476	putative aspartate-semialdehyde dehydrogenase__aspartate-semialdehyde dehydrogenase	phosphate + L-aspartate-semialdehyde + NADP+ <=> L-aspartyl-4-phosphate + NADPH + H+	1.2.1.11	1_PFLU4191;1_PFLU4192				c	Lysine Biosynthesis		ENZRXN3EM_1342__ENZRXN3EM_476
CBIAT	Cobinamide adenyltransferase	[c] : atp + cbi + h2o <==> adcoba + pi + ppi	class 2	Porphyrin and chlorophyll metabolism ; Cobalamin biosynthesis ;	vitamin and cofactor synthesis	PA1272	CobO	2.5.1.17	37,38,39,40			529	CYRDAAT	cob(I)yrinic acid a,c-diamide adenosyltransferase	[c] : atp + co1dam + h --> adcobdam + pppi	Porphyrin and Chlorophyll Metabolism	2.5.1.17	CobO (PP_1672)	PP_1672	CobO		ENZRXN3EM_449	putative cob(I)yrinic acid a,c-diamide adenosyltransferase	ATP + cob(I)alamin + H2O <=> coenzyme B12 + PPPi	2.5.1.17	1_PFLU4491				c	Porphyrin and Chlorophyll Metabolism		ENZRXN3EM_449
NDPK3	nucleoside-diphosphate kinase (ATP:CDP)	[c] : atp + cdp <==> adp + ctp	class 1	Salvage Pathways	nucleotide synthesis	PA3807	Ndk	2.7.4.6				626	NDPK3	nucleoside-diphosphate kinase (ATP:CDP)	[c] : atp + cdp <==> adp + ctp	Pyrimidine Metabolism	2.7.4.6	( Ndk (PP_0849) ) or ( Ndk (PP_0849) )	( PP_0849 and PP_0849 )	( Ndk ) or ( Ndk )		ENZRXN3EM_346	nucleoside diphosphate kinase	CDP + ATP <=> CTP + ADP	2.7.4.6	1_PFLU5061				c	Pyrimidine Metabolism		ENZRXN3EM_346
CYTK1	cytidylate kinase (CMP)	[c] : atp + cmp <==> adp + cdp	class 3	Salvage Pathways	nucleotide synthesis	PA3163	Cmk	2.7.4.14				617	CYTK1	cytidylate kinase (CMP)	[c] : atp + cmp <==> adp + cdp	Pyrimidine Metabolism	2.7.4.14	Cmk (PP_1771)	PP_1771	Cmk		ENZRXN3EM_757	cytidylate kinase	ATP + CMP <=> ADP + CDP	2.7.4.14	1_PFLU1648				c	Pyrimidine Metabolism		ENZRXN3EM_757
CBMK2	Carbamate kinase	[c] : atp + co2 + nh4 --> adp + cbp + (2) h	class 1	Arginine, Putriscine, and Spermidine Metabolism	sulfur metabolism	PA5173	ArcC	2.7.2.2		needed for udp-nag synthesis		200	CBMKr	Carbamate kinase	[c] : atp + co2 + nh4 <==> adp + cbp + (2) h	Glutamate Metabolism	2.7.2.2	ArcC (PP_0999)	PP_0999	ArcC		ENZRXN3EM_380	carbamate kinase	ammonia + CO2 + ATP <=> carbamoyl-phosphate + ADP	2.7.2.2	1_PFLU4893				c	Glutamate Metabolism		ENZRXN3EM_380
SUCOAS	succinyl-CoA synthetase (ADP-forming)	[c] : atp + coa + succ <==> adp + pi + succoa	class 2	Citrate Cycle (TCA)	central metabolism	PA1588, PA1589	SucC+SucD	6.2.1.5		ID'd by EC# in annotation and KEGG		704	SUCOAS	succinyl-CoA synthetase (ADP-forming)	[c] : atp + coa + succ <==> adp + pi + succoa	TCA Cycle	6.2.1.5	( SucC (PP_4186) and SucD (PP_4185) )	( PP_4186 and PP_4185 )	( SucC and SucD )		ENZRXN3EM_730	succinyl-CoA synthetase	succinate + ATP + coenzyme A <=> succinyl-CoA + ADP + phosphate	6.2.1.5	2_PFLU1824:2_PFLU1823				c	TCA Cycle		ENZRXN3EM_730
NDPK8	nucleoside-diphosphate kinase (ATP:dADP)	[c] : atp + dadp <==> adp + datp	class 1	Salvage Pathways	nucleotide salvage	PA3807	Ndk	2.7.4.6		found locus by KEGG		591	NDPK8	nucleoside-diphosphate kinase (ATP:dADP)	[c] : atp + dadp <==> adp + datp	Purine Metabolism	2.7.4.6	Ndk (PP_0849)	PP_0849	Ndk		ENZRXN3EM_347	nucleoside diphosphate kinase	dADP + ATP <=> dATP + ADP	2.7.4.6	1_PFLU5061				c	Purine Metabolism		ENZRXN3EM_347
DADK	deoxyadenylate kinase	[c] : atp + damp <==> adp + dadp	class 2	Salvage Pathways	nucleotide salvage	PA3686	Adk	2.7.4.11				573	DADK	deoxyadenylate kinase	[c] : atp + damp <==> adp + dadp	Purine Metabolism	2.7.4.11	Adk (PP_1506)	PP_1506	Adk		MVRXN_241	deoxyadenylate kinase	ATP + dAMP <=> ADP + dADP	2.7.4.11	1_PFLU1240				c	Purine Metabolism		MVRXN_241
NDPK7	nucleoside-diphosphate kinase (ATP:dCDP)	[c] : atp + dcdp <==> adp + dctp	class 1	Salvage Pathways	nucleotide salvage	PA3807	Ndk	2.7.4.6		uses sulfur in simpheny, is this true for p. aerug?		629	NDPK7	nucleoside-diphosphate kinase (ATP:dCDP)	[c] : atp + dcdp <==> adp + dctp	Pyrimidine Metabolism	2.7.4.6	Ndk (PP_0849)	PP_0849	Ndk		ENZRXN3EM_348	nucleoside diphosphate kinase	dCDP + ATP <=> dCTP + ADP	2.7.4.6	1_PFLU5061				c	Pyrimidine Metabolism		ENZRXN3EM_348
CYTK2	cytidylate kinase (dCMP)	[c] : atp + dcmp <==> adp + dcdp	class 2	Salvage Pathways	nucleotide salvage	PA3163	Cmk	2.7.4.14				618	CYTK2	cytidylate kinase (dCMP)	[c] : atp + dcmp <==> adp + dcdp	Pyrimidine Metabolism	2.7.4.14	Cmk (PP_1771)	PP_1771	Cmk		ENZRXN3EM_758	cytidylate kinase	ATP + dCMP <=> ADP + dCDP	2.7.4.14	1_PFLU1648				c	Pyrimidine Metabolism		ENZRXN3EM_758
NDPK5	nucleoside-diphosphate kinase (ATP:dGDP)	[c] : atp + dgdp <==> adp + dgtp	class 1	Salvage Pathways	nucleotide salvage	PA3807	Ndk	2.7.4.6		ID'd by EC# in annotation		590	NDPK5	nucleoside-diphosphate kinase (ATP:dGDP)	[c] : atp + dgdp <==> adp + dgtp	Purine Metabolism	2.7.4.6	Ndk (PP_0849)	PP_0849	Ndk		ENZRXN3EM_349	nucleoside diphosphate kinase	dGDP + ATP <=> dGTP + ADP	2.7.4.6	1_PFLU5061				c	Purine Metabolism		ENZRXN3EM_349
DGK1	deoxyguanylate kinase (dGMP:ATP)	[c] : atp + dgmp <==> adp + dgdp	class 2	Salvage Pathways	nucleotide salvage	PA5336	Gmk	2.7.4.8		ID'd by EC# in annotation		574	DGK1	deoxyguanylate kinase (dGMP:ATP)	[c] : atp + dgmp <==> adp + dgdp	Purine Metabolism	2.7.4.8	Gmk2 (PP_5296)	PP_5296	Gmk2		MVRXN_240	deoxyguanylate kinase (dGMP:ATP)	ATP + dGMP <=> ADP + dGDP	2.7.4.8	1_PFLU5993				c	Purine Metabolism		MVRXN_240
NDPK4	nucleoside-diphosphate kinase (ATP:dTDP)	[c] : atp + dtdp <==> adp + dttp	class 1	Salvage Pathways	nucleotide synthesis	PA3807	Ndk	2.7.4.6				627	NDPK4	nucleoside-diphosphate kinase (ATP:dTDP)	[c] : atp + dtdp <==> adp + dttp	Pyrimidine Metabolism	2.7.4.6	Ndk (PP_0849)	PP_0849	Ndk		ENZRXN3EM_350	nucleoside diphosphate kinase	dTDP + ATP <=> dTTP + ADP	2.7.4.6	1_PFLU5061				c	Pyrimidine Metabolism		ENZRXN3EM_350
DTMPK	dTMP kinase	[c] : atp + dtmp <==> adp + dtdp	class 2	Salvage Pathways	nucleotide salvage	PA2962	Tmk	2.7.4.9	3	actually present in periplasm		623	DTMPK	dTMP kinase	[c] : atp + dtmp <==> adp + dtdp	Pyrimidine Metabolism	2.7.4.9	Tmk (PP_3363)	PP_3363	Tmk		ENZRXN3EM_416	thymidylate kinase	ATP + dTMP <=> ADP + dTDP	2.7.4.9	1_PFLU4700				c	Pyrimidine Metabolism		ENZRXN3EM_416
NDPK6	nucleoside-diphosphate kinase (ATP:dUDP)	[c] : atp + dudp <==> adp + dutp	class 1	Salvage Pathways	nucleotide salvage	PA3807	Ndk	2.7.4.6		ID'd by EC# in annotation		628	NDPK6	nucleoside-diphosphate kinase (ATP:dUDP)	[c] : atp + dudp <==> adp + dutp	Pyrimidine Metabolism	2.7.4.6	Ndk (PP_0849)	PP_0849	Ndk		ENZRXN3EM_351	nucleoside diphosphate kinase	dUDP + ATP <=> dUTP + ADP	2.7.4.6	1_PFLU5061				c	Pyrimidine Metabolism		ENZRXN3EM_351
F1PK	fructose-1-phosphate kinase	[c] : atp + f1p --> adp + fdp + h	class 2	Alternate Carbon Metabolism	central metabolism	PA3561	FruK	2.7.1.56		ID'd by EC# in annotation		183	FRUK_r	fructose-1-phosphate kinase reversible	[c] : atp + f1p <==> adp + fdp + h	Fructose Metabolism	2.7.1.56	FruK (PP_0794)	PP_0794	FruK		ENZRXN3EM_898	1-phosphofructokinase	ATP + fructose-1-phosphate <=> ADP + fructose-1,6-bisphosphate	2.7.1.56	1_PFLU0805				c	Fructose Metabolism		ENZRXN3EM_898
NDPK1	nucleoside-diphosphate kinase (ATP:GDP)	[c] : atp + gdp <==> adp + gtp	class 1	Salvage Pathways	nucleotide synthesis	PA3807	Ndk	2.7.4.6				589	NDPK1	nucleoside-diphosphate kinase (ATP:GDP)	[c] : atp + gdp <==> adp + gtp	Purine Metabolism	2.7.4.6	Ndk (PP_0849)	PP_0849	Ndk		ENZRXN3EM_352	nucleoside diphosphate kinase	GDP + ATP <=> GTP + ADP	2.7.4.6	1_PFLU5061				c	Purine Metabolism		ENZRXN3EM_352
GK1	guanylate kinase (GMP:ATP)	[c] : atp + gmp <==> adp + gdp	class 2	Salvage Pathways	nucleotide synthesis	PA5336	Gmk	2.7.4.8	32, 34	this step is omitted in Wolff et al.		577	GK1	guanylate kinase (GMP:ATP)	[c] : atp + gmp <==> adp + gdp	Purine Metabolism	2.7.4.8	Gmk2 (PP_5296)	PP_5296	Gmk2		ENZRXN3EM_200	guanylate kinase	GMP + ATP <=> GDP + ADP	2.7.4.8	1_PFLU5993				c	Purine Metabolism		ENZRXN3EM_200
PRPPS	phosphoribosylpyrophosphate synthetase	[c] : atp + r5p <==> amp + h + prpp	class 2	Histidine Metabolism	amino acid synthesis	PA4670	Prs	2.7.6.1	32			659	PRPPS	phosphoribosylpyrophosphate synthetase	[c] : atp + r5p <==> amp + h + prpp	Ribose Metabolism	2.7.6.1	PrsA (PP_0722)	PP_0722	PrsA		ENZRXN3EM_916	ribose-phosphate pyrophosphokinase	ATP + D-ribose-5-phosphate <=> 5-phosphoribosyl 1-pyrophosphate + AMP	2.7.6.1	1_PFLU0732				c	Alternate Carbon Metabolism		ENZRXN3EM_916
NDPK2	nucleoside-diphosphate kinase (ATP:UDP)	[c] : atp + udp <==> adp + utp	class 1	Salvage Pathways	nucleotide synthesis	PA3807	Ndk	2.7.4.6	51,52	good biochemical evidence. Rxn inbalanced because of conversion from chemical formula for ACP to 'X'.		625	NDPK2	nucleoside-diphosphate kinase (ATP:UDP)	[c] : atp + udp <==> adp + utp	Pyrimidine Metabolism	2.7.4.6	( Ndk (PP_0849) ) or ( Ndk (PP_0849) )	( PP_0849 and PP_0849 )	( Ndk ) or ( Ndk )		MVRXN_237	nucleoside diphosphate kinase	UDP + ATP <=> UTP + ADP	2.7.4.6	1_PFLU5061				c	Pyrimidine Metabolism		MVRXN_237
UMPK	UMP kinase	[c] : atp + ump <==> adp + udp	class 2	Salvage Pathways	nucleotide synthesis	PA3654	PyrH					645	UMPK	UMP kinase	[c] : atp + ump <==> adp + udp	Pyrimidine Metabolism	2.7.4.14	( Cmk (PP_1771) ) or ( PyrH (PP_1593) )	( PP_1771 or PP_1593 )	( Cmk ) or ( PyrH )		ENZRXN3EM_1091	uridylate kinase	ATP + UMP <=> ADP + UDP	2.7.4.-	1_PFLU1272				c	Pyrimidine Metabolism		ENZRXN3EM_1091
OCBT	ornithine carbamoyltransferase	[c] : cbp + orn-L <==> citr-L + h + pi	class 1	Arginine, Putriscine, and Spermidine Metabolism	amino acid synthesis	PA3537, PA5172	ArgF, ArcB	2.1.3.3				897	OCBT	ornithine carbamoyltransferase	[c] : cbp + orn <==> citr-L + h + pi	Urea cycle/amino group metabolism	2.1.3.3	( ArgI (PP_1000) ) or ( ArgF (PP_1079) )	( PP_1000 or PP_1079 )	( ArgI ) or ( ArgF )		ENZRXN3EM_381__ENZRXN3EM_850	ornithine carbamoyltransferase, catabolic__ornithine carbamoyltransferase	L-ornithine + carbamoyl-phosphate <=> citrulline + phosphate	2.1.3.3	1_PFLU4892;1_PFLU1146				c	Urea cycle/amino group metabolism		ENZRXN3EM_381__ENZRXN3EM_850
HCO3E	carbonate dehydratase (HCO3 equilibration reaction)	[c] : co2 + h2o <==> h + hco3	class 2	spontaneous	unassigned	PA2053	CynT	4.2.1.1		ID'd by EC# in annotation and KEGG		1036	HCO3E	HCO3 equilibration reaction	[c] : co2 + h2o <==> h + hco3	Other	4.2.1.1					MVRXN_275__MVRXN_276	Carbonic anhydrase; bicarbonate reaction__Carbonic anhydrase; bicarbonate reaction	HCO3- + H+ <=> H2O + CO2	4.2.1.1	1_PFLU0686;1_PFLU0055				c	Other		MVRXN_275__MVRXN_276
ADSL1r	adenylsuccinate lyase	[c] : dcamp <==> amp + fum	class 2	Purine and Pyrimidine Biosynthesis	nucleotide synthesis	PA3516, PA3517, PA2629	PurB_h, PurB	4.3.2.2				565	ADSL1r	adenylsuccinate lyase	[c] : dcamp <==> amp + fum	Purine Metabolism	4.3.2.2	PurB (PP_4016)	PP_4016	PurB		ENZRXN3EM_558	adenylosuccinate lyase	adenylo-succinate <=> fumarate + AMP	4.3.2.2	1_PFLU3813				c	Purine Metabolism		ENZRXN3EM_558
TPI	triose-phosphate isomerase	[c] : dhap <==> g3p	class 2	Glycolysis/Gluconeogenesis	central metabolism	PA4748	TpiA	5.3.1.1		ID'd by EC# in annotation and KEGG		197	TPI	triose-phosphate isomerase	[c] : dhap <==> g3p	Gluconeogenesis	5.3.1.1	TpiA (PP_4715)	PP_4715	TpiA		ENZRXN3EM_318	triosephosphate isomerase	D-glyceraldehyde-3-phosphate <=> dihydroxy-acetone-phosphate	5.3.1.1	1_PFLU5257				c	Gluconeogenesis		ENZRXN3EM_318
DHORTS	dihydroorotase	[c] : dhor-S + h2o <==> cbasp + h	class 2	Purine and Pyrimidine Biosynthesis	nucleotide synthesis	PA3527	PyrC	3.5.2.3	27	ref gives biochemical evidence. In Expasy, this rxn is one of several in the ec number		622	DHORTS	dihydroorotase	[c] : dhor-S + h2o <==> cbasp + h	Pyrimidine Metabolism	3.5.2.3	PyrC (PP_1086)	PP_1086	PyrC		ENZRXN3EM_1489__ENZRXN3EM_849	putative dihydroorotase__dihydroorotase	dihydroorotate + H2O <=> N-carbamoyl-L-aspartate	3.5.2.3	1_PFLU6094;1_PFLU1154				c	Pyrimidine Metabolism		ENZRXN3EM_1489__ENZRXN3EM_849
E4PD	Erythrose 4-phosphate dehydrogenase	[c] : e4p + h2o + nad <==> 4per + (2) h + nadh	class 2	Pyridoxine Metabolism	vitamin and cofactor synthesis	PA0551	Epd		13	checked in aeruginosa by BLAST		932	E4PD	Erythrose 4-phosphate dehydrogenase	[c] : e4p + h2o + nad <==> 4per + (2) h + nadh	Vitamin B6 Metabolism		Epd (PP_4964)	PP_4964	Epd		ENZRXN3EM_5	D-erythrose-4-phosphate dehydrogenase	D-erythrose-4-phosphate + NAD+ + H2O <=> erythronate-4-phosphate + NADH + 2 H+	1.2.1.72	1_PFLU5706				c	Vitamin B6 Metabolism		ENZRXN3EM_5
TKT2	transketolase	[c] : e4p + xu5p-D <==> f6p + g3p	class 2	Pentose Phosphate Cycle	central metabolism	PA0548	TktA	2.2.1.1				459	TKT2	transketolase	[c] : e4p + xu5p-D <==> f6p + g3p	Pentose Phosphate Pathway	2.2.1.1	TktA (PP_4965)	PP_4965	TktA		ENZRXN3EM_1299__ENZRXN3EM_251__ENZRXN3EM_571	putative transketolase__transketolase 1__transketolase	D-erythrose-4-phosphate + D-xylulose-5-phosphate <=> fructose-6-phosphate + D-glyceraldehyde-3-phosphate	2.2.1.1	1_PFLU3599;1_PFLU5707;1_PFLU3724				c	Pentose Phosphate Pathway		ENZRXN3EM_1299__ENZRXN3EM_251__ENZRXN3EM_571
FBA	fructose-bisphosphate aldolase	[c] : fdp <==> dhap + g3p	class 2	Glycolysis/Gluconeogenesis	central metabolism	PA0555	Fba	4.1.2.13		ID'd by EC# in annotation and KEGG		313	FBA	fructose-bisphosphate aldolase	[c] : fdp <==> dhap + g3p	Glycolysis	4.1.2.13	Fba (PP_4960)	PP_4960	Fba		ENZRXN3EM_253	fructose-bisphosphate aldolase	fructose-1,6-bisphosphate <=> dihydroxy-acetone-phosphate + D-glyceraldehyde-3-phosphate	4.1.2.13	1_PFLU5701				c	Glycolysis		ENZRXN3EM_253
FORMD	formimidoylglutamate deiminase	[c] : forglu + h2o <==> Nforglu + h + nh3	class 4	Energy metabolism	amino acid catabolism	PA5106	HutF		53,54	this is a lumped reaction based on current knowledge, reaction stoichiometry is not known but assuming a loss of H2O by dehydration synthesis (with the ring closing), and CO2 for stoichiometry balancing purposes		333	FORGLUIH	N-formimino-L-glutamate inimohydrolase	[c] : forglu + (2) h + h2o --> Nforglu + nh3	Histidine Metabolism	3.5.3.13	HutF (PP_5036)	PP_5036	HutF		ENZRXN3EM_403	arginine N-succinyltransferase	L-ornithine + succinyl-CoA <=> N2-succinyl-L-ornithine + coenzyme A	2.3.1.109	1_PFLU4755				c	Arginine and Proline Metabolism		ENZRXN3EM_403
FUM	fumarase	[c] : fum + h2o <==> mal-L	class 3	Citrate Cycle (TCA)	central metabolism	PA0854, PA4333, PA4470	FumC2, FumProbable, FumC1	4.2.1.2				695	FUM	fumarase	[c] : fum + h2o <==> mal-L	TCA Cycle	4.2.1.2	( FumA (PP_0897) ) or ( FumC (PP_0944) ) or ( FumC-1 (PP_1755) )	( PP_0897 or PP_0944 or PP_1755 )	( FumA ) or ( FumC ) or ( FumC-1 )		ENZRXN3EM_1418__ENZRXN3EM_461__ENZRXN3EM_889	putative fumarate hydratase__fumarase C (fumarate hydratase Class II)__fumarate hydratase class II	malate <=> fumarate + H2O	4.2.1.2	1_PFLU4952;1_PFLU4314;1_PFLU0874				c	TCA Cycle		ENZRXN3EM_1418__ENZRXN3EM_461__ENZRXN3EM_889
PGMT	phosphoglucomutase	[c] : g1p <==> g6p	class 1	Glycolysis/Gluconeogenesis	central metabolism	PA5322, PA5131	AlgC, Pgm	5.4.2.2	12,58,59	Modeling evidence, since PAO1 grows on lysine. Gene not identified		329	PGMT	phosphoglucomutase	[c] : g1p <==> g6p	Glycolysis	5.4.2.2	XanA1 (PP_1777)	PP_1777	XanA1		ENZRXN3EM_1241	phosphoglucomutase	alpha-D-glucose_1-phosphate <=> alpha-D-glucose 6-phosphate	5.4.2.2	1_PFLU3157				c	Glycolysis		ENZRXN3EM_1241
GAPD	glyceraldehyde-3-phosphate dehydrogenase (NAD)	[c] : g3p + nad + pi <==> 13dpg + h + nadh	class 1	Glycolysis/Gluconeogenesis	central metabolism	PA3195	GapA	1.2.1.12		ID'd by EC# in annotation, expasy lists acyl lengths of C10 and C8 as the best substrates. Unclear if reversible		191	GAPD	glyceraldehyde-3-phosphate dehydrogenase	[c] : g3p + nad + pi <==> 13dpg + h + nadh	Gluconeogenesis	1.2.1.12	Gap (PP_1009)	PP_1009	Gap		ENZRXN3EM_368__ENZRXN3EM_773	glyceraldehyde 3-phosphate dehydrogenase 1__glyceraldehyde-3-phosphate dehydrogenase	D-glyceraldehyde-3-phosphate + phosphate + NAD+ <=> 1,3-diphosphateglycerate + NADH + H+	1.2.1.12	1_PFLU4965;1_PFLU1566				c	Gluconeogenesis		ENZRXN3EM_368__ENZRXN3EM_773
TAL	transaldolase	[c] : g3p + s7p <==> e4p + f6p	class 2	Pentose Phosphate Cycle	central metabolism	PA2796	TalB	2.2.1.2				457	TALA	transaldolase	[c] : g3p + s7p <==> e4p + f6p	Pentose Phosphate Pathway	2.2.1.2	Tal (PP_2168)	PP_2168	Tal		ENZRXN3EM_1311__ENZRXN3EM_771	putative transaldolase B__transaldolase B	D-glyceraldehyde-3-phosphate + D-sedoheptulose-7-phosphate <=> fructose-6-phosphate + D-erythrose-4-phosphate	2.2.1.2	1_PFLU3732;1_PFLU1585				c	Pentose Phosphate Pathway		ENZRXN3EM_1311__ENZRXN3EM_771
PGI	glucose-6-phosphate isomerase	[c] : g6p <==> f6p	class 2	Glycolysis/Gluconeogenesis	central metabolism	PA4732	Pgi	5.3.1.9		ID'd by EC# in annotation and reaction from KEGG		326	PGI	glucose-6-phosphate isomerase	[c] : g6p <==> f6p	Glycolysis	5.3.1.9	Pgi-1 (PP_1808)	PP_1808	Pgi-1		ENZRXN3EM_322	glucose-6-phosphate isomerase	beta-D-glucose-6-phosphate <=> fructose-6-phosphate	5.3.1.9	1_PFLU5243				c	Glycolysis		ENZRXN3EM_322
G6PI	Glucose-6-phosphate isomerase	[c] : g6p <==> g6p-B	class 2	Glycolysis/Gluconeogenesis	central metabolism	PA4732	Pgi	5.3.1.9		ID'd by EC# in annotation and KEGG		453	G6PI	Glucose-6-phosphate isomerase	[c] : g6p <==> g6p-B	Pentose Phosphate Pathway	5.3.1.9	Pgi-1 (PP_1808)	PP_1808	Pgi-1		MVRXN_227	Spontaneous: Glucose 6-phosphate isomerization	alpha-D-glucose 6-phosphate <=> beta-D-glucose-6-phosphate	5.1.3.15					c	Glycolysis		MVRXN_227
PGAMT	phosphoglucosamine mutase	[c] : gam1p <==> gam6p	class 1	Cell Envelope Biosynthesis	cell wall / LPS synthesis	PA4749	GlmM	5.4.2.10				11	PGAMT	phosphoglucosamine mutase	[c] : gam1p <==> gam6p	Aminosugar Metabolism	5.4.2.10	GlmM1 (PP_4716)	PP_4716	GlmM1		ENZRXN3EM_1443	phosphoglucosamine mutase	D-glucosamine 1-phosphate <=> D-glucosamine-6-phosphate	5.4.2.10	1_PFLU5258				c	Aminosugar Metabolism		ENZRXN3EM_1443
G5SADs	L-glutamate 5-semialdehyde dehydratase (spontaneous)	[c] : glu5sa <==> 1pyr5c + h + h2o	class 3	Proline Biosynthesis	amino acid synthesis				29	part of HSL degradation, no known gene.		22	G5SADr	L-glutamate 5-semialdehyde dehydratase, reversible	[c] : glu5sa <==> 1pyr5c + h + h2o	Arginine and Proline Metabolism						MVRXN_256	Spontaneous: L-glutamate 5-semialdehyde dehydratase	L-glutamate gamma-semialdehyde <=> pyrroline 5-carboxylate + H2O						c	Arginine and Proline Metabolism		MVRXN_256
GLUR	glutamate racemase	[c] : glu-D <==> glu-L	class 2	Cell Envelope Biosynthesis	cell wall / LPS synthesis	PA4662	MurI	5.1.1.3		ID'd by EC# in annotation and KEGG		208	GLUR	glutamate racemase	[c] : glu-D <==> glu-L	Glutamate Metabolism	5.1.1.3	Murl (PP_0736)	PP_0736	Murl		ENZRXN3EM_1565	glutamate racemase	L-glutamate <=> D-glutamate	5.1.1.3	1_PFLU0741				c	Glutamate Metabolism		ENZRXN3EM_1565
GLUDy	glutamate dehydrogenase (NADP)	[c] : glu-L + h2o + nadp <==> akg + h + nadph + nh4	class 2	Glutamate and Glutamine Biosynthesis	amino acid synthesis	PA4588	GdhA	1.4.1.4		ID'd by EC# in annotation. nirE is highest confidence		206	GLUDy	glutamate dehydrogenase (NADP)	[c] : glu-L + h2o + nadp <==> akg + h + nadph + nh4	Glutamate Metabolism	1.4.1.4	GdhA (PP_0675)	PP_0675	GdhA		ENZRXN3EM_314	NADP-specific glutamate dehydrogenase	L-glutamate + NADP+ + H2O <=> ammonia + alpha-ketoglutarate + NADPH + H+	1.4.1.4	1_PFLU5326				c	Glutamate Metabolism		ENZRXN3EM_314
HSTPT	histidinol-phosphate transaminase	[c] : glu-L + imacp --> akg + h + hisp	class 2	Histidine Metabolism	amino acid synthesis	PA3165, PA2531, PA4447	HisC2, HisC_p, HisC1	2.6.1.9				338	HSTPTr	histidinol-phosphate transaminase reversible	[c] : glu-L + imacp <==> akg + hisp	Histidine Metabolism	2.6.1.9	HisC (PP_0967)	PP_0967	HisC		ENZRXN3EM_1066__ENZRXN3EM_759	putative histidinol-phosphate aminotransferase__histidinol-phosphate aminotransferase	imidazole acetol-phosphate + L-glutamate <=> L-histidinol-phosphate + alpha-ketoglutarate	2.6.1.9	1_PFLU0897;1_PFLU1646				c	Histidine Metabolism		ENZRXN3EM_1066__ENZRXN3EM_759
OHPBAT	O-Phospho-4-hydroxy-L-threonine:2-oxoglutarate aminotransferase	[c] : glu-L + ohpb <==> akg + phthr	class 2	Pyridoxine Metabolism	vitamin and cofactor synthesis	PA3167	SerC	2.6.1.52				933	OHPBAT	O-Phospho-4-hydroxy-L-threonine:2-oxoglutarate aminotransferase	[c] : glu-L + ohpb <==> akg + phthr	Vitamin B6 Metabolism	2.6.1.52	SerC (PP_1768)	PP_1768	SerC		ENZRXN3EM_762	phosphoserine aminotransferase	2-oxo-3-hydroxy-4-phosphobutanoate + L-glutamate <=> 4-(phosphonooxy)-threonine + alpha-ketoglutarate	2.6.1.52	1_PFLU1644				c	Vitamin B6 Metabolism		ENZRXN3EM_762
GLUSD	glutarate-semialdehyde dehydrogenase	[c] : glusa + h2o + nad --> glutar + (2) h + nadh	class 4	Lysine Catabolism	amino acid catabolism			1.2.1.20	79,80,81	hemG, which would catalyze an oxygen independent protoporphyrinogen oxidase, did not show up in a BLAST search against P. aeruginosa. This reaction was added based on modeling evidence, since P. aeruginosa grows anaerobically and thus must be able to produce heme without oxygen. This reaction stoichiometry is incorrect, but the enzyme isn't characterized in literature		387	OXPTNDH	glutarate-semialdehyde:NAD+ oxidoreductase	[c] : h2o + nad + oxptn <==> glutar + (2) h + nadh	Lysine Metabolism	1.2.1.20	DavD (PP_0213)	PP_0213	DavD		MVRXN_248	glutarate-semialdehyde:NAD+ oxidoreductase	5-oxopentanoate + NADP+ + H2O <=> glutarate + 2 H+ + NADPH	1.2.1.20	1_PFLU0180				c	Lysine Biosynthesis		MVRXN_248
ALCD19	alcohol dehydrogenase (glycerol)	[c] : glyald + h + nadh <==> glyc + nad	class 2	Alternate Carbon Metabolism	lipid synthesis	PA3629	AdhC	1.1.1.1		might have a third subunit, based on pseudomonas.com annotation. This would be PA2266. Irreversible based on modeling evidence, to prevent free ATP		223	ALCD19	alcohol dehydrogenase (glycerol)	[c] : glyald + h + nadh <==> glyc + nad	Glycerophospholipid Metabolism	1.1.1.1					MVRXN_6	alcohol dehydrogenase (glycerol)	glyceraldehyde + H+ + NADH <=> glycerol + NAD+	1.1.1.1					c	Glycerophospholipid Metabolism		MVRXN_6
G3PD2	glycerol-3-phosphate dehydrogenase (NADP)	[c] : glyc3p + nadp <==> dhap + h + nadph	class 2	Alternate Carbon Metabolism	lipid synthesis	PA1614	GpsA	1.1.1.94		ID'd by EC# in annotation		240	G3PD2	glycerol-3-phosphate dehydrogenase (NADP)	[c] : glyc3p + nadp <==> dhap + h + nadph	Glycerophospholipid Metabolism	1.1.1.94	GpsA (PP_4169)	PP_4169	GpsA		ENZRXN3EM_1126	putative glycerol-3-phosphate dehydrogenase [NAD(P)+]	sn-glycerol-3-phosphate + NADP+ <=> dihydroxy-acetone-phosphate + NADPH + H+	1.1.1.94	1_PFLU1840				c	Glycerophospholipid Metabolism		ENZRXN3EM_1126
GUADr	guanine deaminase	[c] : gua + h2o <==> nh3 + xan	class 3	Purine metabolism ;	nucleotide synthesis	PA0134, PA1521	Gda2, Gda1	3.5.4.3	32			582	GUAD	guanine deaminase	[c] : gua + h + h2o --> nh4 + xan	Purine Metabolism	3.5.4.3	GuaD (PP_4281)	PP_4281	GuaD		ENZRXN3EM_434	guanine deaminase	guanine + H2O <=> ammonia + xanthine	3.5.4.3	1_PFLU4595				c	Purine Metabolism		ENZRXN3EM_434
GLYD	glycerate dehydrogenase	[c] : h + hpyr + nadh <==> glyc-R + nad	class 2	Glycine, serine and threonine metabolism	unassigned	PA4626	HprA	1.1.1.29	27	biochemical evidence		292	GLYD	glycerate dehydrogenase	[c] : h + hpyr + nadh <==> glyc-R + nad	Glycine, Serine and threonine metabolism	1.1.1.29	HprA (PP_0762)	PP_0762	HprA		ENZRXN3EM_1124__ENZRXN3EM_877	putative hydroxypyruvate reductase__glycerate dehydrogenase	glycerate + NAD+ <=> hydroxypyruvate + NADH + H+	1.1.1.29	1_PFLU1800;1_PFLU0920				c	Glycine, Serine and threonine metabolism		ENZRXN3EM_1124__ENZRXN3EM_877
IMPC	IMP cyclohydrolase	[c] : h2o + imp <==> fprica	class 2	Purine and Pyrimidine Biosynthesis	nucleotide synthesis	PA4854	PurH	3.5.4.10				586	IMPC	IMP cyclohydrolase	[c] : h2o + imp <==> fprica	Purine Metabolism	3.5.4.10	PurH (PP_4822)	PP_4822	PurH		ENZRXN3EM_926	bifunctional purine biosynthesis protein PurH	inosine-5'-phosphate + H2O <=> phosphoribosyl-formamido-carboxamide	3.5.4.10	1_PFLU0612				c	Purine Metabolism		ENZRXN3EM_926
MTHFC	methenyltetrahydrofolate cyclohydrolase	[c] : h2o + methf <==> 10fthf + h	class 2	One Carbon Metabolism	amino acid catabolism	PA1796	FolD	3.5.4.9				427	MTHFC	methenyltetrahydrofolate cyclohydrolase	[c] : h2o + methf <==> 10fthf + h	One Carbon pool by folate	3.5.4.9	( FolD-kt1 (PP_1945) ) or ( FolD-kt2 (PP_2265) )	( PP_1945 or PP_2265 )	( FolD-kt1 ) or ( FolD-kt2 )		ENZRXN3EM_22__ENZRXN3EM_99__ENZRXN3EM_685	FolD bifunctional protein [includes: methylenetetrahydrofolate dehydrogenase; methenyltetrahydrofolate cyclohydrolase__FolD; bifunctional tetrahydrofolate dehydrogenase / cyclohydrolase__folD bifunctional protein	5,10-methenyl-THF + H2O <=> N10-formyl-THF	3.5.4.9	1_PFLU3931;1_PFLU2328;1_PFLU2320				c	One Carbon pool by folate		ENZRXN3EM_22__ENZRXN3EM_99__ENZRXN3EM_685
SSALy	succinate-semialdehyde dehydrogenase (NADP)	[c] : h2o + nadp + sucsal <==> (2) h + nadph + succ	class 2	Amino Acid Degradation	amino acid catabolism	PA0265	GabD	1.2.1.16				213	SSALyr	succinate-semialdehyde dehydrogenase (NADP) reversible	[c] : h2o + nadp + sucsal <==> (2) h + nadph + succ	Glutamate Metabolism	1.2.1.16	DavD (PP_0213)	PP_0213	DavD		ENZRXN3EM_722__ENZRXN3EM_992	succinate-semialdehyde dehydrogenase__succinate-semialdehyde dehydrogenase [NADP+]	succinate semialdehyde + NADP+ + H2O <=> succinate + NADPH + H+	1.2.1.16	1_PFLU1938;1_PFLU0180				c	Glutamate Metabolism		ENZRXN3EM_722__ENZRXN3EM_992
HISD1r	histidase	[c] : his-L <==> nh4 + urcan	class 3	Amino acid biosynthesis and metabolism ;	amino acid catabolism	PA5098, PA5093	HutH, HutH_h	4.3.1.3	32	there should also be a pathway from the glucose transporter to g6p		334	HISD	histidase	[c] : his-L --> nh4 + urcan	Histidine Metabolism	4.3.1.3	HutH (PP_5032)	PP_5032	HutH		ENZRXN3EM_1043__ENZRXN3EM_963	putative histidine ammonia-lyase__histidine ammonia-lyase	L-histidine <=> ammonia + urocanate	4.3.1.3	1_PFLU0430;1_PFLU0367				c	Histidine Metabolism		ENZRXN3EM_1043__ENZRXN3EM_963
HSDy	homoserine dehydrogenase (NADPH)	[c] : hom-L + nadp <==> aspsa + h + nadph	class 1	Threonine and Lysine Metabolism	amino acid synthesis	PA3736	Hom	1.1.1.3		ID'd by EC# in annotation, PA0242 is hypothetical		361	HSDx	homoserine dehydrogenase (NADH)	[c] : hom-L + nad <==> aspsa + h + nadh	Lysine Biosynthesis	1.1.1.3	Hom (PP_1470)	PP_1470	Hom		ENZRXN3EM_1142__ENZRXN3EM_365	putative homoserine dehydrogenase__homoserine dehydrogenase	homoserine + NADP+ <=> L-aspartate-semialdehyde + NADPH + H+	1.1.1.3	1_PFLU2011;1_PFLU5006				c	Lysine Biosynthesis		ENZRXN3EM_1142__ENZRXN3EM_365
LDH_D	D-lactate dehydrogenase	[c] : lac-D + nad <==> h + nadh + pyr	class 2	Oxidative phosphorylation	ethanol / pyruvate metabolism	PA0927	LdhA	1.1.1.28		ID'd by EC# in annotation. Stoichiometry from simpheny		648	LDH_D	D-lactate dehydrogenase	[c] : lac-D + nad <==> h + nadh + pyr	Pyruvate Met	1.1.1.28	Ldh (PP_1649)	PP_1649	Ldh		ENZRXN3EM_566	probable D-lactate dehydrogenase	D-lactate + NAD+ <=> pyruvate + NADH + H+	1.1.1.28	1_PFLU3778				c	Pyruvate Met		ENZRXN3EM_566
MTHFD	methylenetetrahydrofolate dehydrogenase (NADP)	[c] : mlthf + nadp <==> methf + nadph	class 2	One Carbon Metabolism	amino acid catabolism	PA1796	FolD	1.5.1.5				428	MTHFD	methylenetetrahydrofolate dehydrogenase (NADP)	[c] : mlthf + nadp <==> methf + nadph	One Carbon pool by folate	1.5.1.5	( FolD-kt1 (PP_1945) ) or ( FolD-kt2 (PP_2265) )	( PP_1945 or PP_2265 )	( FolD-kt1 ) or ( FolD-kt2 )		ENZRXN3EM_97	FolD; bifunctional tetrahydrofolate dehydrogenase / cyclohydrolase	5,10-methylene-THF + NADP+ <=> NADPH + 5,10-methenyl-THF + H+	1.5.1.5	1_PFLU2328				c	One Carbon pool by folate		ENZRXN3EM_97
PASR	Phosphoadenylyl-sulfate reductase (thioredoxin).	[c] : paps + trdrd <==> (2) h + pap + so3 + trdox	class 3	Amino acid biosynthesis and metabolism ;	sulfur metabolism	PA1756	CysH	1.8.4.8	44,45	refs along with annotations. List all as isozymes.		672	APSR	Adenylylsulfate (APS)reductase (aerobic)	[c] : aps + trdrd --> amp + (2) h + so3 + trdox	Sulfur Metabolism		CysH-kt (PP_2328)	PP_2328	CysH-kt		ENZRXN3EM_1393	phosphoadenosine phosphosulfate reductase	sulfite + adenosine-3',5'-bisphosphate + an oxidized thioredoxin <=> phosphoadenosine-5'-phosphosulfate + a reduced thioredoxin	1.8.4.8	1_PFLU4642				c	Sulfur Metabolism		ENZRXN3EM_1393
PSCVT	3-phosphoshikimate 1-carboxyvinyltransferase	[c] : pep + skm5p <==> 3psme + pi	class 2	Aromatic Amino Acids	amino acid synthesis	PA3164	AroA	2.5.1.19				513	PSCVT	3-phosphoshikimate 1-carboxyvinyltransferase	[c] : pep + skm5p <==> 3psme + pi	Phenylalanine Tyrosine Tryptophan Biosynthesis	2.5.1.19	TyrA (PP_1770)	PP_1770	TyrA		ENZRXN3EM_647__ENZRXN3EM_85	putative 3-phosphoshikimate 1-carboxyvinyltransferase__TyrAc+AroF; bifunctional protein (prephenate dehydrogenase + 3-phosphoshikimate 1-carboxyvinyltransferase)	shikimate-3-phosphate + phosphoenolpyruvate <=> 5-enolpyruvyl-shikimate-3-phosphate + phosphate	2.5.1.19	1_PFLU2774;1_PFLU1647				c	Phenylalanine Tyrosine Tryptophan Biosynthesis		ENZRXN3EM_647__ENZRXN3EM_85
PRAI	phosphoribosylanthranilate isomerase	[c] : pran <==> 2cpr5p	class 1	Phenylalanine, tyrosine and tryptophan biosynthesis ;	amino acid synthesis	PA3113	TrpF	5.3.1.24		ID'd by EC# in annotation and KEGG		512	PRAI	phosphoribosylanthranilate isomerase	[c] : pran <==> 2cpr5p	Phenylalanine Tyrosine Tryptophan Biosynthesis	5.3.1.24	TrpF (PP_1995)	PP_1995	TrpF		ENZRXN3EM_478	putative N-(5'-phosphoribosyl)anthranilate isomerase	N-(5'-phosphoribosyl)-anthranilate <=> 1-(o-carboxyphenylamino)-1'-deoxyribulose-5'-phosphate	5.3.1.24	1_PFLU4188				c	Phenylalanine Tyrosine Tryptophan Biosynthesis		ENZRXN3EM_478
TKT1	transketolase	[c] : r5p + xu5p-D <==> g3p + s7p	class 2	Pentose Phosphate Cycle	central metabolism	PA0548	TktA	2.2.1.1				458	TKT1	transketolase	[c] : r5p + xu5p-D <==> g3p + s7p	Pentose Phosphate Pathway	2.2.1.1	TktA (PP_4965)	PP_4965	TktA		ENZRXN3EM_1298__ENZRXN3EM_250__ENZRXN3EM_570	putative transketolase__transketolase 1__transketolase	D-ribose-5-phosphate + D-xylulose-5-phosphate <=> D-sedoheptulose-7-phosphate + D-glyceraldehyde-3-phosphate	2.2.1.1	1_PFLU3599;1_PFLU5707;1_PFLU3724				c	Pentose Phosphate Pathway		ENZRXN3EM_1298__ENZRXN3EM_250__ENZRXN3EM_570
RPI	ribose-5-phosphate isomerase	[c] : r5p <==> ru5p-D	class 2	Pentose Phosphate Cycle	central metabolism	PA0330	RpiA	5.3.1.6		ID'd by EC# in annotation and KEGG		456	RPI	ribose-5-phosphate isomerase	[c] : r5p <==> ru5p-D	Pentose Phosphate Pathway	5.3.1.6	RpiA (PP_5150)	PP_5150	RpiA		ENZRXN3EM_232	ribose-5-phosphate isomerase A	D-ribose-5-phosphate <=> D-ribulose-5-phosphate	5.3.1.6	1_PFLU5824				c	Pentose Phosphate Pathway		ENZRXN3EM_232
RPE	ribulose 5-phosphate 3-epimerase	[c] : ru5p-D <==> xu5p-D	class 2	Pentose Phosphate Cycle	central metabolism	PA0607	Rpe	5.1.3.1		ID'd by EC# in annotation and KEGG		455	RPE	ribulose 5-phosphate 3-epimerase	[c] : ru5p-D <==> xu5p-D	Pentose Phosphate Pathway	5.1.3.1	Rpe (PP_0415)	PP_0415	Rpe		ENZRXN3EM_278	ribulose-phosphate 3-epimerase	D-ribulose-5-phosphate <=> D-xylulose-5-phosphate	5.1.3.1	1_PFLU5563				c	Pentose Phosphate Pathway		ENZRXN3EM_278
GHMT	glycine hydroxymethyltransferase	[c] : ser-L + thf <==> gly + h2o + mlthf	class 2	Serine & Glycine Biosynthesis	amino acid catabolism	PA5415, PA2444, PA4602	GlyA1, GlyA2, GlyA3	2.1.2.1		found locus by KEGG		289	GHMT2r	glycine hydroxymethyltransferase, reversible	[c] : ser-L + thf <==> gly + h2o + mlthf	Glycine, Serine and threonine metabolism	2.1.2.1	( GlyA (PP_0322) ) or ( GlyA2 (PP_0671) )	( PP_0322 or PP_0671 )	( GlyA ) or ( GlyA2 )		ENZRXN3EM_260__ENZRXN3EM_313	serine hydroxymethyltransferase__serine hydroxymethyltransferase	glycine + 5,10-methylene-THF + H2O <=> L-serine + tetrahydrofolate	2.1.2.1	1_PFLU5652;1_PFLU5330				c	Glycine, Serine and threonine metabolism		ENZRXN3EM_260__ENZRXN3EM_313
SERD_L	L-serine deaminase	[c] : ser-L --> nh4 + pyr	class 2	Amino Acid Degradation	amino acid catabolism	PA5379, PA2443	SdaB, SdaA	4.3.1.17				299	SERD_Lr	L-serine deaminase (rev)	[c] : ser-L <==> nh4 + pyr	Glycine, Serine and threonine metabolism	4.3.1.17	( Sda-kt1 (PP_0297) ) or ( Sda-kt2 (PP_0987) ) or ( Sda-kt3 (PP_3144) )	( PP_0297 or PP_0987 or PP_3144 )	( Sda-kt1 ) or ( Sda-kt2 ) or ( Sda-kt3 )		ENZRXN3EM_257__ENZRXN3EM_378__ENZRXN3EM_862	L-serine dehydratase 1__L-serine dehydratase__L-serine dehydratase 1	L-serine <=> pyruvate + ammonia	4.3.1.17	1_PFLU5679;1_PFLU4898;1_PFLU1035				c	Glycine, Serine and threonine metabolism		ENZRXN3EM_257__ENZRXN3EM_378__ENZRXN3EM_862
THRA	threonine aldolase	[c] : thr-L <==> acald + gly	class 2	Threonine and Lysine Metabolism	ethanol / pyruvate metabolism	PA5413, PA0902	LtaA_ls, LtaA-2	4.1.2.5	44,45	refs along with annotations. List all as isozymes.		302	THRAr	Threonine Aldolase	[c] : thr-L <==> acald + gly	Glycine, Serine and threonine metabolism	4.1.2.5	LtaA (PP_0321)	PP_0321	LtaA		ENZRXN3EM_259	low-specificity L-threonine aldolase	L-threonine <=> acetaldehyde + glycine	4.1.2.5	1_PFLU5654				c	Glycine, Serine and threonine metabolism		ENZRXN3EM_259
ATPS4r	ATP synthase (four protons for one ATP)	adp[c] + (4) h[e] + pi[c] <==> atp[c] + (3) h[c] + h2o[c]	class 2	Oxidative phosphorylation	energy metabolism	PA1697, PA1104, PA5553, PA5555, PA5557, PA5558, PA5559, PA5554, PA5561, PA5560, PA5556	FliI_h, FliI, AtpC+AtpG+AtpH+AtpF+AtpE+AtpD+AtpI+AtpB+AtpA	3.6.3.14,		ID'd by EC# in annotation and KEGG		431	ATPS4rpp	ATP synthase (four protons for one ATP) (periplasm)	adp[c] + (4) h[p] + pi[c] <==> atp[c] + (3) h[c] + h2o[c]	Oxidative Phosphorylation	3.6.3.14	Atp ( PP_5412 and PP_5413 and PP_5414 and PP_5415 and PP_5416 and PP_5417 and PP_5418 and PP_5419 )	( PP_5412 and PP_5413 and PP_5414 and PP_5415 and PP_5416 and PP_5417 and PP_5418 and PP_5419 )	Atp		ENZRXN3EM_178	ATP synthase (F0F1)	phosphate + ADP + 4 EnergyH+[extracellular] <=> ATP + H2O + 4 EnergyH+	3.6.3.14	1_PFLU6124:1_PFLU6123:1_PFLU6122:1_PFLU6121:1_PFLU6120:1_PFLU6119:1_PFLU6118:1_PFLU6117:1_PFLU6125				c	Transport		ENZRXN3EM_178
ARGORNt3	Arginine/ornithine antiporter	arg-L[e] + orn-L[c] <==> arg-L[c] + orn-L[e]	class 1	Transport, Extracellular	transport	PA5170	ArcD	TC-2.A.3.2		from KEGG pathway and annotation		753	ARGORNt7pp	arginine/ornithine antiporter (periplasm)	arg-L[p] + orn[c] <==> arg-L[c] + orn[p]	Transport		ArcD (PP_1002)	PP_1002	ArcD		ENZRXN3EM_1503	arginine/ornithine antiporter	L-arginine[extracellular] + L-ornithine <=> L-arginine + L-ornithine[extracellular]		1_PFLU4890				c	Transport		ENZRXN3EM_1503
CO2t	CO2 transport out via diffusion	co2[e] <==> co2[c]	class 4	Transport, Extracellular	transport					spontaneous. Required for proline synthesis.		888	CO2tpp	CO2 transporter via diffusion (periplasm)	co2[p] <==> co2[c]	Transport						MTRXN_40	CO2 diffusion	CO2[extracellular] <=> CO2						c	Transport		MTRXN_40
NAt7	sodium transport in/out via proton antiport (one H+)	h[e] + na1[c] <==> h[c] + na1[e]	class 3	Transport, Extracellular	transport	PA5021, PA3660, PA3887	NhaP_h, NhaP	TC-2.A.36		from KEGG pathway and annotation		832	NAt3_2pp	sodium proton antiporter (H:NA is 2) (periplasm)	(2) h[p] + na1[c] --> (2) h[c] + na1[p]	Transport		NhaA (PP_1132)	PP_1132	NhaA		MTRXN_71	NhaA; sodium / proton antiporter	H+[extracellular] + Na+ <=> H+ + Na+[extracellular]		1_PFLU1332				c	Transport		MTRXN_71
												20	ARUH	L-Arginine pyruvate transaminase	[c] : arg-L + pyr <==> ala-L + oxoarg-L	Arginine and Proline Metabolism		AspC (PP_3721)	PP_3721	AspC		MVRXN_257	L-arginine pyruvate transaminase	L-arginine + pyruvate <=> L-alanine + 2-oxoarginine		1_PFLU4027				c	Arginine and Proline Metabolism		MVRXN_257
												21	AST	Arginine succinyltransferase	[c] : arg-L + succoa --> coa + h + sucarg	Arginine and Proline Metabolism	2.3.1.109	AruFG ( PP_4479 and PP_4480 )	( PP_4479 and PP_4480 )	AruFG		ENZRXN3EM_401__ENZRXN3EM_768	acetylornithine/succinyldiaminopimelate aminotransferase__acetylornithine aminotransferase	N2-succinyl-L-ornithine + alpha-ketoglutarate <=> L-glutamate + N2-succinyl-L-glutamate 5-semialdehyde	2.6.1.11	1_PFLU4758;1_PFLU1624				c	Arginine and Proline Metabolism		ENZRXN3EM_401__ENZRXN3EM_768
												114	ACOATA	Acetyl-CoA ACP transacylase	[c] : ACP + accoa <==> acACP + coa	Fatty Acid Biosynthesis	2.3.1.38	FabB (PP_4175)	PP_4175	FabB		ENZRXN3EM_1571	acetyl-CoA:ACP transacylase	acetyl-CoA + ACP <=> acetylACP + coenzyme A	2.3.1.38	1_PFLU3201;1_PFLU1835				c	Fatty Acid Biosynthesis		ENZRXN3EM_1571
												135	T2DECAI	trans-2-decenoyl-ACP isomerase	[c] : tdec2eACP <==> cdec3eACP	Fatty Acid Biosynthesis		FabA (PP_4174)	PP_4174	FabA		ENZRXN3EM_1551	trans-2-decenoyl-ACP isomerase	trans-Delta2-decenoyl-ACP <=> cis-Delta3-decenoyl-ACP		1_PFLU1836				c	Fatty Acid Biosynthesis		ENZRXN3EM_1551
												144	ECOAH1	3-hydroxyacyl-CoA dehydratase (3-hydroxybutanoyl-CoA)	[c] : 3hbcoa <==> b2coa + h2o	Fatty Acid Metabolism	4.2.1.17	( FadB1x (PP_2217) ) or ( FadB-kt (PP_2136) )	( PP_2217 or PP_2136 )	( FadB1x ) or ( FadB-kt )		ENZRXN3EM_420__ENZRXN3EM_617__ENZRXN3EM_641	putative enoyl-CoA hydratase__putative phenylacetic acid degradation enoyl-CoA hydratase__putative enoyl-CoA hydratase	3-hydroxybutyryl-CoA <=> crotonyl-CoA + H2O	4.2.1.17	1_PFLU4657;1_PFLU3030;1_PFLU2777				c	Fatty Acid Metabolism		ENZRXN3EM_420__ENZRXN3EM_617__ENZRXN3EM_641
												147	ECOAH4	3-hydroxyacyl-CoA dehydratase (3-hydroxydecanoyl-CoA)	[c] : 3hdcoa <==> dc2coa + h2o	Fatty Acid Metabolism	4.2.1.17	( FadB1x (PP_2217) ) or ( FadB-kt (PP_2136) )	( PP_2217 or PP_2136 )	( FadB1x ) or ( FadB-kt )		MVRXN_160__MVRXN_167	3-hydroxyacyl-CoA dehydratase (3-hydroxydecanoyl-CoA)__3-hydroxyacyl-CoA dehydratase (3-hydroxydecanoyl-CoA)	3hdcoa <=> trans-Delta2-decenoyl-CoA + H2O	4.2.1.17	1_PFLU3030;1_PFLU1553				c	Fatty Acid Metabolism		MVRXN_160__MVRXN_167
												148	ECOAH5	3-hydroxyacyl-CoA dehydratase (3-hydroxydodecanoyl-CoA)	[c] : 3hddcoa <==> dd2coa + h2o	Fatty Acid Metabolism	4.2.1.17	( FadB1x (PP_2217) ) or ( FadB-kt (PP_2136) )	( PP_2217 or PP_2136 )	( FadB1x ) or ( FadB-kt )		MVRXN_161__MVRXN_168	3-hydroxyacyl-CoA dehydratase (3-hydroxydodecanoyl-CoA)__3-hydroxyacyl-CoA dehydratase (3-hydroxydodecanoyl-CoA)	3hddcoa <=> dd2coa + H2O	4.2.1.17	1_PFLU3030;1_PFLU1553				c	Fatty Acid Metabolism		MVRXN_161__MVRXN_168
												145	ECOAH2	3-hydroxyacyl-CoA dehydratase (3-hydroxyhexanoyl-CoA)	[c] : 3hhcoa <==> h2o + hx2coa	Fatty Acid Metabolism	4.2.1.17	( FadB1x (PP_2217) ) or ( FadB-kt (PP_2136) )	( PP_2217 or PP_2136 )	( FadB1x ) or ( FadB-kt )		MVRXN_158__MVRXN_165	3-hydroxyacyl-CoA dehydratase (3-hydroxyhexanoyl-CoA)__3-hydroxyacyl-CoA dehydratase (3-hydroxyhexanoyl-CoA)	3hhcoa <=> H2O + hx2coa	4.2.1.17	1_PFLU3030;1_PFLU1553				c	Fatty Acid Metabolism		MVRXN_158__MVRXN_165
												150	ECOAH7	3-hydroxyacyl-CoA dehydratase (3-hydroxyhexadecanoyl-CoA)	[c] : 3hhdcoa <==> h2o + hdd2coa	Fatty Acid Metabolism	4.2.1.17	( FadB1x (PP_2217) ) or ( FadB-kt (PP_2136) )	( PP_2217 or PP_2136 )	( FadB1x ) or ( FadB-kt )		MVRXN_163__MVRXN_170	3-hydroxyacyl-CoA dehydratase (3-hydroxyhexadecanoyl-CoA)__3-hydroxyacyl-CoA dehydratase (3-hydroxyhexadecanoyl-CoA)	3hhdcoa <=> H2O + hdd2coa	4.2.1.17	1_PFLU3030;1_PFLU1553				c	Fatty Acid Metabolism		MVRXN_163__MVRXN_170
												146	ECOAH3	3-hydroxyacyl-CoA dehydratase (3-hydroxyoctanoyl-CoA)	[c] : 3hocoa <==> h2o + oc2coa	Fatty Acid Metabolism	4.2.1.17	( FadB1x (PP_2217) ) or ( FadB-kt (PP_2136) )	( PP_2217 or PP_2136 )	( FadB1x ) or ( FadB-kt )		MVRXN_159__MVRXN_166	3-hydroxyacyl-CoA dehydratase (3-hydroxyoctanoyl-CoA)__3-hydroxyacyl-CoA dehydratase (3-hydroxyoctanoyl-CoA)	3hocoa <=> H2O + oc2coa	4.2.1.17	1_PFLU3030;1_PFLU1553				c	Fatty Acid Metabolism		MVRXN_159__MVRXN_166
												149	ECOAH6	3-hydroxyacyl-CoA dehydratase (3-hydroxytetradecanoyl-CoA)	[c] : 3htdcoa <==> h2o + td2coa	Fatty Acid Metabolism	4.2.1.17	( FadB1x (PP_2217) ) or ( FadB-kt (PP_2136) )	( PP_2217 or PP_2136 )	( FadB1x ) or ( FadB-kt )		MVRXN_162__MVRXN_169	3-hydroxyacyl-CoA dehydratase (3-hydroxytetradecanoyl-CoA)__3-hydroxyacyl-CoA dehydratase (3-hydroxytetradecanoyl-CoA)	3htdcoa <=> H2O + td2coa	4.2.1.17	1_PFLU3030;1_PFLU1553				c	Fatty Acid Metabolism		MVRXN_162__MVRXN_169
												140	ACOAD4f	acyl-CoA dehydrogenase (decanoyl-CoA)	[c] : dcacoa + fad <==> dc2coa + fadh2	Fatty Acid Metabolism	1.3.99.3	FadE (PP_1893)	PP_1893	FadE		MVRXN_153	acyl-CoA dehydrogenase (decanoyl-CoA)	dcacoa + FAD <=> trans-Delta2-decenoyl-CoA + FADH2	1.3.99.3	1_PFLU1865				c	Fatty Acid Metabolism		MVRXN_153
												141	ACOAD5f	acyl-CoA dehydrogenase (dodecanoyl-CoA)	[c] : ddcacoa + fad <==> dd2coa + fadh2	Fatty Acid Metabolism	1.3.99.3	FadE (PP_1893)	PP_1893	FadE		MVRXN_154	acyl-CoA dehydrogenase (dodecanoyl-CoA)	ddcacoa + FAD <=> dd2coa + FADH2	1.3.99.3	1_PFLU1865				c	Fatty Acid Metabolism		MVRXN_154
												138	ACOAD2f	acyl-CoA dehydrogenase (hexanoyl-CoA)	[c] : fad + hxcoa <==> fadh2 + hx2coa	Fatty Acid Metabolism	1.3.99.3	( FadE (PP_1893) ) or ( FadFx (PP_2216) )	( PP_1893 or PP_2216 )	( FadE ) or ( FadFx )		MVRXN_151	acyl-CoA dehydrogenase (hexanoyl-CoA)	FAD + hxcoa <=> FADH2 + hx2coa	1.3.99.3	1_PFLU1865				c	Fatty Acid Metabolism		MVRXN_151
												139	ACOAD3f	acyl-CoA dehydrogenase (octanoyl-CoA)	[c] : fad + occoa <==> fadh2 + oc2coa	Fatty Acid Metabolism	1.3.99.3	FadE (PP_1893)	PP_1893	FadE		MVRXN_152	acyl-CoA dehydrogenase (octanoyl-CoA)	FAD + octanoyl-CoA <=> FADH2 + oc2coa	1.3.99.3	1_PFLU1865				c	Fatty Acid Metabolism		MVRXN_152
												143	ACOAD7f	acyl-CoA dehydrogenase (hexadecanoyl-CoA)	[c] : fad + pmtcoa <==> fadh2 + hdd2coa	Fatty Acid Metabolism	1.3.99.3	FadE (PP_1893)	PP_1893	FadE		MVRXN_156	acyl-CoA dehydrogenase (hexadecanoyl-CoA)	FAD + pmtcoa <=> FADH2 + hdd2coa	1.3.99.3	1_PFLU1865				c	Fatty Acid Metabolism		MVRXN_156
												142	ACOAD6f	acyl-CoA dehydrogenase (tetradecanoyl-CoA)	[c] : fad + tdcoa <==> fadh2 + td2coa	Fatty Acid Metabolism	1.3.99.3	FadE (PP_1893)	PP_1893	FadE		MVRXN_155	acyl-CoA dehydrogenase (tetradecanoyl-CoA)	FAD + tdcoa <=> FADH2 + td2coa	1.3.99.3	1_PFLU1865				c	Fatty Acid Metabolism		MVRXN_155
												171	RNADRr	Rubredoxin-NAD reductase reversible	[c] : nadh + rbrdxOX <==> h + nad + rbrdxRD	Fatty Acid Metabolism	1.18.1.1	RubB (PP_5314)	PP_5314	RubB		MVRXN_252	Rubredoxin-NAD reductase reversible	a reduced rubredoxin + NAD+ <=> an oxidized rubredoxin + NADH + H+	1.18.1.1	1_PFLU6033				c	Fatty Acid Metabolism		MVRXN_252
												193	PDHbr	pyruvate dehydrogenase (dihydrolipoamide) reversible	[c] : adhlam + coa <==> accoa + dhlam	Gluconeogenesis	2.3.1.12	AceF (PP_0338)	PP_0338	AceF		ENZRXN3EM_945	dihydrolipoyllysine-residue acetyltransferase component of pyruvate dehydrogenase complex	acetyl-CoA + lipoate acetyltransferase N6-(dihydrolipoyl)lysine <=> lipoate acetyltransferase N6-(S-acetyldihydrolipoyl)lysine + coenzyme A	2.3.1.12	1_PFLU0459	0	0		c	Gluconeogenesis		ENZRXN3EM_945
												241	GLYALDDr	D-Glyceraldehyde dehydrogenase	[c] : glyald + h2o + nad <==> glyc-R + (2) h + nadh	Glycerophospholipid Metabolism						ENZRXN3EM_207	putative aldehyde dehydrogenase	glyceraldehyde + NAD+ + H2O <=> glycerate + NADH + H+	1.2.1.3	1_PFLU5976				c	Glycerophospholipid Metabolism		ENZRXN3EM_207
												226	CLPNS161pp	cardiolipin synthase (periplasmic, n-C16:1)	[p] : (2) pg161 <==> clpn161 + glyc	Glycerophospholipid Metabolism		Cls (PP_5364)	PP_5364	Cls		MVRXN_9	cardiolipin synthase (periplasmic, n-C16:1)	2 pg161 <=> clpn161 + glycerol	2.7.8.-	1_PFLU6096				c	Glycerophospholipid Metabolism		MVRXN_9
												227	CLPNS180pp	cardiolipin synthase (periplasmic, n-C18:0)	[p] : (2) pg180 <==> clpn180 + glyc	Glycerophospholipid Metabolism		Cls (PP_5364)	PP_5364	Cls		MVRXN_10	cardiolipin synthase (periplasmic, n-C18:0)	2 pg180 <=> clpn180 + glycerol	2.7.8.-	1_PFLU6096				c	Glycerophospholipid Metabolism		MVRXN_10
												228	CLPNS181pp	cardiolipin synthase (periplasmic, n-C18:1)	[p] : (2) pg181 <==> clpn181 + glyc	Glycerophospholipid Metabolism		Cls (PP_5364)	PP_5364	Cls		MVRXN_11	cardiolipin synthase (periplasmic, n-C18:1)	2 pg181 <=> clpn181 + glycerol	2.7.8.-	1_PFLU6096				c	Glycerophospholipid Metabolism		MVRXN_11
												280	THRA2r	L-allo-Threonine Aldolase	[c] : athr-L <==> acald + gly	Glycine and Serine Metabolism	4.1.2.5	LtaA (PP_0321)	PP_0321	LtaA		ENZRXN3EM_258__ENZRXN3EM_1401	low-specificity L-threonine aldolase__L-allo-threonine aldolase	L-allo-threonine <=> glycine + acetaldehyde	4.1.2.5	1_PFLU5654;1_PFLU4749				c	Glycine, Serine and threonine metabolism		ENZRXN3EM_258__ENZRXN3EM_1401
												288	DMGDH	dimethylglycine dehydrogenase	[c] : dmgly + fad + h2o <==> fadh2 + fald + sarcs	Glycine, Serine and threonine metabolism	1.5.99.2					ENZRXN3EM_1833	Dimethylglycine demethylase	dimethylglycine + FAD + H2O <=> formaldehyde + sarcosine + FADH2	1.5.99.2	1_PFLU5663:1_PFLU5664				c	Glycine, Serine and threonine metabolism	temp	ENZRXN3EM_1833
												309	TRSARr	tartronate semialdehyde reductase	[c] : 2h3oppan + h + nadh <==> glyc-R + nad	Glycolate metabolism	1.1.1.60	GlxR (PP_4299)	PP_4299	GlxR		ENZRXN3EM_745	2-hydroxy-3-oxopropionate reductase	glycerate + NAD+ <=> tartronate semialdehyde + NADH + H+	1.1.1.60	1_PFLU1801				c	Glycolate metabolism		ENZRXN3EM_745
												308	HPYRI	hydroxypyruvate isomerase	[c] : hpyr <==> 2h3oppan	Glycolate metabolism	5.3.1.22	Hyi (PP_4298)	PP_4298	Hyi		ENZRXN3EM_744	hydroxypyruvate isomerase	hydroxypyruvate <=> tartronate semialdehyde	5.3.1.22	1_PFLU1802				c	Glycolate metabolism		ENZRXN3EM_744
												415	MALEI	Maleate cis-trans-isomerase	[c] : male <==> fum	Nicotinic acid pathway	5.2.1.1					ENZRXN3EM_637	maleate cis-trans isomerase	maleate <=> fumarate	5.2.1.1	1_PFLU2797				c	Nicotinic acid pathway		ENZRXN3EM_637
												943	ALDD2xr	aldehyde dehydrogenase (acetaldehyde, NAD)	[c] : acald + h2o + nad <==> ac + (2) h + nadh	Other	1.2.1.3	AldD-kt1 (PP_0545)	PP_0545	AldD-kt1		ENZRXN3EM_213	putative aldehyde dehydrogenase	acetaldehyde + NAD+ + H2O <=> acetate + NADH + H+	1.2.1.3	1_PFLU5976				c	Other		ENZRXN3EM_213
												422	H2CO3D	carboxylic acid dissociation	[c] : co2 + h2o <==> h2co3	Nitrogen Metabolism	4.2.1.1	CynT (PP_0100)	PP_0100	CynT		ENZRXN3EM_919__ENZRXN3EM_999	carbonic anhydrase__carbonic anhydrase 1	H2CO3 <=> CO2 + H2O	4.2.1.1	1_PFLU0686;1_PFLU0055				c	Other		ENZRXN3EM_919__ENZRXN3EM_999
												439	PPK2r	polyphosphate kinase	[c] : atp + ppi <==> adp + pppi	Oxidative Phosphorylation	2.7.4.1	Ppk (PP_5217)	PP_5217	Ppk		ENZRXN3EM_1471	putative polyphosphate kinase	ATP + diphosphate <=> ADP + PPPi	2.7.4.1	1_PFLU5912				c	Oxidative Phosphorylation		ENZRXN3EM_1471
												445	DURAD	dihydrouracil dehydrogenase (NADP)	[c] : 56dura + nadp <==> h + nadph + ura	Pantothenate and CoA Biosynthesis	1.3.1.2	PydA-kt (PP_4038)	PP_4038	PydA-kt		ENZRXN3EM_50	PydA; dihydropyrimidine dehydrogenase	dihydrouracil + NADP+ <=> uracil + NADPH + H+	1.3.1.2	1_PFLU3944				c	Pantothenate and CoA Biosynthesis		ENZRXN3EM_50
												518	TRPS3r	tryptophan synthase (indoleglycerol phosphate)	[c] : 3ig3p <==> g3p + indole	Phenylalanine Tyrosine Tryptophan Biosynthesis	4.2.1.20	TrpA-kt (PP_0082)	PP_0082	TrpA-kt		ENZRXN3EM_1683	tryptophan synthase, alpha half-reaction	indole-3-glycerol-phosphate <=> indole + D-glyceraldehyde-3-phosphate	4.2.1.20	1_PFLU0036:1_PFLU0035				c	Phenylalanine Tyrosine Tryptophan Biosynthesis		ENZRXN3EM_1683
												558	MICITDr	2-methylisocitrate dehydratase	[c] : 2mcacn + h2o <==> micit	Propanoate Metabolism	4.2.1.99	AcnM (PP_2336)	PP_2336	AcnM		ENZRXN3EM_116__ENZRXN3EM_129	methylaconitase__methylaconitase	methylisocitrate <=> 2-methyl-cis-aconitate + H2O	4.2.1.99	1_PFLU4629;1_PFLU4630				c	Propanoate Metabolism		ENZRXN3EM_116__ENZRXN3EM_129
												556	MCITL2	methylisocitrate lyase	[c] : micit <==> pyr + succ	Propanoate Metabolism	4.1.3.30	PrpB (PP_2334)	PP_2334	PrpB		ENZRXN3EM_1557	2-methylisocitrate lyase	methylisocitrate <=> succinate + pyruvate	4.1.3.30	1_PFLU4632				c	Propanoate Metabolism		ENZRXN3EM_1557
												576	GDPT	Guanosine 3'-diphosphate 5'-triphosphate	[c] : gdptp + h2o <==> h + pi + ppgpp	Purine Metabolism	3.6.1.11	Ppx (PP_5216)	PP_5216	Ppx		ENZRXN3EM_1564	guanosine-5'-triphosphate,3'-diphosphate pyrophosphatase	guanosine 3'-diphosphate 5'-triphosphate + H2O <=> phosphate + guanosine 5'-diphosphate,3'-diphosphate	3.6.1.40	1_PFLU5911				c	Purine Metabolism		ENZRXN3EM_1564
												691	ACONTb	aconitase (half-reaction B, Isocitrate hydro-lyase)	[c] : acon-C + h2o <==> icit	TCA Cycle	4.2.1.3	( AcnA (PP_2112) ) or ( AcnB (PP_2339) )	( PP_2112 or PP_2339 )	( AcnA ) or ( AcnB )		ENZRXN3EM_428__ENZRXN3EM_580__ENZRXN3EM_780	aconitate hydratase__aconitate hydrase B__aconitate hydratase 1	citrate <=> cis-aconitate + H2O	4.2.1.3	1_PFLU4630;1_PFLU3489;1_PFLU1542				c	TCA Cycle		ENZRXN3EM_428__ENZRXN3EM_580__ENZRXN3EM_780
												690	ACONTa	aconitase (half-reaction A, Citrate hydro-lyase)	[c] : cit <==> acon-C + h2o	TCA Cycle	4.2.1.3	( AcnA (PP_2112) ) or ( AcnB (PP_2339) )	( PP_2112 or PP_2339 )	( AcnA ) or ( AcnB )		ENZRXN3EM_429__ENZRXN3EM_581__ENZRXN3EM_781	aconitate hydratase__aconitate hydrase B__aconitate hydratase 1	cis-aconitate + H2O <=> isocitrate	4.2.1.3	1_PFLU4630;1_PFLU3489;1_PFLU1542				c	TCA Cycle		ENZRXN3EM_429__ENZRXN3EM_581__ENZRXN3EM_781
												693	AKGDbr	oxoglutarate dehydrogenase (dihydrolipoamide S-succinyltransferase) reversible	[c] : coa + sdhlam <==> dhlam + succoa	TCA Cycle	2.3.1.61	Kgd2-c (PP_4188)	PP_4188	Kgd2-c		ENZRXN3EM_738	dihydrolipoyllysine-residue succinyltransferase component of 2- oxoglutarate dehydrogenase complex	succinyl-CoA + dihydrolipoyltranssuccinylase N6-(dihydrolipoyl)lysine <=> dihydrolipoyltranssuccinylase N6-(S-succinyldihydrolipoyl)lysine + coenzyme A	2.3.1.61	1_PFLU1821	0	0		c	TCA Cycle		ENZRXN3EM_738
												811	ICITt-kt	isocitrate transport in via proton symport	h[p] + icit[p] <==> h[c] + icit[c]	Transport		( CitM-kt1 (PP_0147) ) or ( CitM-kt2 (PP_2057) ) or ( CitM-kt3 (PP_2703) )	( PP_0147 or PP_2057 or PP_2703 )	( CitM-kt1 ) or ( CitM-kt2 ) or ( CitM-kt3 )		MTRXN_60	citrate-proton symporter	isocitrate[extracellular] + H+[extracellular] <=> isocitrate + H+		1_PFLU1489				c	Transport		MTRXN_60
												39	SOTA	Succinylornithine transaminase	[c] : akg + sucorn --> glu-L + sucgsa	Arginine and Proline Metabolism		AruC (PP_4481)	PP_4481	AruC		ENZRXN3EM_399__ENZRXN3EM_766	acetylornithine/succinyldiaminopimelate aminotransferase__acetylornithine aminotransferase	N-acetyl-L-ornithine + alpha-ketoglutarate <=> L-glutamate + N-acetyl-L-glutamate 5-semialdehyde	2.6.1.11	1_PFLU4758;1_PFLU1624				c	Urea cycle/amino group metabolism		ENZRXN3EM_399__ENZRXN3EM_766
												904	ECOAH12	3-hydroxyacyl-CoA dehydratase (3-hydroxyisobutyryl-CoA) (mitochondria)	[c] : 2mp2coa + h2o --> 3hibutcoa	Valine, leucine and isoleucine degradation	4.2.1.17					ENZRXN3EM_419__ENZRXN3EM_616__ENZRXN3EM_640	putative enoyl-CoA hydratase__putative phenylacetic acid degradation enoyl-CoA hydratase__putative enoyl-CoA hydratase	methylacrylyl-CoA + H2O <=> 3-hydroxy-isobutyryl-CoA	4.2.1.17	1_PFLU4657;1_PFLU3030;1_PFLU2777				c	Valine, leucine and isoleucine degradation		ENZRXN3EM_419__ENZRXN3EM_616__ENZRXN3EM_640
DAMVALs	delta-aminovalerate synthesis	[c] : (2) h2o + pprdn --> damval	class 4	Lysine Catabolism	amino acid catabolism					ID'd by EC# in annotation.		363	PPRDNDH	Piperideine dehydrogenase	[c] : (2) h2o + nad + pprdn --> 5aptn + h + nadh	Lysine Biosynthesis															Lysine Biosynthesis
MMSAD1	methylmalonate-semialdehyde dehydrogenase	[c] : 2mop + coa + nad --> co2 + nadh + ppcoa	class 2	Valine, leucine and isoleucine degradation ; Propanoate metabolism ;	amino acid catabolism	PA0130, PA3570, PA0747	PutA_h, MmsA, PutA_h2	1.2.1.27		ID'd by EC# in annotation. Putative (76% homology)		914	MMTSAO	(S)-Methylmalonate semialdehyde:NAD+ oxidoreductase (CoA-propanoylating)	[c] : coa + mmtsa + nad --> co2 + nadh + ppcoa	Valine, leucine and isoleucine degradation	1.2.1.27	( MmsA-kt1 (PP_0597) ) or ( MmsA-kt2 (PP_4667) )	( PP_0597 or PP_4667 )	( MmsA-kt1 ) or ( MmsA-kt2 )		ENZRXN3EM_332__ENZRXN3EM_697__ENZRXN3EM_920	methylmalonate-semialdehyde dehydrogenase__methylmalonate-semialdehyde dehydrogenase__methylmalonate-semialdehyde dehydrogenase	methylmalonate-semialdehyde + NAD+ + coenzyme A => CO2 + propionyl-CoA + NADH + H+	1.2.1.27	1_PFLU5203;1_PFLU2292;1_PFLU0676				c	Valine, leucine and isoleucine degradation		ENZRXN3EM_332__ENZRXN3EM_697__ENZRXN3EM_920
3HBUTDH	3-hydroxybutyrate dehydrogenase	[c] : 3hbut-R + nad <==> acac + h + nadh	class 2	Carbon compound catabolism ;	amino acid catabolism	PA2003	BdhA	1.1.1.30		ID'd by EC# in annotation, alpha and beta subunits		685	BDH	(R)-3-Hydroxybutanoate:NAD+ oxidoreductase	[c] : bhb + nad <==> acac + h + nadh	Synthesis and degradation of Ketones Bodies	1.1.1.30	BdhA (PP_3073)	PP_3073	BdhA											Synthesis and degradation of Ketones Bodies
HHYHL2	(3R)-3-Hydroxybutanoyl-[acyl-carrier-protein] hydro-lyase	[c] : 3hhACP --> 2theACP + h2o	class 1	Fatty acid biosynthesis (path 1) ;	lipid synthesis	PA3645, PA1610	FabZ, FabA	4.2.1.58				472	3HAACOAT60	3-Hydroxyacyl ACP:CoA Transacylase	[c] : 3hhexACP + coa <==> ACP + R-3hhcoa	PHAs Metabolism		PhaG (PP_1408)	PP_1408	PhaG
PCAIJ	3-oxoadipate CoA-transferase	[c] : 3oxadp + succoa <==> oxadpcoa + succ	class 3	Benzoate Degradation	amino acid catabolism	PA1999, PA2000	PcaI+PcaJ	2.8.3.6				43	3OADPCOAT	3-oxoadipate CoA-transferase	[c] : 3oxoadp + succoa --> oxadpcoa + succ	B-Ketoadipate pathway	2.8.3.6	PcaIJ ( PP_3951 and PP_3952 )	( PP_3951 and PP_3952 )	PcaIJ											B-Ketoadipate pathway
AIRCr	phosphoribosylaminoimidazole carboxylase	[c] : air + co2 <==> 5aizc + h	class 2	Purines, pyrimidines, nucleosides, and nucleotides	nucleotide synthesis	PA5426, PA5425	PurE, PurK	4.1.1.21				569	AIRCr	phosphoribosylaminoimidazole carboxylase	[c] : air + co2 <==> 5aizc + h	Purine Metabolism	4.1.1.21	PurEK ( PP_5335 and PP_5336 )	( PP_5335 and PP_5336 )	PurEK											Purine Metabolism
SPMS	spermidine synthase	[c] : ametam + ptrc --> 5mta + h + spmd	class 2	Arginine, Putriscine, and Spermidine Metabolism	sulfur metabolism	PA1687	SpeE	2.5.1.16	34	Made irreversible due to modeling evidence, to prevent free ATP.		40	SPMS	spermidine synthase	[c] : ametam + ptrc --> 5mta + h + spmd	Arginine and Proline Metabolism	2.5.1.16														Arginine and Proline Metabolism
NADS2i	NAD synthase	[c] : atp + dnad + gln-L + h2o --> amp + glu-L + h + nad + ppi	class 2	Nicotinate and nicotinamide metabolism ; Glutamate metabolism ;	vitamin and cofactor synthesis	PA4920	NadE	6.3.5.1		annotation		408	NADS2	NAD synthase (glutamine-hydrolysing)	[c] : atp + dnad + gln-L + h2o --> amp + glu-L + h + nad + ppi	Nicotinate and Nicotinamide	6.3.5.1	NadE (PP_4869)	PP_4869	NadE
RNDR3	ribonucleoside-diphosphate reductase (CDP)	[c] : cdp + trdrd --> dcdp + h2o + trdox	class 1	Salvage Pathways	nucleotide salvage	PA1156, PA1155	NrdA+NrdB	1.17.4.1	44,45	refs along with annotations. List all as isozymes.		641	RNDR3	ribonucleoside-diphosphate reductase (CDP)	[c] : cdp + trdrd --> dcdp + h2o + trdox	Pyrimidine Metabolism	1.17.4.1	NrdAB ( PP_1177 and PP_1179 )	( PP_1177 and PP_1179 )	NrdAB		ENZRXN3EM_1214__ENZRXN3EM_395	putative ribonucleoside-diphosphate reductase beta chain__ribonucleoside-diphosphate reductase	CDP + a reduced thioredoxin => dCDP + an oxidized thioredoxin + H2O	1.17.4.1	1_PFLU2783;4_PFLU4768:4_PFLU4726				c	Pyrimidine Metabolism		ENZRXN3EM_1214__ENZRXN3EM_395
ACONT	aconitase	[c] : cit <==> icit	class 2	Citrate Cycle (TCA)	central metabolism	PA1787, PA1562	AcnB, AcnA	4.2.1.3		ID'd by EC# in annotation and KEGG		689	ACONT	aconitase	[c] : cit <==> icit	TCA Cycle	4.2.1.3	( AcnA (PP_2112) ) or ( AcnB (PP_2339) )	( PP_2112 or PP_2339 )	( AcnA ) or ( AcnB )											TCA Cycle
IG3PS	Imidazole-glycerol-3-phosphate synthase	[c] : gln-L + prlp --> aicar + eig3p + glu-L + (2) h	class 2	Histidine Metabolism	amino acid synthesis	PA5142, PA3152	HisH1, HisH2			not sure if is K+ antiported or not.		339	IG3PS	Imidazole-glycerol-3-phosphate synthase	[c] : gln-L + prlp --> aicar + eig3p + glu-L + h	Histidine Metabolism		( HisF (PP_0293) and HisH2 (PP_0290) )	( PP_0293 and PP_0290 )	( HisF and HisH2 )		ENZRXN3EM_42	imidazole glycerol phosphate synthase	phosphoribulosylformimino-AICAR-P + L-glutamine => L-glutamate + D-erythro-imidazole-glycerol-phosphate + AICAR	2.4.2.-	1_PFLU0331:1_PFLU0328				c	Histidine Metabolism		ENZRXN3EM_42
4HTHRS	4-Hydroxy-L-threonine synthase	[c] : h2o + phthr --> 4hthr + pi	class 1	Pyridoxine Metabolism	vitamin and cofactor synthesis	PA3735	ThrC	4.2.3.1	13	checked in aeruginosa by BLAST		931	4HTHRS	4-Hydroxy-L-threonine synthase	[c] : h2o + phthr --> 4hthr + pi	Vitamin B6 Metabolism		ThrC (PP_1471)	PP_1471	ThrC											Vitamin B6 Metabolism
ME1x	malic enzyme (NAD)	[c] : mal-L + nad --> co2 + nadh + pyr	class 2	Anaplerotic reactions	central metabolism	PA3471, PA5046	SfcA_2, SfcA_1	1.1.1.38				323	ME1	malic enzyme (NAD)	[c] : mal-L + nad --> co2 + nadh + pyr	Glycolysis	1.1.1.38	Mae (PP_5085)	PP_5085	Mae											Glycolysis
AKGt6	2-oxoglutarate transport in/out via proton symport	akg[e] + h[e] <==> akg[c] + h[c]	class 3	Transport, Extracellular	transport	PA5530	KgtP_h	TC-2.A.1.6		loci (PA0602 + PA0603 + PA0604 + PA0605 + PA0606) is "possible putrescine/spermidine transporter (ABC)", (PA0323 + PA0324 + PA0325 + PA0326) or (PA3250 + PA3252 + PA3253 + PA3254) or (PA0203 + PA0204 + PA0205 + PA0206) are putrescine/spermidine transporters (ABC) 2,3,and 1. annotation and TC database and KEGG		750	AKGt2rpp	2-oxoglutarate reversible transport via symport (periplasm)	akg[p] + h[p] <==> akg[c] + h[c]	Transport		KgtP (PP_1400)	PP_1400	KgtP
NIabc	nickel transport via ABC system	atp[c] + h2o[c] + ni2[e] --> adp[c] + h[c] + ni2[c] + pi[c]	class 3	Transport, Extracellular	transport	PA1809, PA1810, PA1807, PA1808	Ni_h3+Ni_h4+Ni_h+Ni_h2			ID'd by EC# in annotation		837	NI2uabcpp	nickel transport via ABC system (uptake, periplasm)	atp[c] + h2o[c] + ni2[p] --> adp[c] + h[c] + ni2[c] + pi[c]	Transport		( NikA (PP_3342) and NikB (PP_3343) and NikC (PP_3344) and NikD (PP_3345) and NikE (PP_3346) )	( PP_3342 and PP_3343 and PP_3344 and PP_3345 and PP_3346 )	( NikA and NikB and NikC and NikD and NikE )											Transport
GLUt4i	Na+/glutamate symport	glu-L[e] + na1[e] --> glu-L[c] + na1[c]	class 2	Transport, Extracellular	transport	PA3176	GltS			from annotation "probable amino acid transporter (ABC)" and TC database and KEGG		792	GLUt4pp	Na+/glutamate symport (periplasm)	glu-L[p] + na1[p] --> glu-L[c] + na1[c]	Transport		GltS (PP_0996)	PP_0996	GltS											Transport
NAt7	sodium transport in/out via proton antiport (one H+)	h[e] + na1[c] <==> h[c] + na1[e]	class 3	Transport, Extracellular	transport	PA5021, PA3660, PA3887	NhaP_h, NhaP	TC-2.A.36		from KEGG pathway and annotation		831	NAt3_1p5pp	sodium proton antiporter (H:NA is 1.5) (periplasm)	(3) h[p] + (2) na1[c] --> (3) h[c] + (2) na1[p]	Transport		NhaB (PP_4031)	PP_4031	NhaB											Transport
TYRt6i	L-tyrosine transport in/out via proton symport	h[e] + tyr-L[e] --> h[c] + tyr-L[c]	class 1	Transport, Extracellular	transport	PA3000, PA0866	AroP1, AroP2	TC-2.A.3.1		from KEGG pathway and annotation		879	TYRt2rpp	L-tyrosine reversible transport via proton symport (periplasm)	h[p] + tyr-L[p] <==> h[c] + tyr-L[c]	Transport		( AaaT-kt1 (PP_4492) ) or ( AaaT-kt2 (PP_4495) )	( PP_4492 or PP_4495 )	( AaaT-kt1 ) or ( AaaT-kt2 )											Transport
												71	VNDH-3	Vanillin: NAD oxidoreductase (34dhbald)	[c] : 34dhbald + h2o + nad --> 34dhbz + (2) h + nadh	B-Ketoadipate pathway	1.2.1.67	Vdh (PP_3357)	PP_3357	Vdh											B-Ketoadipate pathway
												54	CAFFCOA	feruloyl coenzyme A synthetase (AMP forming)	[c] : 34dhcinm + atp + coa --> amp + caffcoa + ppi	B-Ketoadipate pathway	6.2.1.12	Fcs (PP_3356)	PP_3356	Fcs											B-Ketoadipate pathway
												59	DHSKDH	dehydroshikimate dehydratase	[c] : 3dhsk --> 34dhbz + h2o	B-Ketoadipate pathway		QuiC (PP_2554)	PP_2554	QuiC
												58	COCOAHA	Enoyl-CoA hydratase/aldolase	[c] : 4cmcoa + h2o --> 4hbald + accoa	B-Ketoadipate pathway		Ech (PP_3358)	PP_3358	Ech
												70	VNDH-2	vanillin:NAD oxidoreductase (4hbald)	[c] : 4hbald + h2o + nad --> 4hbz + (2) h + nadh	B-Ketoadipate pathway	1.2.1.67	Vdh (PP_3357)	PP_3357	Vdh											B-Ketoadipate pathway
												61	FERULCOAS	feruloyl coenzyme A synthetase (AMP forming)	[c] : atp + coa + fer --> amp + ferulcoa + ppi	B-Ketoadipate pathway	6.2.1.12	Fcs (PP_3356)	PP_3356	Fcs											B-Ketoadipate pathway
												50	BZDIOLDH	1,2-dihydrodihydroxybenzoate dehydrogenase	[c] : bz12diol + nad --> catechol + co2 + nadh	B-Ketoadipate pathway	1.3.1.25	( BenD (PP_3164) ) or ( XylL (pWW0_099) )	( PP_3164 or pWW0_099 )	( BenD ) or ( XylL )											B-Ketoadipate pathway
												53	CACOAHA	Enoyl-CoA hydratase/aldolase	[c] : caffcoa + h2o --> 34dhbald + accoa	B-Ketoadipate pathway		Ech (PP_3358)	PP_3358	Ech
												56	COALCDH	coniferyl-alcohol dehydrogenase	[c] : confrl + nad --> conialdh + h + nadh	B-Ketoadipate pathway
												57	COALDDH	coniferyl aldehyde dehydrogenase	[c] : conialdh + h2o + nad --> fer + (2) h + nadh	B-Ketoadipate pathway		CalB (PP_5120)	PP_5120	CalB
												60	FCOAHA	enoyl-coa hydratase/aldolase	[c] : ferulcoa + h2o --> accoa + vanln	B-Ketoadipate pathway	4.1.2.41	Ech (PP_3358)	PP_3358	Ech											B-Ketoadipate pathway
												72	VNTDM	vanillate:oxygen oxidoreductase (demethylating)	[c] : h + nadh + o2 + vanlt --> 34dhbz + fald + h2o + nad	B-Ketoadipate pathway		VanAB ( PP_3736 and PP_3737 )	( PP_3736 and PP_3737 )	VanAB
												69	VNDH	Vanillin:NAD oxidoreductase	[c] : h2o + nad + vanln --> (2) h + nadh + vanlt	B-Ketoadipate pathway	1.2.1.67	Vdh (PP_3357)	PP_3357	Vdh											B-Ketoadipate pathway
												67	QUIDH	quinate dehydrogenase (pyrroloquinoline-quinone)	[c] : pqq + quin-kt --> 3dhq + pqqh2	B-Ketoadipate pathway	1.1.99.25	QuiA (PP_3569)	PP_3569	QuiA											B-Ketoadipate pathway
												46	4CMCOAS	feruloyl coenzyme A synthetase (AMP-forming)	[c] : T4hcinnm + atp + coa --> 4cmcoa + amp + ppi	B-Ketoadipate pathway	6.2.1.12	Fcs (PP_3356)	PP_3356	Fcs											B-Ketoadipate pathway
												42	3,4DHBZt2	Protocatechuate outher membrane transport	34dhbz[e] <==> 34dhbz[p]	B-Ketoadipate pathway		PcaP (PP_1382)	PP_1382	PcaP
												41	3,4DHBZ1t(pp)	3,4-dihidroxy benzoate reversible trasporter via proton symport.	34dhbz[p] + h[p] <==> 34dhbz[c] + h[c]	B-Ketoadipate pathway		PcaK (PP_1376)	PP_1376	PcaK
												45	3OXOADPt(pp)	3-oxoadipate MFS transporter	3oxoadp[p] + h[p] <==> 3oxoadp[c] + h[c]	B-Ketoadipate pathway		PcaT (PP_1378)	PP_1378	PcaT
												51	BZt1	Benzoate proton symport periplasm	bz[p] + h[p] <==> bz[c] + h[c]	B-Ketoadipate pathway		( BenK (PP_3165) ) or ( DctA (PP_1188) )	( PP_3165 or PP_1188 )	( BenK ) or ( DctA )											Transport
												76	SCYSSL	S-sulfo-L-cysteine sulfite lyase	[c] : (2) gthrd + scys-L <==> cys-L + gthox + h + so3	Cysteine Metabolism															Cysteine Metabolism
												74	CYSS2	cysteine synthase (S-sulfo-L-cysteine)	[c] : acser + tsul --> ac + scys-L	Cysteine Metabolism		CysM (PP_1654)	PP_1654	CysM											Cysteine Metabolism
												175	DHPS	dihydropteroate synthase	[c] : 2ahhmp + 4abz --> dhpt + h2o	Folate Biosynthesis	2.5.1.15	FolP (PP_4717)	PP_4717	FolP											Folate Biosynthesis
												186	OCAALD	4-oxalcitromalate aldolase	[c] : oca --> oaa + pyr	Gallic acid Metabolism	4.1.3.17														Gallic acid Metabolism
												188	OMAIS	4-oxalmesaconate isomerase	[c] : omaketo <==> omaenol	Gallic acid Metabolism	5.3.3.10														Gallic acid Metabolism
												216	GLUDC	Glutamate Decarboxylase	[c] : glu-L + h --> 4abut + co2	Glutamate Metabolism	4.1.1.15	SpeA (PP_0567)	PP_0567	SpeA											Glutamate Metabolism
												256	PGPP120pp	phosphatidylglycerol phosphate phosphatase (periplasm, n-C14:0)	[p] : h2o + pgp120 --> pg120 + pi	Glycerophospholipid Metabolism	3.1.3.27	PgpA (PP_0520)	PP_0520	PgpA											Glycerophospholipid Metabolism
												258	PGPP160pp	phosphatidylglycerol phosphate phosphatase (periplasm, n-C16:0)	[p] : h2o + pgp160 --> pg160 + pi	Glycerophospholipid Metabolism	3.1.3.27	PgpA (PP_0520)	PP_0520	PgpA											Glycerophospholipid Metabolism
												260	PGPP161pp	phosphatidylglycerol phosphate phosphatase (periplasm, n-C16:1)	[p] : h2o + pgp161 --> pg161 + pi	Glycerophospholipid Metabolism	3.1.3.27	PgpA (PP_0520)	PP_0520	PgpA											Glycerophospholipid Metabolism
												262	PGPP180pp	phosphatidylglycerol phosphate phosphatase (periplasm, n-C18:0)	[p] : h2o + pgp180 --> pg180 + pi	Glycerophospholipid Metabolism	3.1.3.27	PgpA (PP_0520)	PP_0520	PgpA											Glycerophospholipid Metabolism
												264	PGPP181pp	phosphatidylglycerol phosphate phosphatase (periplasm, n-C18:1)	[p] : h2o + pgp181 --> pg181 + pi	Glycerophospholipid Metabolism	3.1.3.27	PgpA (PP_0520)	PP_0520	PgpA											Glycerophospholipid Metabolism
												245	PE120abcpp	phosphatidylethanolamine transport via ABC system (n-C12:0, periplasm)	atp[c] + h2o[c] + pe120[c] --> adp[c] + h[c] + pe120[p] + pi[c]	Glycerophospholipid Metabolism		MsbA (PP_4935)	PP_4935	MsbA											Glycerophospholipid Metabolism
												246	PE160abcpp	phosphatidylethanolamine transport via ABC system (n-C16:0, periplasm)	atp[c] + h2o[c] + pe160[c] --> adp[c] + h[c] + pe160[p] + pi[c]	Glycerophospholipid Metabolism		MsbA (PP_4935)	PP_4935	MsbA											Glycerophospholipid Metabolism
												247	PE161abcpp	phosphatidylethanolamine transport via ABC system (n-C16:1, periplasm)	atp[c] + h2o[c] + pe161[c] --> adp[c] + h[c] + pe161[p] + pi[c]	Glycerophospholipid Metabolism		MsbA (PP_4935)	PP_4935	MsbA											Glycerophospholipid Metabolism
												248	PE180abcpp	phosphatidylethanolamine transport via ABC system (n-C18:0, periplasm)	atp[c] + h2o[c] + pe180[c] --> adp[c] + h[c] + pe180[p] + pi[c]	Glycerophospholipid Metabolism		MsbA (PP_4935)	PP_4935	MsbA											Glycerophospholipid Metabolism
												249	PE181abcpp	phosphatidylethanolamine transport via ABC system (n-C18:1, periplasm)	atp[c] + h2o[c] + pe181[c] --> adp[c] + h[c] + pe181[p] + pi[c]	Glycerophospholipid Metabolism		MsbA (PP_4935)	PP_4935	MsbA											Glycerophospholipid Metabolism
												250	PGP120abcpp	phosphatidylglycerophosphate transport via ABC system (n-C12:0, periplasm)	atp[c] + h2o[c] + pgp120[c] --> adp[c] + h[c] + pgp120[p] + pi[c]	Glycerophospholipid Metabolism		MsbA (PP_4935)	PP_4935	MsbA											Glycerophospholipid Metabolism
												251	PGP160abcpp	phosphatidylglycerophosphate transport via ABC system (n-C16:0, periplasm)	atp[c] + h2o[c] + pgp160[c] --> adp[c] + h[c] + pgp160[p] + pi[c]	Glycerophospholipid Metabolism		MsbA (PP_4935)	PP_4935	MsbA											Glycerophospholipid Metabolism
												252	PGP161abcpp	phosphatidylglycerophosphate transport via ABC system (n-C16:1, periplasm)	atp[c] + h2o[c] + pgp161[c] --> adp[c] + h[c] + pgp161[p] + pi[c]	Glycerophospholipid Metabolism		MsbA (PP_4935)	PP_4935	MsbA											Glycerophospholipid Metabolism
												253	PGP180abcpp	phosphatidylglycerophosphate transport via ABC system (n-C18:0, periplasm)	atp[c] + h2o[c] + pgp180[c] --> adp[c] + h[c] + pgp180[p] + pi[c]	Glycerophospholipid Metabolism		MsbA (PP_4935)	PP_4935	MsbA											Glycerophospholipid Metabolism
												254	PGP181abcpp	phosphatidylglycerophosphate transport via ABC system (n-C18:1, periplasm)	atp[c] + h2o[c] + pgp181[c] --> adp[c] + h[c] + pgp181[p] + pi[c]	Glycerophospholipid Metabolism		MsbA (PP_4935)	PP_4935	MsbA											Glycerophospholipid Metabolism
												301	SER_AL	L-serine ammonia-lyase	[c] : ser-L <==> h + nh3 + pyr	Glycine, Serine and threonine metabolism	4.3.1.19	( IlvA-kt1 (PP_3446) ) or ( IlvA-kt2 (PP_5149) )	( PP_3446 or PP_5149 )	( IlvA-kt1 ) or ( IlvA-kt2 )											Glycine, Serine and threonine metabolism
												316	G6PDH2	glucose 6-phosphate dehydrogenase	[c] : g6p + nadp --> 6pgl + h + nadph	Glycolysis	1.1.1.49	G6pdh2 (PP_1022)	PP_1022	G6pdh2
												356	DAPAT	Cadaverine aminotranferase	[c] : 15dap + akg --> glu-L + h + h2o + pprdn	Lysine Biosynthesis															Lysine Biosynthesis
												367	1PPDCRc	L-Pipecolate:NADP+ 2-oxidoreductase	[c] : 1pipdn2c + h + nadph --> Lpipecol + nadp	Lysine Metabolism	1.5.1.21	DpkA (PP_3591)	PP_3591	DpkA											Lysine Metabolism
												370	AATA	2-aminoadipate transaminase	[c] : 2oxoadp + glu-L <==> L2aadp + akg	Lysine Metabolism	2.6.1.39														Lysine Metabolism
[truncated: 971 more rows]
